# Supplementary material for: Endothelial glycocalyx perturbation in obstructive sleep apnea is associated with repetitive hypoxemia and immunothrombotic endothelial dysfunction
Source: J Transl Med. 2026 Jun 12;24:777. doi: 10.1186/s12967-026-08409-2 (PMC13277039; doi:10.1186/s12967-026-08409-2)
Supplement: Supplementary file 6 — Supplementary Table S2: Unadjusted correlation analyses [file 12967_2026_8409_MOESM6_ESM.xlsx]

## Sheet: Spearman
	Hyaluronan (HA, ng/mL) — unadjusted	Heparan sulfate (HS, ng/mL) — unadjusted	Syndecan-1 (SDC-1, ng/mL) — unadjusted
Age (years)	0.102 (p=0.437, n=60)	0.062 (p=0.636, n=60)	0.016 (p=0.904, n=60)
Body mass index (BMI, kg/m²)	0.312 (p=0.015, n=60)	0.161 (p=0.219, n=60)	0.033 (p=0.800, n=60)
Apnea–hypopnea index (AHI, events/h)	0.616 (p=1.66e-07, n=60)	0.385 (p=0.002, n=60)	0.108 (p=0.412, n=60)
Oxygen desaturation index 3% (ODI3, events/h)	0.539 (p=8.96e-06, n=60)	0.362 (p=0.005, n=60)	0.062 (p=0.639, n=60)
Time with SpO₂ <90% (%)	0.475 (p=0.000, n=60)	0.349 (p=0.006, n=60)	0.040 (p=0.764, n=60)
Nocturnal nadir SpO₂ (%)	-0.325 (p=0.011, n=60)	-0.324 (p=0.012, n=60)	-0.053 (p=0.686, n=60)
Hypoxic burden (HB, %·min/h)	0.523 (p=9.59e-05, n=50)	0.358 (p=0.011, n=50)	0.035 (p=0.810, n=50)

## Sheet: Pearson
	Hyaluronan (HA, ng/mL) — unadjusted	Heparan sulfate (HS, ng/mL) — unadjusted	Syndecan-1 (SDC-1, ng/mL) — unadjusted
Age (years)	0.095 (p=0.470, n=60)	0.039 (p=0.769, n=60)	0.075 (p=0.569, n=60)
Body mass index (BMI, kg/m²)	0.313 (p=0.015, n=60)	0.241 (p=0.064, n=60)	0.097 (p=0.459, n=60)
Apnea–hypopnea index (AHI, events/h)	0.578 (p=1.35e-06, n=60)	0.477 (p=0.000, n=60)	0.249 (p=0.055, n=60)
Oxygen desaturation index 3% (ODI3, events/h)	0.428 (p=0.001, n=60)	0.396 (p=0.002, n=60)	0.194 (p=0.138, n=60)
Time with SpO₂ <90% (%)	0.223 (p=0.087, n=60)	0.215 (p=0.100, n=60)	0.090 (p=0.493, n=60)
Nocturnal nadir SpO₂ (%)	-0.284 (p=0.028, n=60)	-0.345 (p=0.007, n=60)	-0.098 (p=0.454, n=60)
Hypoxic burden (HB, %·min/h)	0.216 (p=0.133, n=50)	0.248 (p=0.083, n=50)	0.087 (p=0.547, n=50)
