# Supplementary material for: Endothelial glycocalyx perturbation in obstructive sleep apnea is associated with repetitive hypoxemia and immunothrombotic endothelial dysfunction
Source: J Transl Med. 2026 Jun 12;24:777. doi: 10.1186/s12967-026-08409-2 (PMC13277039; doi:10.1186/s12967-026-08409-2)
Supplement: Supplementary file 7 — Supplementary Table S3: Multivariable-adjusted values from parsimonious models [file 12967_2026_8409_MOESM7_ESM.xlsx]

## Sheet: Dotplot_input
running_no	severity_stratum	HA_raw_ng_mL	HA_adjusted_ng_mL	HA_adjusted_log10	HS_raw_ng_mL	HS_adjusted_ng_mL	HS_adjusted_log10	SDC1_raw_ng_mL	SDC1_adjusted_ng_mL	SDC1_adjusted_log10
1	non-OSA	44.852	42.517	1.62856	3074.19	3045.53	3.48366	60.045	61.711	1.79036
2	non-OSA	39.602	36.6692	1.5643	2402.69	2492.95	3.39671	61.419	63.8057	1.80486
3	non-OSA	46.43	45.2326	1.65545	4622.62	4268.41	3.63027	65.203	59.6623	1.7757
4	non-OSA	40.856	37.3131	1.57186	4219.12	4030.3	3.60534	67.044	68.548	1.83599
5	non-OSA	55.326	53.072	1.72487	5110.6	4930.46	3.69289	77.488	71.7572	1.85587
6	non-OSA	39.24	36.8679	1.56665	5187.05	5172.45	3.7137	70.289	61.8663	1.79145
7	non-OSA	22.766	23.6549	1.37392	2799.25	2913.18	3.46437	81.457	74.9596	1.87483
8	non-OSA	35.434	35.6059	1.55152	5105.57	5133.73	3.71043	61.808	65.7281	1.81775
9	non-OSA	42.902	40.0837	1.60297	3067.17	2902.46	3.46277	81.525	75.5993	1.87852
10	non-OSA	43.128	40.9285	1.61203	6789.09	6353.35	3.803	45.418	49.8915	1.69803
11	non-OSA	28.146	25.7034	1.40999	3967.03	4195.27	3.62276	107.549	109.84	2.04076
12	non-OSA	21.492	22.2898	1.34811	4934.37	5173.27	3.71377	63.159	62.082	1.79297
13	non-OSA	43.184	41.6522	1.61964	3557.62	3649.42	3.56222	70.159	79.3132	1.89935
14	non-OSA	30.66	29.2159	1.46562	6088.03	6135.89	3.78788	43.739	44.4462	1.64783
15	non-OSA	61.56	66.0008	1.81955	1729.52	1892.23	3.27697	54.65	62.4622	1.79562
1	mild	47.662	47.2349	1.67426	2909.41	3003.25	3.47759	75.039	75.0079	1.87511
2	mild	68.818	67.9521	1.8322	4854.52	4993.83	3.69843	30.285	26.0271	1.41543
3	mild	64.44	66.2737	1.82134	4849.88	4494.34	3.65267	46.96	57.3739	1.75871
4	mild	39.524	39.456	1.59611	4298.39	4301.21	3.63359	49.024	50.2651	1.70127
5	mild	41.69	41.741	1.62056	5389.29	5297.36	3.72406	51.004	56.9329	1.75536
6	mild	58.036	58.4406	1.76671	5006.59	4856.93	3.68636	48.153	44.5889	1.64923
7	mild	32.246	33.9161	1.53041	5161.36	5154.01	3.71214	84.619	79.4987	1.90036
8	mild	35.132	35.4899	1.55011	5095.53	5396.69	3.73213	53.89	56.162	1.74944
9	mild	35.092	35.8394	1.55436	5055.69	5432.83	3.73503	68.055	69.4988	1.84198
10	mild	31.08	29.4837	1.46958	5192.21	4827.35	3.68371	108.936	103.914	2.01668
11	mild	68.42	68.3629	1.83482	4145.69	4145.15	3.61754	58.841	58.1862	1.76482
12	mild	37.68	38.2766	1.58293	5110.6	5222.68	3.71789	55.379	60.0669	1.77864
13	mild	34.386	36.7619	1.5654	4411.71	3521.13	3.54668	68.119	57.9593	1.76312
14	mild	62.126	59.3194	1.7732	2680.87	2748.28	3.43906	65.204	65.2191	1.81437
15	mild	35.758	35.5484	1.55082	3197.02	3147.96	3.49803	79.781	82.4993	1.91645
1	moderate	57.232	59.3148	1.77316	5646.04	6114.51	3.78636	79.584	61.4639	1.78862
2	moderate	75.67	76.913	1.886	4929.61	4854.44	3.68614	39.276	43.823	1.6417
3	moderate	70.176	70.5208	1.84832	4415.7	4564.42	3.65939	84.78	75.6389	1.87875
4	moderate	68.242	68.8556	1.83794	5628.3	5874.72	3.76899	195.736	170.965	2.23291
5	moderate	74.344	77.3155	1.88827	5910.9	6286.95	3.79844	41.462	36.393	1.56102
6	moderate	78.044	80.6473	1.90659	5265.38	5429.55	3.73476	52.421	50.9398	1.70706
7	moderate	45.316	45.87	1.66153	3055.51	3048.08	3.48403	61.962	55.5452	1.74465
8	moderate	64.904	63.2888	1.80133	3097.75	2968.24	3.4725	96.523	98.6959	1.9943
9	moderate	37.006	34.7915	1.54147	6260.17	5735.77	3.75859	50.456	48.4351	1.68516
10	moderate	58.948	58.0678	1.76394	5669.83	5994.77	3.77777	78.584	81.0857	1.90894
11	moderate	43.73	43.8793	1.64226	5866.39	6069.2	3.78313	168.237	166.5	2.22141
12	moderate	54.326	56.3051	1.75055	3379.8	3703.18	3.56857	74.395	63.7085	1.8042
13	moderate	40.592	39.3892	1.59538	4407.73	4248.94	3.62828	83.407	77.3565	1.8885
14	moderate	32.556	32.3832	1.51032	4822.23	5042.19	3.70262	83.194	86.4009	1.93652
15	moderate	45.708	46.358	1.66612	4407.73	4682.76	3.6705	53.1	50.2157	1.70084
1	severe	75.1	73.414	1.86578	5523.76	5234.77	3.7189	52.31	53.3005	1.72673
2	severe	78.934	82.3106	1.91546	5286.59	4975.45	3.69683	110.039	128.261	2.1081
3	severe	121.39	121.623	2.08501	4484.4	4597.36	3.66251	89.272	77.6778	1.8903
4	severe	105.554	115.195	2.06143	8567.74	8735.16	3.94127	31.251	44.8799	1.65205
5	severe	65.504	59.9304	1.77765	5095.53	4625.54	3.66516	74.308	79.5881	1.90085
6	severe	78.259	81.1747	1.90942	6837.99	6824.83	3.83409	110.04	110.987	2.04527
7	severe	115.22	111.516	2.04734	6600	6049.78	3.78174	56.11	54.5901	1.73711
8	severe	73.886	74.7711	1.87373	4661.49	4588.8	3.6617	35.483	36.0152	1.55649
9	severe	73.02	76.3566	1.88285	6218.11	6095.22	3.78499	66.071	64.4093	1.80895
10	severe	69.824	72.5756	1.86079	8048.51	7779.81	3.89097	255.92	260.795	2.4163
11	severe	53.588	54.7085	1.73805	4222.85	4541.6	3.65721	68.304	69.8646	1.84426
12	severe	36.564	42.3286	1.62663	3815.65	3850.89	3.58556	72.088	90.1095	1.95477
13	severe	56.822	59.9733	1.77796	5816.19	5939.38	3.77374	110.891	108.551	2.03563
14	severe	64.57	66.8275	1.82496	5439.08	5940.21	3.7738	60.312	63.0957	1.8
15	severe	81.838	80.6869	1.9068	4972.68	4843.75	3.68518	45.786	51.7001	1.71349

## Sheet: Group_EMMs
severity_stratum	HA_emm_log10	HA_emm	HA_emm_ci_low	HA_emm_ci_high	HS_emm_log10	HS_emm	HS_emm_ci_low	HS_emm_ci_high	SDC1_emm_log10	SDC1_emm	SDC1_emm_ci_low	SDC1_emm_ci_high
non-OSA	1.56767	36.9546	30.7913	44.3516	3.59512	3936.55	3328.41	4655.8	1.81999	66.0682	51.9551	84.0149
mild	1.64819	44.4824	37.3485	52.9788	3.63699	4335.05	3691.26	5091.12	1.78006	60.2648	47.8719	75.866
moderate	1.73821	54.7282	45.9209	65.2246	3.68534	4845.5	4123.41	5694.04	1.8463	70.1947	55.7115	88.4431
severe	1.87692	75.3224	62.2943	91.0752	3.74091	5506.94	4624.41	6557.9	1.87935	75.7448	58.9831	97.2698

## Sheet: Model_coefficients
outcome	term	coef	std_err	t_stat	p_value	ci_low	ci_high
log10_HA	Intercept	1.62229	0.303894	5.33833	2.40141e-06	1.01159	2.23299
log10_HA	C(severity_stratum, Treatment(reference="non-OSA"))[T.mild]	0.0805194	0.0570459	1.41148	0.164421	-0.0341187	0.195158
log10_HA	C(severity_stratum, Treatment(reference="non-OSA"))[T.moderate]	0.170543	0.0556137	3.06656	0.0035196	0.0587826	0.282303
log10_HA	C(severity_stratum, Treatment(reference="non-OSA"))[T.severe]	0.309256	0.0596038	5.18852	4.04002e-06	0.189477	0.429034
log10_HA	age	-0.00103913	0.00223983	-0.463935	0.644749	-0.00554024	0.00346197
log10_HA	BMI	-0.000550778	0.00508141	-0.108391	0.914128	-0.0107623	0.0096607
log10_HA	smoking	-0.00215034	0.103974	-0.0206814	0.983584	-0.211094	0.206794
log10_HA	hypertension	-0.00285124	0.0630379	-0.0452306	0.964107	-0.129531	0.123828
log10_HA	CRP_hs	-0.0415377	0.0734869	-0.565239	0.57449	-0.189215	0.10614
log10_HA	Glucose_fasting	-0.000243108	0.00138511	-0.175515	0.861398	-0.00302659	0.00254037
log10_HA	eGFR	0.00037572	0.00178505	0.210481	0.834165	-0.00321148	0.00396292
log10_HS	Intercept	3.50426	0.279495	12.5378	6.61887e-17	2.9426	4.06593
log10_HS	C(severity_stratum, Treatment(reference="non-OSA"))[T.mild]	0.0418788	0.0524658	0.798213	0.428599	-0.063555	0.147313
log10_HS	C(severity_stratum, Treatment(reference="non-OSA"))[T.moderate]	0.0902228	0.0511485	1.76394	0.0839764	-0.012564	0.19301
log10_HS	C(severity_stratum, Treatment(reference="non-OSA"))[T.severe]	0.145795	0.0548183	2.6596	0.0105417	0.0356334	0.255956
log10_HS	age	-0.00181137	0.00205999	-0.879308	0.383526	-0.00595108	0.00232834
log10_HS	BMI	0.00119085	0.00467343	0.254813	0.799934	-0.00820076	0.0105825
log10_HS	smoking	-0.0118832	0.0956261	-0.124267	0.901612	-0.204051	0.180285
log10_HS	hypertension	-0.00496767	0.0579766	-0.0856841	0.932067	-0.121476	0.111541
log10_HS	CRP_hs	0.00698398	0.0675867	0.103334	0.91812	-0.128837	0.142804
log10_HS	Glucose_fasting	0.00119678	0.0012739	0.939458	0.352104	-0.00136322	0.00375677
log10_HS	eGFR	0.000157596	0.00164173	0.0959936	0.923917	-0.00314159	0.00345678
log10_SDC1	Intercept	2.22075	0.400244	5.54849	1.15182e-06	1.41643	3.02507
log10_SDC1	C(severity_stratum, Treatment(reference="non-OSA"))[T.mild]	-0.0399281	0.0751324	-0.531437	0.597517	-0.190912	0.111056
log10_SDC1	C(severity_stratum, Treatment(reference="non-OSA"))[T.moderate]	0.0263121	0.0732461	0.359229	0.720968	-0.120882	0.173506
log10_SDC1	C(severity_stratum, Treatment(reference="non-OSA"))[T.severe]	0.0593607	0.0785013	0.756175	0.453164	-0.0983935	0.217115
log10_SDC1	Age	-0.00172805	0.00294997	-0.585786	0.560708	-0.00765624	0.00420013
log10_SDC1	BMI	0.00231229	0.00669248	0.345506	0.731193	-0.0111368	0.0157613
log10_SDC1	smoking	-0.0370829	0.136939	-0.270799	0.787683	-0.312273	0.238107
log10_SDC1	hypertension	-0.0236865	0.0830241	-0.285297	0.776619	-0.19053	0.143157
log10_SDC1	CRP_hs	-0.0962544	0.096786	-0.994507	0.324862	-0.290753	0.0982444
log10_SDC1	Glucose_fasting	-0.000246147	0.00182426	-0.13493	0.89322	-0.00391214	0.00341984
log10_SDC1	eGFR	-0.00326243	0.00235101	-1.38767	0.171515	-0.00798696	0.00146209

## Sheet: Covariate_means
covariate	mean_used_for_adjustment
age	41.7667
BMI	27.882
smoking	0.0333333
hypertension	0.166667
CRP_hs	0.258333
Glucose_fasting	97.2167
eGFR	103.933
