# Supplementary material for: Endothelial glycocalyx perturbation in obstructive sleep apnea is associated with repetitive hypoxemia and immunothrombotic endothelial dysfunction
Source: J Transl Med. 2026 Jun 12;24:777. doi: 10.1186/s12967-026-08409-2 (PMC13277039; doi:10.1186/s12967-026-08409-2)
Supplement: Supplementary file 8 — Supplementary Table S4: ANCOVA results from parsimonious models [file 12967_2026_8409_MOESM8_ESM.xlsx]

## Sheet: Table_S3_ANCOVA
marker	Severity	Adj Geometric Mean	95% CI low	95% CI high	Omnibus p (severity), adjusted for Age, BMI, HTN, CRP, glucose, eGFR
HA	non-OSA	36.9509	30.8554	44.2505	1.4608e-05
HA	mild	44.4932	37.4856	52.8108	1.4608e-05
HA	moderate	54.7432	46.1109	64.9915	1.4608e-05
HA	severe	75.2911	62.662	90.4656	1.4608e-05
HS	non-OSA	3934.37	3333.17	4644.01	0.0460625
HS	mild	4340.86	3707.76	5082.06	0.0460625
HS	moderate	4852.83	4144.2	5682.62	0.0460625
HS	severe	5494.31	4640.49	6505.21	0.0460625
SDC1	non-OSA	65.9541	52.0055	83.644	0.591706
SDC1	mild	60.5172	48.2813	75.8541	0.591706
SDC1	moderate	70.5266	56.2502	88.4263	0.591706
SDC1	severe	75.2039	59.0392	95.7943	0.591706

## Sheet: Table_S3_Pairwise
marker	A	B	Difference_log10(B-A)	CI_low_log10	CI_high_log10	p_adj_Tukey	ratio_B_vs_A
HA	non-OSA	mild	0.0806681	-0.0682159	0.229552	0.480993	1.20412
HA	non-OSA	moderate	0.170705	0.0258553	0.315555	0.014898	1.48151
HA	non-OSA	severe	0.309119	0.153279	0.464958	1.68744e-05	2.0376
HA	mild	moderate	0.0900368	-0.0492616	0.229335	0.325439	1.23037
HA	mild	severe	0.22845	0.0810365	0.375864	0.000801363	1.6922
HA	moderate	severe	0.138414	-0.0133021	0.290129	0.0854182	1.37535
HS	non-OSA	mild	0.0427008	-0.0942503	0.179652	0.840627	1.10332
HS	non-OSA	moderate	0.0911197	-0.0421205	0.22436	0.277348	1.23344
HS	non-OSA	severe	0.145038	0.00168844	0.288387	0.0463826	1.39649
HS	mild	moderate	0.0484189	-0.079715	0.176553	0.747649	1.11794
HS	mild	severe	0.102337	-0.033262	0.237936	0.19963	1.26572
HS	moderate	severe	0.0539181	-0.0856379	0.193474	0.734648	1.13219
SDC1	non-OSA	mild	-0.0373631	-0.233597	0.158871	0.957284	0.917565
SDC1	non-OSA	moderate	0.0291109	-0.161805	0.220027	0.977263	1.06933
SDC1	non-OSA	severe	0.0569982	-0.148403	0.2624	0.881508	1.14025
SDC1	mild	moderate	0.066474	-0.117126	0.250074	0.771342	1.1654
SDC1	mild	severe	0.0943613	-0.0999347	0.288657	0.573085	1.24269
SDC1	moderate	severe	0.0278874	-0.172079	0.227853	0.982421	1.06632

## Sheet: Notes
Item	Description
ANCOVA model	Outcome log10(HA), log10(HS), or log10(SDC-1) ~ OSA severity group + age + BMI + hypertension + hs-CRP + fasting glucose + eGFR.
Adjusted means	Adjusted geometric means and 95% CIs were obtained by back-transforming model-based predicted log10 means at the sample mean of the continuous covariates.
Omnibus p	The omnibus p-value tests the overall severity-group effect in the ANCOVA model.
Pairwise contrasts	Pairwise differences are reported on the log10 scale with Tukey-adjusted p-values and Tukey simultaneous 95% confidence intervals; ratio_B_vs_A is the back-transformed fold-difference between group B and group A.
