# Supplementary material for: Endothelial glycocalyx perturbation in obstructive sleep apnea is associated with repetitive hypoxemia and immunothrombotic endothelial dysfunction
Source: J Transl Med. 2026 Jun 12;24:777. doi: 10.1186/s12967-026-08409-2 (PMC13277039; doi:10.1186/s12967-026-08409-2)
Supplement: Supplementary file 9 — Supplementary Table S5: Sensitivity analyses [file 12967_2026_8409_MOESM9_ESM.xlsx]

## Sheet: Sensitivity_summary
Scenario	Scenario note	Outcome	Main predictor	n	Beta (log10 scale)	95% CI low	95% CI high	p-value	R²	Adj. R²	Ratio per +10 predictor units	% change per +10 predictor units
Primary	Primary model	Hyaluronan (HA)	AHI (events/h)	60	0.00466951	0.00255266	0.00678636	5.13187e-05	0.347221	0.229721	1.11351	11.3512
Primary	Primary model	Hyaluronan (HA)	ODI3% (events/h)	60	0.0049728	0.00128337	0.00866224	0.00925979	0.207152	0.0644391	1.12132	12.1316
Primary	Primary model	Hyaluronan (HA)	Hypoxic burden (HB, %·min/h)	50	0.000109356	-0.000323501	0.000542214	0.612437	0.0876204	-0.117665	1.00252	0.25212
Primary	Primary model	Heparan sulfate (HS)	AHI (events/h)	60	0.00218036	0.000417121	0.00394359	0.0163984	0.254222	0.119982	1.05149	5.14862
Primary	Primary model	Heparan sulfate (HS)	ODI3% (events/h)	60	0.00286248	2.10322e-05	0.00570393	0.0483911	0.22562	0.0862321	1.06813	6.81317
Primary	Primary model	Heparan sulfate (HS)	Hypoxic burden (HB, %·min/h)	50	2.55165e-05	-0.000260338	0.000311371	0.857742	0.154491	-0.0357481	1.00059	0.0587712
Primary_plus_current_smoking	Primary model + current smoking	Hyaluronan (HA)	AHI (events/h)	60	0.00466429	0.00250781	0.00682076	6.96114e-05	0.347241	0.214025	1.11338	11.3379
Primary_plus_current_smoking	Primary model + current smoking	Hyaluronan (HA)	ODI3% (events/h)	60	0.00492526	0.00118899	0.00866153	0.0108323	0.208866	0.0474101	1.12009	12.0089
Primary_plus_current_smoking	Primary model + current smoking	Hyaluronan (HA)	Hypoxic burden (HB, %·min/h)	50	9.65651e-05	-0.000341425	0.000534555	0.6581	0.0978434	-0.133479	1.00223	0.222597
Primary_plus_current_smoking	Primary model + current smoking	Heparan sulfate (HS)	AHI (events/h)	60	0.00220197	0.000406378	0.00399755	0.0172797	0.254786	0.102701	1.05201	5.20095
Primary_plus_current_smoking	Primary model + current smoking	Heparan sulfate (HS)	ODI3% (events/h)	60	0.00286716	-1.34236e-05	0.00574774	0.0510357	0.225648	0.0676167	1.06825	6.82468
Primary_plus_current_smoking	Primary model + current smoking	Heparan sulfate (HS)	Hypoxic burden (HB, %·min/h)	50	1.30876e-05	-0.000274241	0.000300417	0.927065	0.175001	-0.0365371	1.0003	0.0301399
Non_smokers_only	Excludes current smokers	Hyaluronan (HA)	AHI (events/h)	58	0.00468898	0.00244613	0.00693182	0.000113784	0.340859	0.21727	1.11401	11.4012
Non_smokers_only	Excludes current smokers	Hyaluronan (HA)	ODI3% (events/h)	58	0.00479702	0.000983407	0.00861063	0.014775	0.204258	0.0550567	1.11679	11.6787
Non_smokers_only	Excludes current smokers	Hyaluronan (HA)	Hypoxic burden (HB, %·min/h)	49	9.65651e-05	-0.000341425	0.000534555	0.6581	0.0930726	-0.116218	1.00223	0.222597
Non_smokers_only	Excludes current smokers	Heparan sulfate (HS)	AHI (events/h)	58	0.00210999	0.000245758	0.00397422	0.0273674	0.243517	0.101676	1.04978	4.97839
Non_smokers_only	Excludes current smokers	Heparan sulfate (HS)	ODI3% (events/h)	58	0.00271759	-0.00021482	0.00564999	0.0685385	0.218433	0.0718892	1.06457	6.4574
Non_smokers_only	Excludes current smokers	Heparan sulfate (HS)	Hypoxic burden (HB, %·min/h)	49	1.30876e-05	-0.000274241	0.000300417	0.927065	0.170922	-0.0204041	1.0003	0.0301399
No_hypertension_only	Excludes participants with arterial hypertension	Hyaluronan (HA)	AHI (events/h)	50	0.00590991	0.00371264	0.00810718	2.7701e-06	0.487538	0.387546	1.14577	14.5774
No_hypertension_only	Excludes participants with arterial hypertension	Hyaluronan (HA)	ODI3% (events/h)	50	0.00777644	0.00373852	0.0118144	0.000361018	0.356259	0.230651	1.19609	19.6091
No_hypertension_only	Excludes participants with arterial hypertension	Hyaluronan (HA)	Hypoxic burden (HB, %·min/h)	42	0.000645739	8.40294e-05	0.00120745	0.0255473	0.21481	0.0244604	1.01498	1.49798
No_hypertension_only	Excludes participants with arterial hypertension	Heparan sulfate (HS)	AHI (events/h)	50	0.00173763	-0.000241625	0.00371689	0.0836582	0.196146	0.0392961	1.04082	4.08217
No_hypertension_only	Excludes participants with arterial hypertension	Heparan sulfate (HS)	ODI3% (events/h)	50	0.00254237	-0.000728156	0.00581289	0.124123	0.183589	0.0242899	1.06029	6.02875
No_hypertension_only	Excludes participants with arterial hypertension	Heparan sulfate (HS)	Hypoxic burden (HB, %·min/h)	42	0.000204451	-0.00017249	0.000581391	0.277787	0.184202	-0.0135675	1.00472	0.471875
Alternative_renal_markers	Replaces eGFR with creatinine and urea	Hyaluronan (HA)	AHI (events/h)	60	0.00444649	0.00233881	0.00655417	9.87733e-05	0.395426	0.272043	1.10781	10.7809
Alternative_renal_markers	Replaces eGFR with creatinine and urea	Hyaluronan (HA)	ODI3% (events/h)	60	0.004335	0.000634309	0.00803568	0.0226252	0.25762	0.106114	1.10497	10.4969
Alternative_renal_markers	Replaces eGFR with creatinine and urea	Hyaluronan (HA)	Hypoxic burden (HB, %·min/h)	50	7.28449e-05	-0.000344334	0.000490024	0.725849	0.183044	-0.0264319	1.00168	0.167872
Alternative_renal_markers	Replaces eGFR with creatinine and urea	Heparan sulfate (HS)	AHI (events/h)	60	0.00186978	7.22254e-05	0.00366733	0.0417998	0.275886	0.128108	1.04399	4.39934
Alternative_renal_markers	Replaces eGFR with creatinine and urea	Heparan sulfate (HS)	ODI3% (events/h)	60	0.00250604	-0.000378063	0.00539014	0.0870521	0.257517	0.105989	1.0594	5.9401
Alternative_renal_markers	Replaces eGFR with creatinine and urea	Heparan sulfate (HS)	Hypoxic burden (HB, %·min/h)	50	-3.37413e-06	-0.000280685	0.000273937	0.980491	0.23294	0.036258	0.999922	-0.00776892

## Sheet: Sensitivity_coefficients
Scenario	Outcome	Main predictor	n	Term	Beta (log10 scale)	SE	95% CI low	95% CI high	t	p-value
Primary	Hyaluronan (HA)	AHI (events/h)	60	Intercept	1.6767	0.486093	0.700356	2.65305	3.44935	0.00115004
Primary	Hyaluronan (HA)	AHI (events/h)	60	AHI (events/h)	0.00466951	0.00105392	0.00255266	0.00678636	4.43063	5.13187e-05
Primary	Hyaluronan (HA)	AHI (events/h)	60	Age (years)	0.000380562	0.0025803	-0.00480212	0.00556325	0.147488	0.88334
Primary	Hyaluronan (HA)	AHI (events/h)	60	BMI (kg/m²)	0.00018955	0.00545455	-0.0107662	0.0111453	0.0347509	0.972417
Primary	Hyaluronan (HA)	AHI (events/h)	60	Arterial hypertension (yes=1)	-0.0685648	0.065229	-0.199581	0.0624514	-1.05114	0.298248
Primary	Hyaluronan (HA)	AHI (events/h)	60	hs-CRP	-0.017352	0.0784566	-0.174937	0.140233	-0.221167	0.825863
Primary	Hyaluronan (HA)	AHI (events/h)	60	Fasting glucose	-9.59451e-05	0.00146015	-0.00302875	0.00283686	-0.0657089	0.947872
Primary	Hyaluronan (HA)	AHI (events/h)	60	eGFR (CKD-EPI)	-0.000695421	0.00183825	-0.00438765	0.00299681	-0.378306	0.706805
Primary	Hyaluronan (HA)	AHI (events/h)	60	Albumin	0.0181323	0.0772983	-0.137126	0.17339	0.234575	0.815496
Primary	Hyaluronan (HA)	AHI (events/h)	60	Cholinesterase	-0.00920807	0.0145674	-0.0384676	0.0200514	-0.632101	0.530201
Primary	Hyaluronan (HA)	ODI3% (events/h)	60	Intercept	1.67262	0.535965	0.5961	2.74914	3.12076	0.00299421
Primary	Hyaluronan (HA)	ODI3% (events/h)	60	ODI3% (events/h)	0.0049728	0.00183686	0.00128337	0.00866224	2.70724	0.00925979
Primary	Hyaluronan (HA)	ODI3% (events/h)	60	Age (years)	-0.000332619	0.00283656	-0.00603001	0.00536477	-0.117262	0.907123
Primary	Hyaluronan (HA)	ODI3% (events/h)	60	BMI (kg/m²)	0.00280489	0.00601769	-0.00928201	0.0148918	0.466107	0.643164
Primary	Hyaluronan (HA)	ODI3% (events/h)	60	Arterial hypertension (yes=1)	-0.0390027	0.0715756	-0.182767	0.104761	-0.544916	0.588234
Primary	Hyaluronan (HA)	ODI3% (events/h)	60	hs-CRP	-0.0184442	0.0875166	-0.194226	0.157338	-0.210751	0.833938
Primary	Hyaluronan (HA)	ODI3% (events/h)	60	Fasting glucose	0.000471868	0.00161919	-0.00278038	0.00372411	0.291422	0.771934
Primary	Hyaluronan (HA)	ODI3% (events/h)	60	eGFR (CKD-EPI)	0.00021869	0.00201361	-0.00382577	0.00426315	0.108606	0.91395
Primary	Hyaluronan (HA)	ODI3% (events/h)	60	Albumin	-0.0269665	0.0838277	-0.195339	0.141406	-0.321689	0.749029
Primary	Hyaluronan (HA)	ODI3% (events/h)	60	Cholinesterase	-0.00359626	0.0159579	-0.0356486	0.0284561	-0.225359	0.822618
Primary	Hyaluronan (HA)	Hypoxic burden (HB, %·min/h)	50	Intercept	2.02245	0.704899	0.597795	3.4471	2.86913	0.00654364
Primary	Hyaluronan (HA)	Hypoxic burden (HB, %·min/h)	50	Hypoxic burden (HB, %·min/h)	0.000109356	0.000214172	-0.000323501	0.000542214	0.510601	0.612437
Primary	Hyaluronan (HA)	Hypoxic burden (HB, %·min/h)	50	Age (years)	-0.00145108	0.00377773	-0.00908615	0.006184	-0.384114	0.702929
Primary	Hyaluronan (HA)	Hypoxic burden (HB, %·min/h)	50	BMI (kg/m²)	0.00270022	0.00713216	-0.0117144	0.0171149	0.378598	0.706988
Primary	Hyaluronan (HA)	Hypoxic burden (HB, %·min/h)	50	Arterial hypertension (yes=1)	0.0653164	0.0922474	-0.121123	0.251755	0.708057	0.483016
Primary	Hyaluronan (HA)	Hypoxic burden (HB, %·min/h)	50	hs-CRP	-0.00915974	0.0978509	-0.206924	0.188604	-0.0936091	0.925887
Primary	Hyaluronan (HA)	Hypoxic burden (HB, %·min/h)	50	Fasting glucose	-0.000432675	0.00191954	-0.00431221	0.00344686	-0.225406	0.822811
Primary	Hyaluronan (HA)	Hypoxic burden (HB, %·min/h)	50	eGFR (CKD-EPI)	-0.000107269	0.00245141	-0.00506174	0.00484721	-0.0437583	0.965315
Primary	Hyaluronan (HA)	Hypoxic burden (HB, %·min/h)	50	Albumin	-0.076594	0.115248	-0.30952	0.156332	-0.664599	0.510121
Primary	Hyaluronan (HA)	Hypoxic burden (HB, %·min/h)	50	Cholinesterase	0.00715605	0.0209679	-0.0352217	0.0495338	0.341286	0.734675
Primary	Heparan sulfate (HS)	AHI (events/h)	60	Intercept	4.05483	0.404892	3.24158	4.86808	10.0146	1.53065e-13
Primary	Heparan sulfate (HS)	AHI (events/h)	60	AHI (events/h)	0.00218036	0.000877861	0.000417121	0.00394359	2.48372	0.0163984
Primary	Heparan sulfate (HS)	AHI (events/h)	60	Age (years)	-0.00266978	0.00214926	-0.0069867	0.00164715	-1.24218	0.219964
Primary	Heparan sulfate (HS)	AHI (events/h)	60	BMI (kg/m²)	0.000635057	0.00454337	-0.00849058	0.00976069	0.139777	0.889398
Primary	Heparan sulfate (HS)	AHI (events/h)	60	Arterial hypertension (yes=1)	-0.029783	0.0543326	-0.138913	0.0793472	-0.548161	0.586021
Primary	Heparan sulfate (HS)	AHI (events/h)	60	hs-CRP	-0.00523779	0.0653505	-0.136498	0.126023	-0.0801492	0.936439
Primary	Heparan sulfate (HS)	AHI (events/h)	60	Fasting glucose	0.00100516	0.00121624	-0.00143772	0.00344805	0.826453	0.412474
Primary	Heparan sulfate (HS)	AHI (events/h)	60	eGFR (CKD-EPI)	-0.000661862	0.00153117	-0.00373731	0.00241359	-0.432258	0.667412
Primary	Heparan sulfate (HS)	AHI (events/h)	60	Albumin	-0.09593	0.0643857	-0.225252	0.0333925	-1.48993	0.142525
Primary	Heparan sulfate (HS)	AHI (events/h)	60	Cholinesterase	0.00683568	0.0121339	-0.0175361	0.0312074	0.563352	0.575713
Primary	Heparan sulfate (HS)	ODI3% (events/h)	60	Intercept	4.04671	0.412778	3.21762	4.8758	9.80361	3.12027e-13
Primary	Heparan sulfate (HS)	ODI3% (events/h)	60	ODI3% (events/h)	0.00286248	0.00141467	2.10322e-05	0.00570393	2.02343	0.0483911
Primary	Heparan sulfate (HS)	ODI3% (events/h)	60	Age (years)	-0.00299046	0.0021846	-0.00737836	0.00139743	-1.36889	0.177154
Primary	Heparan sulfate (HS)	ODI3% (events/h)	60	BMI (kg/m²)	0.00125324	0.00463457	-0.00805558	0.0105621	0.270411	0.787957
Primary	Heparan sulfate (HS)	ODI3% (events/h)	60	Arterial hypertension (yes=1)	-0.0215759	0.0551245	-0.132297	0.0891449	-0.391404	0.697162
Primary	Heparan sulfate (HS)	ODI3% (events/h)	60	hs-CRP	-0.0110346	0.0674016	-0.146415	0.124345	-0.163715	0.870616
Primary	Heparan sulfate (HS)	ODI3% (events/h)	60	Fasting glucose	0.00132345	0.00124703	-0.00118129	0.0038282	1.06128	0.293662
Primary	Heparan sulfate (HS)	ODI3% (events/h)	60	eGFR (CKD-EPI)	-0.000233038	0.0015508	-0.00334791	0.00288184	-0.150269	0.881157
Primary	Heparan sulfate (HS)	ODI3% (events/h)	60	Albumin	-0.11273	0.0645605	-0.242404	0.0169436	-1.74611	0.0869329
Primary	Heparan sulfate (HS)	ODI3% (events/h)	60	Cholinesterase	0.00867562	0.0122901	-0.0160097	0.033361	0.705904	0.483524
Primary	Heparan sulfate (HS)	Hypoxic burden (HB, %·min/h)	50	Intercept	3.37421	0.465509	2.43338	4.31503	7.24843	8.4761e-09
Primary	Heparan sulfate (HS)	Hypoxic burden (HB, %·min/h)	50	Hypoxic burden (HB, %·min/h)	2.55165e-05	0.000141437	-0.000260338	0.000311371	0.180409	0.857742
Primary	Heparan sulfate (HS)	Hypoxic burden (HB, %·min/h)	50	Age (years)	0.00120993	0.00249478	-0.00383221	0.00625206	0.484984	0.630334
Primary	Heparan sulfate (HS)	Hypoxic burden (HB, %·min/h)	50	BMI (kg/m²)	-7.75132e-05	0.00471001	-0.00959681	0.00944178	-0.0164571	0.986952
Primary	Heparan sulfate (HS)	Hypoxic burden (HB, %·min/h)	50	Arterial hypertension (yes=1)	0.062316	0.0609194	-0.0608066	0.185439	1.02293	0.31249
Primary	Heparan sulfate (HS)	Hypoxic burden (HB, %·min/h)	50	hs-CRP	0.0173856	0.0646199	-0.113216	0.147987	0.269044	0.789278
Primary	Heparan sulfate (HS)	Hypoxic burden (HB, %·min/h)	50	Fasting glucose	0.001203	0.00126765	-0.00135901	0.00376501	0.949004	0.348317
Primary	Heparan sulfate (HS)	Hypoxic burden (HB, %·min/h)	50	eGFR (CKD-EPI)	0.00205028	0.00161889	-0.00122161	0.00532217	1.26647	0.212669
Primary	Heparan sulfate (HS)	Hypoxic burden (HB, %·min/h)	50	Albumin	-0.0295908	0.076109	-0.183413	0.124231	-0.388795	0.69949
Primary	Heparan sulfate (HS)	Hypoxic burden (HB, %·min/h)	50	Cholinesterase	0.00448964	0.013847	-0.0234962	0.0324755	0.324231	0.747452
Primary_plus_current_smoking	Hyaluronan (HA)	AHI (events/h)	60	Intercept	1.67424	0.495124	0.679251	2.66923	3.38146	0.00142393
Primary_plus_current_smoking	Hyaluronan (HA)	AHI (events/h)	60	AHI (events/h)	0.00466429	0.0010731	0.00250781	0.00682076	4.34655	6.96114e-05
Primary_plus_current_smoking	Hyaluronan (HA)	AHI (events/h)	60	Age (years)	0.000380202	0.00260647	-0.0048577	0.00561811	0.145868	0.884624
Primary_plus_current_smoking	Hyaluronan (HA)	AHI (events/h)	60	BMI (kg/m²)	0.000234073	0.00562848	-0.0110768	0.0115449	0.0415873	0.966997
Primary_plus_current_smoking	Hyaluronan (HA)	AHI (events/h)	60	Arterial hypertension (yes=1)	-0.0684917	0.0659173	-0.200957	0.063974	-1.03906	0.303879
Primary_plus_current_smoking	Hyaluronan (HA)	AHI (events/h)	60	Current smoking (yes=1)	0.00423581	0.109362	-0.215536	0.224007	0.038732	0.969261
Primary_plus_current_smoking	Hyaluronan (HA)	AHI (events/h)	60	hs-CRP	-0.0175719	0.079455	-0.177243	0.142099	-0.221155	0.82589
Primary_plus_current_smoking	Hyaluronan (HA)	AHI (events/h)	60	Fasting glucose	-9.46622e-05	0.00147533	-0.00305945	0.00287012	-0.0641635	0.949101
Primary_plus_current_smoking	Hyaluronan (HA)	AHI (events/h)	60	eGFR (CKD-EPI)	-0.000692301	0.00185863	-0.00442736	0.00304276	-0.372479	0.711143
Primary_plus_current_smoking	Hyaluronan (HA)	AHI (events/h)	60	Albumin	0.0182013	0.0781022	-0.138751	0.175154	0.233045	0.816697
Primary_plus_current_smoking	Hyaluronan (HA)	AHI (events/h)	60	Cholinesterase	-0.00915251	0.0147849	-0.0388638	0.0205588	-0.619046	0.538754
Primary_plus_current_smoking	Hyaluronan (HA)	ODI3% (events/h)	60	Intercept	1.64991	0.545293	0.554102	2.74572	3.02573	0.00394417
Primary_plus_current_smoking	Hyaluronan (HA)	ODI3% (events/h)	60	ODI3% (events/h)	0.00492526	0.00185923	0.00118899	0.00866153	2.64908	0.0108323
Primary_plus_current_smoking	Hyaluronan (HA)	ODI3% (events/h)	60	Age (years)	-0.000328507	0.00286228	-0.00608048	0.00542347	-0.114771	0.909096
Primary_plus_current_smoking	Hyaluronan (HA)	ODI3% (events/h)	60	BMI (kg/m²)	0.00318415	0.00618277	-0.00924058	0.0156089	0.515005	0.608865
Primary_plus_current_smoking	Hyaluronan (HA)	ODI3% (events/h)	60	Arterial hypertension (yes=1)	-0.0386715	0.0722312	-0.183826	0.106483	-0.535385	0.594805
Primary_plus_current_smoking	Hyaluronan (HA)	ODI3% (events/h)	60	Current smoking (yes=1)	0.03904	0.119813	-0.201733	0.279813	0.325842	0.745931
Primary_plus_current_smoking	Hyaluronan (HA)	ODI3% (events/h)	60	hs-CRP	-0.020496	0.0885337	-0.198411	0.157419	-0.231505	0.817886
Primary_plus_current_smoking	Hyaluronan (HA)	ODI3% (events/h)	60	Fasting glucose	0.000478205	0.00163398	-0.0028054	0.00376181	0.292663	0.771016
Primary_plus_current_smoking	Hyaluronan (HA)	ODI3% (events/h)	60	eGFR (CKD-EPI)	0.000238043	0.00203273	-0.00384687	0.00432296	0.117105	0.907255
Primary_plus_current_smoking	Hyaluronan (HA)	ODI3% (events/h)	60	Albumin	-0.0258359	0.0846583	-0.195963	0.144291	-0.305178	0.761523
Primary_plus_current_smoking	Hyaluronan (HA)	ODI3% (events/h)	60	Cholinesterase	-0.00314728	0.0161613	-0.0356246	0.0293301	-0.194742	0.8464
Primary_plus_current_smoking	Hyaluronan (HA)	Hypoxic burden (HB, %·min/h)	50	Intercept	1.90162	0.732766	0.419464	3.38378	2.59513	0.0132573
Primary_plus_current_smoking	Hyaluronan (HA)	Hypoxic burden (HB, %·min/h)	50	Hypoxic burden (HB, %·min/h)	9.65651e-05	0.000216538	-0.000341425	0.000534555	0.44595	0.6581
Primary_plus_current_smoking	Hyaluronan (HA)	Hypoxic burden (HB, %·min/h)	50	Age (years)	-0.0012097	0.00382165	-0.00893972	0.00652031	-0.31654	0.753281
Primary_plus_current_smoking	Hyaluronan (HA)	Hypoxic burden (HB, %·min/h)	50	BMI (kg/m²)	0.0036682	0.00732855	-0.0111552	0.0184916	0.500536	0.619511
Primary_plus_current_smoking	Hyaluronan (HA)	Hypoxic burden (HB, %·min/h)	50	Arterial hypertension (yes=1)	0.06506	0.0928986	-0.122845	0.252965	0.700333	0.487876
Primary_plus_current_smoking	Hyaluronan (HA)	Hypoxic burden (HB, %·min/h)	50	Current smoking (yes=1)	0.127505	0.191799	-0.260445	0.515455	0.664784	0.5101
Primary_plus_current_smoking	Hyaluronan (HA)	Hypoxic burden (HB, %·min/h)	50	hs-CRP	-0.0191924	0.0996897	-0.220834	0.182449	-0.192521	0.848333
Primary_plus_current_smoking	Hyaluronan (HA)	Hypoxic burden (HB, %·min/h)	50	Fasting glucose	-0.000323501	0.00194004	-0.0042476	0.00360059	-0.16675	0.868428
Primary_plus_current_smoking	Hyaluronan (HA)	Hypoxic burden (HB, %·min/h)	50	eGFR (CKD-EPI)	0.000235563	0.00252198	-0.00486562	0.00533674	0.0934041	0.926061
Primary_plus_current_smoking	Hyaluronan (HA)	Hypoxic burden (HB, %·min/h)	50	Albumin	-0.0690012	0.116622	-0.304891	0.166888	-0.591668	0.557487
Primary_plus_current_smoking	Hyaluronan (HA)	Hypoxic burden (HB, %·min/h)	50	Cholinesterase	0.00763823	0.0211282	-0.0350976	0.050374	0.361519	0.719663
Primary_plus_current_smoking	Heparan sulfate (HS)	AHI (events/h)	60	Intercept	4.06503	0.412265	3.23655	4.89351	9.86025	3.20529e-13
Primary_plus_current_smoking	Heparan sulfate (HS)	AHI (events/h)	60	AHI (events/h)	0.00220197	0.000893516	0.000406378	0.00399755	2.46438	0.0172797
Primary_plus_current_smoking	Heparan sulfate (HS)	AHI (events/h)	60	Age (years)	-0.00266829	0.00217028	-0.00702962	0.00169305	-1.22947	0.224768
Primary_plus_current_smoking	Heparan sulfate (HS)	AHI (events/h)	60	BMI (kg/m²)	0.000450786	0.00468654	-0.00896718	0.00986875	0.0961873	0.923764
Primary_plus_current_smoking	Heparan sulfate (HS)	AHI (events/h)	60	Arterial hypertension (yes=1)	-0.0300857	0.054886	-0.140383	0.0802118	-0.54815	0.586078
Primary_plus_current_smoking	Heparan sulfate (HS)	AHI (events/h)	60	Current smoking (yes=1)	-0.0175312	0.0910603	-0.200524	0.165461	-0.192523	0.848128
Primary_plus_current_smoking	Heparan sulfate (HS)	AHI (events/h)	60	hs-CRP	-0.00432761	0.0661581	-0.137277	0.128622	-0.0654131	0.948111
Primary_plus_current_smoking	Heparan sulfate (HS)	AHI (events/h)	60	Fasting glucose	0.000999853	0.00122843	-0.00146877	0.00346848	0.813927	0.419625
Primary_plus_current_smoking	Heparan sulfate (HS)	AHI (events/h)	60	eGFR (CKD-EPI)	-0.000674777	0.00154759	-0.00378477	0.00243522	-0.436019	0.664738
Primary_plus_current_smoking	Heparan sulfate (HS)	AHI (events/h)	60	Albumin	-0.0962158	0.0650317	-0.226902	0.0344703	-1.47952	0.145402
Primary_plus_current_smoking	Heparan sulfate (HS)	AHI (events/h)	60	Cholinesterase	0.0066057	0.0123106	-0.0181334	0.0313448	0.536586	0.593981
Primary_plus_current_smoking	Heparan sulfate (HS)	ODI3% (events/h)	60	Intercept	4.04895	0.420409	3.2041	4.89379	9.63097	6.90877e-13
Primary_plus_current_smoking	Heparan sulfate (HS)	ODI3% (events/h)	60	ODI3% (events/h)	0.00286716	0.00143343	-1.34236e-05	0.00574774	2.00021	0.0510357
Primary_plus_current_smoking	Heparan sulfate (HS)	ODI3% (events/h)	60	Age (years)	-0.00299087	0.00220676	-0.00742552	0.00144378	-1.35532	0.18153
Primary_plus_current_smoking	Heparan sulfate (HS)	ODI3% (events/h)	60	BMI (kg/m²)	0.00121592	0.00476678	-0.00836328	0.0107951	0.255082	0.799728
Primary_plus_current_smoking	Heparan sulfate (HS)	ODI3% (events/h)	60	Arterial hypertension (yes=1)	-0.0216085	0.0556887	-0.133519	0.0903021	-0.388023	0.699679
Primary_plus_current_smoking	Heparan sulfate (HS)	ODI3% (events/h)	60	Current smoking (yes=1)	-0.00384163	0.0923731	-0.189472	0.181789	-0.0415882	0.966996
Primary_plus_current_smoking	Heparan sulfate (HS)	ODI3% (events/h)	60	hs-CRP	-0.0108327	0.0682576	-0.148001	0.126336	-0.158704	0.874555
Primary_plus_current_smoking	Heparan sulfate (HS)	ODI3% (events/h)	60	Fasting glucose	0.00132283	0.00125976	-0.00120876	0.00385442	1.05006	0.29884
Primary_plus_current_smoking	Heparan sulfate (HS)	ODI3% (events/h)	60	eGFR (CKD-EPI)	-0.000234942	0.00156719	-0.00338432	0.00291444	-0.149913	0.881448
Primary_plus_current_smoking	Heparan sulfate (HS)	ODI3% (events/h)	60	Albumin	-0.112841	0.0652697	-0.244006	0.018323	-1.72885	0.0901332
Primary_plus_current_smoking	Heparan sulfate (HS)	ODI3% (events/h)	60	Cholinesterase	0.00863143	0.01246	-0.0164079	0.0336708	0.692731	0.491749
Primary_plus_current_smoking	Heparan sulfate (HS)	Hypoxic burden (HB, %·min/h)	50	Intercept	3.2568	0.480708	2.28448	4.22913	6.77502	4.37065e-08
Primary_plus_current_smoking	Heparan sulfate (HS)	Hypoxic burden (HB, %·min/h)	50	Hypoxic burden (HB, %·min/h)	1.30876e-05	0.000142053	-0.000274241	0.000300417	0.0921321	0.927065
Primary_plus_current_smoking	Heparan sulfate (HS)	Hypoxic burden (HB, %·min/h)	50	Age (years)	0.00144446	0.00250707	-0.00362656	0.00651549	0.576155	0.56782
Primary_plus_current_smoking	Heparan sulfate (HS)	Hypoxic burden (HB, %·min/h)	50	BMI (kg/m²)	0.000863043	0.00480766	-0.00886136	0.0105874	0.179514	0.858463
Primary_plus_current_smoking	Heparan sulfate (HS)	Hypoxic burden (HB, %·min/h)	50	Arterial hypertension (yes=1)	0.0620668	0.0609431	-0.0612022	0.185336	1.01844	0.314746
Primary_plus_current_smoking	Heparan sulfate (HS)	Hypoxic burden (HB, %·min/h)	50	Current smoking (yes=1)	0.123893	0.125823	-0.130609	0.378395	0.984658	0.330862
Primary_plus_current_smoking	Heparan sulfate (HS)	Hypoxic burden (HB, %·min/h)	50	hs-CRP	0.00763718	0.0653982	-0.124643	0.139918	0.11678	0.907634
Primary_plus_current_smoking	Heparan sulfate (HS)	Hypoxic burden (HB, %·min/h)	50	Fasting glucose	0.00130908	0.0012727	-0.00126519	0.00388336	1.02859	0.31001
Primary_plus_current_smoking	Heparan sulfate (HS)	Hypoxic burden (HB, %·min/h)	50	eGFR (CKD-EPI)	0.0023834	0.00165446	-0.000963066	0.00572986	1.44059	0.157682
Primary_plus_current_smoking	Heparan sulfate (HS)	Hypoxic burden (HB, %·min/h)	50	Albumin	-0.0222132	0.0765058	-0.176961	0.132534	-0.290346	0.77309
Primary_plus_current_smoking	Heparan sulfate (HS)	Hypoxic burden (HB, %·min/h)	50	Cholinesterase	0.00495816	0.0138605	-0.0230773	0.0329936	0.35772	0.722482
Non_smokers_only	Hyaluronan (HA)	AHI (events/h)	58	Intercept	1.68545	0.514223	0.651533	2.71936	3.27766	0.00195013
Non_smokers_only	Hyaluronan (HA)	AHI (events/h)	58	AHI (events/h)	0.00468898	0.00111549	0.00244613	0.00693182	4.20351	0.000113784
Non_smokers_only	Hyaluronan (HA)	AHI (events/h)	58	Age (years)	0.000360148	0.00264187	-0.00495169	0.00567198	0.136323	0.892136
Non_smokers_only	Hyaluronan (HA)	AHI (events/h)	58	BMI (kg/m²)	0.000143407	0.0057675	-0.0114529	0.0117397	0.0248646	0.980266
Non_smokers_only	Hyaluronan (HA)	AHI (events/h)	58	Arterial hypertension (yes=1)	-0.068776	0.0666629	-0.202811	0.0652587	-1.0317	0.307384
Non_smokers_only	Hyaluronan (HA)	AHI (events/h)	58	hs-CRP	-0.016526	0.0810385	-0.179465	0.146413	-0.203928	0.839272
Non_smokers_only	Hyaluronan (HA)	AHI (events/h)	58	Fasting glucose	-0.000110607	0.0015001	-0.00312676	0.00290555	-0.0737331	0.941529
Non_smokers_only	Hyaluronan (HA)	AHI (events/h)	58	eGFR (CKD-EPI)	-0.000740874	0.00194752	-0.00465663	0.00317488	-0.380419	0.705313
Non_smokers_only	Hyaluronan (HA)	AHI (events/h)	58	Albumin	0.0177181	0.0790716	-0.141266	0.176702	0.224077	0.823649
Non_smokers_only	Hyaluronan (HA)	AHI (events/h)	58	Cholinesterase	-0.00913489	0.0149379	-0.0391695	0.0208997	-0.611525	0.543737
Non_smokers_only	Hyaluronan (HA)	ODI3% (events/h)	58	Intercept	1.59327	0.564389	0.458491	2.72805	2.823	0.00690495
Non_smokers_only	Hyaluronan (HA)	ODI3% (events/h)	58	ODI3% (events/h)	0.00479702	0.00189672	0.000983407	0.00861063	2.52911	0.014775
Non_smokers_only	Hyaluronan (HA)	ODI3% (events/h)	58	Age (years)	-0.000206786	0.00289898	-0.00603557	0.005622	-0.0713306	0.943431
Non_smokers_only	Hyaluronan (HA)	ODI3% (events/h)	58	BMI (kg/m²)	0.0035618	0.00629166	-0.00908843	0.016212	0.566114	0.573954
Non_smokers_only	Hyaluronan (HA)	ODI3% (events/h)	58	Arterial hypertension (yes=1)	-0.0380768	0.0728423	-0.184536	0.108383	-0.522729	0.603568
Non_smokers_only	Hyaluronan (HA)	ODI3% (events/h)	58	hs-CRP	-0.0258067	0.0900638	-0.206892	0.155279	-0.286538	0.775699
Non_smokers_only	Hyaluronan (HA)	ODI3% (events/h)	58	Fasting glucose	0.000544647	0.00165429	-0.00278153	0.00387083	0.329232	0.743412
Non_smokers_only	Hyaluronan (HA)	ODI3% (events/h)	58	eGFR (CKD-EPI)	0.000461021	0.00211008	-0.00378159	0.00470363	0.218485	0.827978
Non_smokers_only	Hyaluronan (HA)	ODI3% (events/h)	58	Albumin	-0.0221383	0.0857646	-0.19458	0.150303	-0.258129	0.797411
Non_smokers_only	Hyaluronan (HA)	ODI3% (events/h)	58	Cholinesterase	-0.00340707	0.0163058	-0.036192	0.0293779	-0.208949	0.835372
Non_smokers_only	Hyaluronan (HA)	Hypoxic burden (HB, %·min/h)	49	Intercept	1.90162	0.732766	0.419464	3.38378	2.59513	0.0132573
Non_smokers_only	Hyaluronan (HA)	Hypoxic burden (HB, %·min/h)	49	Hypoxic burden (HB, %·min/h)	9.65651e-05	0.000216538	-0.000341425	0.000534555	0.44595	0.6581
Non_smokers_only	Hyaluronan (HA)	Hypoxic burden (HB, %·min/h)	49	Age (years)	-0.0012097	0.00382165	-0.00893972	0.00652031	-0.31654	0.753281
Non_smokers_only	Hyaluronan (HA)	Hypoxic burden (HB, %·min/h)	49	BMI (kg/m²)	0.0036682	0.00732855	-0.0111552	0.0184916	0.500536	0.619511
Non_smokers_only	Hyaluronan (HA)	Hypoxic burden (HB, %·min/h)	49	Arterial hypertension (yes=1)	0.06506	0.0928986	-0.122845	0.252965	0.700333	0.487876
Non_smokers_only	Hyaluronan (HA)	Hypoxic burden (HB, %·min/h)	49	hs-CRP	-0.0191924	0.0996897	-0.220834	0.182449	-0.192521	0.848333
Non_smokers_only	Hyaluronan (HA)	Hypoxic burden (HB, %·min/h)	49	Fasting glucose	-0.000323501	0.00194004	-0.0042476	0.00360059	-0.16675	0.868428
Non_smokers_only	Hyaluronan (HA)	Hypoxic burden (HB, %·min/h)	49	eGFR (CKD-EPI)	0.000235563	0.00252198	-0.00486562	0.00533674	0.0934041	0.926061
Non_smokers_only	Hyaluronan (HA)	Hypoxic burden (HB, %·min/h)	49	Albumin	-0.0690012	0.116622	-0.304891	0.166888	-0.591668	0.557487
Non_smokers_only	Hyaluronan (HA)	Hypoxic burden (HB, %·min/h)	49	Cholinesterase	0.00763823	0.0211282	-0.0350976	0.050374	0.361519	0.719663
Non_smokers_only	Heparan sulfate (HS)	AHI (events/h)	58	Intercept	4.02328	0.427417	3.1639	4.88266	9.41301	1.7664e-12
Non_smokers_only	Heparan sulfate (HS)	AHI (events/h)	58	AHI (events/h)	0.00210999	0.000927186	0.000245758	0.00397422	2.27569	0.0273674
Non_smokers_only	Heparan sulfate (HS)	AHI (events/h)	58	Age (years)	-0.00259359	0.0021959	-0.00700874	0.00182156	-1.18111	0.24338
Non_smokers_only	Heparan sulfate (HS)	AHI (events/h)	58	BMI (kg/m²)	0.000788508	0.0047939	-0.00885026	0.0104273	0.164482	0.870043
Non_smokers_only	Heparan sulfate (HS)	AHI (events/h)	58	Arterial hypertension (yes=1)	-0.0290267	0.0554096	-0.140435	0.0823818	-0.523856	0.602789
Non_smokers_only	Heparan sulfate (HS)	AHI (events/h)	58	hs-CRP	-0.00822345	0.0673584	-0.143657	0.12721	-0.122085	0.903341
Non_smokers_only	Heparan sulfate (HS)	AHI (events/h)	58	Fasting glucose	0.00105925	0.00124687	-0.00144775	0.00356625	0.849524	0.399807
Non_smokers_only	Heparan sulfate (HS)	AHI (events/h)	58	eGFR (CKD-EPI)	-0.000493849	0.00161876	-0.00374859	0.00276089	-0.305078	0.761626
Non_smokers_only	Heparan sulfate (HS)	AHI (events/h)	58	Albumin	-0.0944159	0.0657236	-0.226562	0.0377302	-1.43656	0.157329
Non_smokers_only	Heparan sulfate (HS)	AHI (events/h)	58	Cholinesterase	0.00654008	0.0124162	-0.0184244	0.0315046	0.526737	0.600802
Non_smokers_only	Heparan sulfate (HS)	ODI3% (events/h)	58	Intercept	3.98289	0.433976	3.11032	4.85545	9.17766	3.89116e-12
Non_smokers_only	Heparan sulfate (HS)	ODI3% (events/h)	58	ODI3% (events/h)	0.00271759	0.00145845	-0.00021482	0.00564999	1.86334	0.0685385
Non_smokers_only	Heparan sulfate (HS)	ODI3% (events/h)	58	Age (years)	-0.0028489	0.00222911	-0.00733083	0.00163304	-1.27804	0.207382
Non_smokers_only	Heparan sulfate (HS)	ODI3% (events/h)	58	BMI (kg/m²)	0.00165639	0.00483785	-0.00807077	0.0113835	0.342381	0.733559
Non_smokers_only	Heparan sulfate (HS)	ODI3% (events/h)	58	Arterial hypertension (yes=1)	-0.0209148	0.0560107	-0.133532	0.0917023	-0.373407	0.710489
Non_smokers_only	Heparan sulfate (HS)	ODI3% (events/h)	58	hs-CRP	-0.017027	0.0692529	-0.156269	0.122215	-0.245867	0.806834
Non_smokers_only	Heparan sulfate (HS)	ODI3% (events/h)	58	Fasting glucose	0.00140033	0.00127204	-0.00115728	0.00395793	1.10085	0.276451
Non_smokers_only	Heparan sulfate (HS)	ODI3% (events/h)	58	eGFR (CKD-EPI)	2.51327e-05	0.00162251	-0.00323714	0.00328741	0.01549	0.987705
Non_smokers_only	Heparan sulfate (HS)	ODI3% (events/h)	58	Albumin	-0.108529	0.065947	-0.241124	0.0240668	-1.64569	0.10636
Non_smokers_only	Heparan sulfate (HS)	ODI3% (events/h)	58	Cholinesterase	0.00832842	0.012538	-0.0168809	0.0335378	0.664254	0.509706
Non_smokers_only	Heparan sulfate (HS)	Hypoxic burden (HB, %·min/h)	49	Intercept	3.2568	0.480708	2.28448	4.22913	6.77502	4.37065e-08
Non_smokers_only	Heparan sulfate (HS)	Hypoxic burden (HB, %·min/h)	49	Hypoxic burden (HB, %·min/h)	1.30876e-05	0.000142053	-0.000274241	0.000300417	0.0921321	0.927065
Non_smokers_only	Heparan sulfate (HS)	Hypoxic burden (HB, %·min/h)	49	Age (years)	0.00144446	0.00250707	-0.00362656	0.00651549	0.576155	0.56782
Non_smokers_only	Heparan sulfate (HS)	Hypoxic burden (HB, %·min/h)	49	BMI (kg/m²)	0.000863043	0.00480766	-0.00886136	0.0105874	0.179514	0.858463
Non_smokers_only	Heparan sulfate (HS)	Hypoxic burden (HB, %·min/h)	49	Arterial hypertension (yes=1)	0.0620668	0.0609431	-0.0612022	0.185336	1.01844	0.314746
Non_smokers_only	Heparan sulfate (HS)	Hypoxic burden (HB, %·min/h)	49	hs-CRP	0.00763718	0.0653982	-0.124643	0.139918	0.11678	0.907634
Non_smokers_only	Heparan sulfate (HS)	Hypoxic burden (HB, %·min/h)	49	Fasting glucose	0.00130908	0.0012727	-0.00126519	0.00388336	1.02859	0.31001
Non_smokers_only	Heparan sulfate (HS)	Hypoxic burden (HB, %·min/h)	49	eGFR (CKD-EPI)	0.0023834	0.00165446	-0.000963066	0.00572986	1.44059	0.157682
Non_smokers_only	Heparan sulfate (HS)	Hypoxic burden (HB, %·min/h)	49	Albumin	-0.0222132	0.0765058	-0.176961	0.132534	-0.290346	0.77309
Non_smokers_only	Heparan sulfate (HS)	Hypoxic burden (HB, %·min/h)	49	Cholinesterase	0.00495816	0.0138605	-0.0230773	0.0329936	0.35772	0.722482
No_hypertension_only	Hyaluronan (HA)	AHI (events/h)	50	Intercept	2.23139	0.494659	1.23241	3.23038	4.51097	5.32244e-05
No_hypertension_only	Hyaluronan (HA)	AHI (events/h)	50	AHI (events/h)	0.00590991	0.00108801	0.00371264	0.00810718	5.43188	2.7701e-06
No_hypertension_only	Hyaluronan (HA)	AHI (events/h)	50	Age (years)	-0.00230638	0.00261688	-0.00759128	0.00297851	-0.881349	0.383267
No_hypertension_only	Hyaluronan (HA)	AHI (events/h)	50	BMI (kg/m²)	0.0040045	0.00523248	-0.0065627	0.0145717	0.765317	0.448466
No_hypertension_only	Hyaluronan (HA)	AHI (events/h)	50	hs-CRP	0.0380495	0.0825147	-0.128592	0.204691	0.461124	0.647147
No_hypertension_only	Hyaluronan (HA)	AHI (events/h)	50	Fasting glucose	-0.0004944	0.00132099	-0.00316218	0.00217338	-0.374266	0.710135
No_hypertension_only	Hyaluronan (HA)	AHI (events/h)	50	eGFR (CKD-EPI)	-0.00222676	0.00171916	-0.00569867	0.00124515	-1.29526	0.202476
No_hypertension_only	Hyaluronan (HA)	AHI (events/h)	50	Albumin	-0.0750906	0.0779522	-0.232518	0.0823371	-0.96329	0.341049
No_hypertension_only	Hyaluronan (HA)	AHI (events/h)	50	Cholinesterase	-0.0054136	0.0136389	-0.032958	0.0221308	-0.396923	0.693483
No_hypertension_only	Hyaluronan (HA)	ODI3% (events/h)	50	Intercept	2.40098	0.561488	1.26703	3.53493	4.27609	0.000110836
No_hypertension_only	Hyaluronan (HA)	ODI3% (events/h)	50	ODI3% (events/h)	0.00777644	0.00199942	0.00373852	0.0118144	3.88934	0.000361018
No_hypertension_only	Hyaluronan (HA)	ODI3% (events/h)	50	Age (years)	-0.00388846	0.0029934	-0.00993375	0.00215683	-1.29901	0.201198
No_hypertension_only	Hyaluronan (HA)	ODI3% (events/h)	50	BMI (kg/m²)	0.00692805	0.00580119	-0.00478769	0.0186438	1.19425	0.239245
No_hypertension_only	Hyaluronan (HA)	ODI3% (events/h)	50	hs-CRP	0.0698526	0.0918342	-0.11561	0.255316	0.760638	0.451226
No_hypertension_only	Hyaluronan (HA)	ODI3% (events/h)	50	Fasting glucose	-0.000117701	0.00148786	-0.00312249	0.00288709	-0.0791079	0.937332
No_hypertension_only	Hyaluronan (HA)	ODI3% (events/h)	50	eGFR (CKD-EPI)	-0.00174342	0.00191955	-0.00562003	0.0021332	-0.908241	0.369059
No_hypertension_only	Hyaluronan (HA)	ODI3% (events/h)	50	Albumin	-0.137979	0.0878318	-0.315359	0.0394011	-1.57094	0.123882
No_hypertension_only	Hyaluronan (HA)	ODI3% (events/h)	50	Cholinesterase	-0.00178675	0.0152465	-0.0325776	0.0290041	-0.117191	0.907281
No_hypertension_only	Hyaluronan (HA)	Hypoxic burden (HB, %·min/h)	42	Intercept	2.44193	0.727764	0.961283	3.92258	3.35539	0.00200511
No_hypertension_only	Hyaluronan (HA)	Hypoxic burden (HB, %·min/h)	42	Hypoxic burden (HB, %·min/h)	0.000645739	0.00027609	8.40294e-05	0.00120745	2.33887	0.0255473
No_hypertension_only	Hyaluronan (HA)	Hypoxic burden (HB, %·min/h)	42	Age (years)	-0.00195156	0.0037339	-0.00954823	0.00564511	-0.522661	0.604702
No_hypertension_only	Hyaluronan (HA)	Hypoxic burden (HB, %·min/h)	42	BMI (kg/m²)	0.00881977	0.00745656	-0.00635071	0.0239903	1.18282	0.245332
No_hypertension_only	Hyaluronan (HA)	Hypoxic burden (HB, %·min/h)	42	hs-CRP	0.138509	0.110167	-0.0856268	0.362645	1.25727	0.217482
No_hypertension_only	Hyaluronan (HA)	Hypoxic burden (HB, %·min/h)	42	Fasting glucose	-0.000634401	0.00190279	-0.00450565	0.00323685	-0.333406	0.740937
No_hypertension_only	Hyaluronan (HA)	Hypoxic burden (HB, %·min/h)	42	eGFR (CKD-EPI)	-0.00233062	0.00252758	-0.00747302	0.00281179	-0.922074	0.363183
No_hypertension_only	Hyaluronan (HA)	Hypoxic burden (HB, %·min/h)	42	Albumin	-0.139253	0.119327	-0.382027	0.10352	-1.16698	0.25158
No_hypertension_only	Hyaluronan (HA)	Hypoxic burden (HB, %·min/h)	42	Cholinesterase	-0.00451101	0.0213272	-0.0479015	0.0388795	-0.211514	0.833787
No_hypertension_only	Heparan sulfate (HS)	AHI (events/h)	50	Intercept	3.49561	0.445579	2.59574	4.39548	7.84509	1.08529e-09
No_hypertension_only	Heparan sulfate (HS)	AHI (events/h)	50	AHI (events/h)	0.00173763	0.000980054	-0.000241625	0.00371689	1.773	0.0836582
No_hypertension_only	Heparan sulfate (HS)	AHI (events/h)	50	Age (years)	0.000134196	0.00235723	-0.00462633	0.00489473	0.0569295	0.954878
No_hypertension_only	Heparan sulfate (HS)	AHI (events/h)	50	BMI (kg/m²)	0.00133544	0.00471331	-0.00818328	0.0108542	0.283334	0.778346
No_hypertension_only	Heparan sulfate (HS)	AHI (events/h)	50	hs-CRP	0.0985741	0.0743276	-0.0515336	0.248682	1.32621	0.192111
No_hypertension_only	Heparan sulfate (HS)	AHI (events/h)	50	Fasting glucose	0.00093984	0.00118992	-0.00146325	0.00334293	0.789836	0.434168
No_hypertension_only	Heparan sulfate (HS)	AHI (events/h)	50	eGFR (CKD-EPI)	0.000422803	0.00154858	-0.00270462	0.00355023	0.273026	0.786204
No_hypertension_only	Heparan sulfate (HS)	AHI (events/h)	50	Albumin	-0.0149254	0.0702178	-0.156733	0.126882	-0.212559	0.832724
No_hypertension_only	Heparan sulfate (HS)	AHI (events/h)	50	Cholinesterase	-0.000156973	0.0122857	-0.0249684	0.0246544	-0.0127769	0.989868
No_hypertension_only	Heparan sulfate (HS)	ODI3% (events/h)	50	Intercept	3.55822	0.454779	2.63977	4.47666	7.82406	1.16047e-09
No_hypertension_only	Heparan sulfate (HS)	ODI3% (events/h)	50	ODI3% (events/h)	0.00254237	0.00161944	-0.000728156	0.00581289	1.56991	0.124123
No_hypertension_only	Heparan sulfate (HS)	ODI3% (events/h)	50	Age (years)	-0.000410721	0.00242451	-0.00530712	0.00448568	-0.169404	0.866312
No_hypertension_only	Heparan sulfate (HS)	ODI3% (events/h)	50	BMI (kg/m²)	0.00213517	0.00469869	-0.00735402	0.0116244	0.454418	0.651925
No_hypertension_only	Heparan sulfate (HS)	ODI3% (events/h)	50	hs-CRP	0.105759	0.0743814	-0.0444569	0.255976	1.42185	0.162632
No_hypertension_only	Heparan sulfate (HS)	ODI3% (events/h)	50	Fasting glucose	0.00107035	0.00120509	-0.00136338	0.00350409	0.888191	0.379619
No_hypertension_only	Heparan sulfate (HS)	ODI3% (events/h)	50	eGFR (CKD-EPI)	0.000536336	0.00155475	-0.00260354	0.00367621	0.344967	0.731883
No_hypertension_only	Heparan sulfate (HS)	ODI3% (events/h)	50	Albumin	-0.0347221	0.0711396	-0.178391	0.108947	-0.488084	0.62809
No_hypertension_only	Heparan sulfate (HS)	ODI3% (events/h)	50	Cholinesterase	0.000565693	0.0123489	-0.0243735	0.0255048	0.0458091	0.963685
No_hypertension_only	Heparan sulfate (HS)	Hypoxic burden (HB, %·min/h)	42	Intercept	3.4174	0.488373	2.42379	4.411	6.99751	5.29471e-08
No_hypertension_only	Heparan sulfate (HS)	Hypoxic burden (HB, %·min/h)	42	Hypoxic burden (HB, %·min/h)	0.000204451	0.000185273	-0.00017249	0.000581391	1.10351	0.277787
No_hypertension_only	Heparan sulfate (HS)	Hypoxic burden (HB, %·min/h)	42	Age (years)	0.00115145	0.00250567	-0.00394636	0.00624927	0.45954	0.64886
No_hypertension_only	Heparan sulfate (HS)	Hypoxic burden (HB, %·min/h)	42	BMI (kg/m²)	0.0013313	0.00500379	-0.008849	0.0115116	0.266057	0.79185
No_hypertension_only	Heparan sulfate (HS)	Hypoxic burden (HB, %·min/h)	42	hs-CRP	0.112713	0.0739285	-0.0376957	0.263122	1.52462	0.136881
No_hypertension_only	Heparan sulfate (HS)	Hypoxic burden (HB, %·min/h)	42	Fasting glucose	0.000644701	0.00127688	-0.00195314	0.00324254	0.504902	0.616983
No_hypertension_only	Heparan sulfate (HS)	Hypoxic burden (HB, %·min/h)	42	eGFR (CKD-EPI)	0.0012982	0.00169616	-0.00215266	0.00474906	0.765375	0.449488
No_hypertension_only	Heparan sulfate (HS)	Hypoxic burden (HB, %·min/h)	42	Albumin	-0.0255865	0.0800758	-0.188502	0.137329	-0.319529	0.751339
No_hypertension_only	Heparan sulfate (HS)	Hypoxic burden (HB, %·min/h)	42	Cholinesterase	0.00432902	0.0143118	-0.0247886	0.0334466	0.302479	0.764185
Alternative_renal_markers	Hyaluronan (HA)	AHI (events/h)	60	Intercept	1.61277	0.421488	0.765758	2.45978	3.82637	0.000368928
Alternative_renal_markers	Hyaluronan (HA)	AHI (events/h)	60	AHI (events/h)	0.00444649	0.00104882	0.00233881	0.00655417	4.23952	9.87733e-05
Alternative_renal_markers	Hyaluronan (HA)	AHI (events/h)	60	Age (years)	0.00106539	0.0022398	-0.00343566	0.00556643	0.475663	0.636429
Alternative_renal_markers	Hyaluronan (HA)	AHI (events/h)	60	BMI (kg/m²)	0.00236859	0.0054016	-0.00848634	0.0132235	0.438497	0.662953
Alternative_renal_markers	Hyaluronan (HA)	AHI (events/h)	60	Arterial hypertension (yes=1)	-0.0819016	0.064309	-0.211135	0.0473323	-1.27356	0.208827
Alternative_renal_markers	Hyaluronan (HA)	AHI (events/h)	60	hs-CRP	-0.0478071	0.0779712	-0.204496	0.108882	-0.613138	0.542621
Alternative_renal_markers	Hyaluronan (HA)	AHI (events/h)	60	Fasting glucose	-0.00017676	0.00140622	-0.00300267	0.00264915	-0.125698	0.900485
Alternative_renal_markers	Hyaluronan (HA)	AHI (events/h)	60	Creatinine	0.190255	0.148968	-0.109106	0.489617	1.27716	0.207565
Alternative_renal_markers	Hyaluronan (HA)	AHI (events/h)	60	Urea	-0.00530694	0.00287935	-0.0110932	0.000479322	-1.84311	0.0713666
Alternative_renal_markers	Hyaluronan (HA)	AHI (events/h)	60	Albumin	0.00762178	0.0756939	-0.144491	0.159734	0.100692	0.920206
Alternative_renal_markers	Hyaluronan (HA)	AHI (events/h)	60	Cholinesterase	-0.0145459	0.0144522	-0.0435886	0.0144969	-1.00648	0.319128
Alternative_renal_markers	Hyaluronan (HA)	ODI3% (events/h)	60	Intercept	1.7969	0.463068	0.866326	2.72747	3.88042	0.000311512
Alternative_renal_markers	Hyaluronan (HA)	ODI3% (events/h)	60	ODI3% (events/h)	0.004335	0.00184153	0.000634309	0.00803568	2.35402	0.0226252
Alternative_renal_markers	Hyaluronan (HA)	ODI3% (events/h)	60	Age (years)	-0.00016043	0.00246122	-0.00510643	0.00478557	-0.0651833	0.948293
Alternative_renal_markers	Hyaluronan (HA)	ODI3% (events/h)	60	BMI (kg/m²)	0.00540353	0.00599629	-0.00664646	0.0174535	0.901146	0.371919
Alternative_renal_markers	Hyaluronan (HA)	ODI3% (events/h)	60	Arterial hypertension (yes=1)	-0.0473922	0.0707302	-0.18953	0.0947455	-0.670042	0.505977
Alternative_renal_markers	Hyaluronan (HA)	ODI3% (events/h)	60	hs-CRP	-0.047595	0.0870379	-0.222504	0.127314	-0.54683	0.586977
Alternative_renal_markers	Hyaluronan (HA)	ODI3% (events/h)	60	Fasting glucose	0.000308853	0.00156432	-0.00283476	0.00345246	0.197437	0.844303
Alternative_renal_markers	Hyaluronan (HA)	ODI3% (events/h)	60	Creatinine	0.125267	0.163954	-0.204212	0.454745	0.764035	0.44851
Alternative_renal_markers	Hyaluronan (HA)	ODI3% (events/h)	60	Urea	-0.00581343	0.00321297	-0.0122701	0.000643277	-1.80936	0.0765311
Alternative_renal_markers	Hyaluronan (HA)	ODI3% (events/h)	60	Albumin	-0.0340567	0.0827515	-0.200352	0.132239	-0.411554	0.682461
Alternative_renal_markers	Hyaluronan (HA)	ODI3% (events/h)	60	Cholinesterase	-0.0091798	0.0159179	-0.041168	0.0228084	-0.576697	0.566784
Alternative_renal_markers	Hyaluronan (HA)	Hypoxic burden (HB, %·min/h)	50	Intercept	2.18353	0.576876	1.01669	3.35038	3.7851	0.00051764
Alternative_renal_markers	Hyaluronan (HA)	Hypoxic burden (HB, %·min/h)	50	Hypoxic burden (HB, %·min/h)	7.28449e-05	0.00020625	-0.000344334	0.000490024	0.353188	0.725849
Alternative_renal_markers	Hyaluronan (HA)	Hypoxic burden (HB, %·min/h)	50	Age (years)	-0.0015423	0.00312499	-0.00786318	0.00477858	-0.493538	0.624401
Alternative_renal_markers	Hyaluronan (HA)	Hypoxic burden (HB, %·min/h)	50	BMI (kg/m²)	0.00582403	0.00695921	-0.00825229	0.0199004	0.836882	0.407758
Alternative_renal_markers	Hyaluronan (HA)	Hypoxic burden (HB, %·min/h)	50	Arterial hypertension (yes=1)	0.0461175	0.0893741	-0.134659	0.226894	0.516005	0.608764
Alternative_renal_markers	Hyaluronan (HA)	Hypoxic burden (HB, %·min/h)	50	hs-CRP	-0.0591367	0.0966399	-0.254609	0.136336	-0.611928	0.544137
Alternative_renal_markers	Hyaluronan (HA)	Hypoxic burden (HB, %·min/h)	50	Fasting glucose	-0.000751158	0.00182522	-0.00444301	0.00294069	-0.411544	0.682926
Alternative_renal_markers	Hyaluronan (HA)	Hypoxic burden (HB, %·min/h)	50	Creatinine	0.158458	0.194352	-0.234656	0.551572	0.815316	0.419843
Alternative_renal_markers	Hyaluronan (HA)	Hypoxic burden (HB, %·min/h)	50	Urea	-0.00770624	0.00361266	-0.0150135	-0.000398943	-2.13312	0.0392632
Alternative_renal_markers	Hyaluronan (HA)	Hypoxic burden (HB, %·min/h)	50	Albumin	-0.0914885	0.111103	-0.316216	0.133239	-0.823456	0.415256
Alternative_renal_markers	Hyaluronan (HA)	Hypoxic burden (HB, %·min/h)	50	Cholinesterase	0.00215407	0.0201232	-0.0385489	0.042857	0.107044	0.915302
Alternative_renal_markers	Heparan sulfate (HS)	AHI (events/h)	60	Intercept	4.10091	0.359469	3.37853	4.82329	11.4083	2.12306e-15
Alternative_renal_markers	Heparan sulfate (HS)	AHI (events/h)	60	AHI (events/h)	0.00186978	0.000894493	7.22254e-05	0.00366733	2.09032	0.0417998
Alternative_renal_markers	Heparan sulfate (HS)	AHI (events/h)	60	Age (years)	-0.00223059	0.00191023	-0.00606934	0.00160816	-1.16771	0.248576
Alternative_renal_markers	Heparan sulfate (HS)	AHI (events/h)	60	BMI (kg/m²)	0.000522491	0.0046068	-0.00873521	0.0097802	0.113418	0.910163
Alternative_renal_markers	Heparan sulfate (HS)	AHI (events/h)	60	Arterial hypertension (yes=1)	-0.0206374	0.0548465	-0.130855	0.0895807	-0.376275	0.708337
Alternative_renal_markers	Heparan sulfate (HS)	AHI (events/h)	60	hs-CRP	-0.0186526	0.0664984	-0.152286	0.114981	-0.280497	0.780277
Alternative_renal_markers	Heparan sulfate (HS)	AHI (events/h)	60	Fasting glucose	0.00146308	0.00119931	-0.000947025	0.00387318	1.21993	0.228329
Alternative_renal_markers	Heparan sulfate (HS)	AHI (events/h)	60	Creatinine	-0.110201	0.127048	-0.365513	0.145112	-0.867394	0.389954
Alternative_renal_markers	Heparan sulfate (HS)	AHI (events/h)	60	Urea	-0.0016768	0.00245567	-0.00661166	0.00325806	-0.682828	0.497931
Alternative_renal_markers	Heparan sulfate (HS)	AHI (events/h)	60	Albumin	-0.0879823	0.0645561	-0.217713	0.041748	-1.36288	0.179151
Alternative_renal_markers	Heparan sulfate (HS)	AHI (events/h)	60	Cholinesterase	0.00388206	0.0123257	-0.0208873	0.0286514	0.314958	0.754131
Alternative_renal_markers	Heparan sulfate (HS)	ODI3% (events/h)	60	Intercept	4.1624	0.360888	3.43717	4.88764	11.5338	1.43238e-15
Alternative_renal_markers	Heparan sulfate (HS)	ODI3% (events/h)	60	ODI3% (events/h)	0.00250604	0.00143518	-0.000378063	0.00539014	1.74615	0.0870521
Alternative_renal_markers	Heparan sulfate (HS)	ODI3% (events/h)	60	Age (years)	-0.00274611	0.00191813	-0.00660074	0.00110852	-1.43166	0.15859
Alternative_renal_markers	Heparan sulfate (HS)	ODI3% (events/h)	60	BMI (kg/m²)	0.00100483	0.00467316	-0.00838623	0.0103959	0.215022	0.830642
Alternative_renal_markers	Heparan sulfate (HS)	ODI3% (events/h)	60	Arterial hypertension (yes=1)	-0.0129407	0.055123	-0.123715	0.0978332	-0.23476	0.815373
Alternative_renal_markers	Heparan sulfate (HS)	ODI3% (events/h)	60	hs-CRP	-0.0235268	0.0678323	-0.159841	0.112787	-0.346838	0.730198
Alternative_renal_markers	Heparan sulfate (HS)	ODI3% (events/h)	60	Fasting glucose	0.00172026	0.00121914	-0.000729685	0.00417021	1.41105	0.164548
Alternative_renal_markers	Heparan sulfate (HS)	ODI3% (events/h)	60	Creatinine	-0.135895	0.127777	-0.392671	0.120882	-1.06353	0.292753
Alternative_renal_markers	Heparan sulfate (HS)	ODI3% (events/h)	60	Urea	-0.00164656	0.002504	-0.00667854	0.00338542	-0.657571	0.513891
Alternative_renal_markers	Heparan sulfate (HS)	ODI3% (events/h)	60	Albumin	-0.10066	0.0644917	-0.230261	0.0289411	-1.56082	0.125003
Alternative_renal_markers	Heparan sulfate (HS)	ODI3% (events/h)	60	Cholinesterase	0.00549825	0.0124055	-0.0194315	0.030428	0.443211	0.659564
Alternative_renal_markers	Heparan sulfate (HS)	Hypoxic burden (HB, %·min/h)	50	Intercept	3.91705	0.383466	3.14142	4.69268	10.2148	1.39675e-12
Alternative_renal_markers	Heparan sulfate (HS)	Hypoxic burden (HB, %·min/h)	50	Hypoxic burden (HB, %·min/h)	-3.37413e-06	0.0001371	-0.000280685	0.000273937	-0.0246107	0.980491
Alternative_renal_markers	Heparan sulfate (HS)	Hypoxic burden (HB, %·min/h)	50	Age (years)	-0.00029504	0.00207727	-0.00449672	0.00390664	-0.142033	0.887785
Alternative_renal_markers	Heparan sulfate (HS)	Hypoxic burden (HB, %·min/h)	50	BMI (kg/m²)	3.21713e-05	0.00462599	-0.00932478	0.00938912	0.00695446	0.994487
Alternative_renal_markers	Heparan sulfate (HS)	Hypoxic burden (HB, %·min/h)	50	Arterial hypertension (yes=1)	0.0711	0.0594096	-0.0490674	0.191267	1.19677	0.238619
Alternative_renal_markers	Heparan sulfate (HS)	Hypoxic burden (HB, %·min/h)	50	hs-CRP	0.00448972	0.0642394	-0.125447	0.134426	0.0698905	0.944638
Alternative_renal_markers	Heparan sulfate (HS)	Hypoxic burden (HB, %·min/h)	50	Fasting glucose	0.00129743	0.00121328	-0.00115666	0.00375151	1.06936	0.291482
Alternative_renal_markers	Heparan sulfate (HS)	Hypoxic burden (HB, %·min/h)	50	Creatinine	-0.243932	0.129191	-0.505247	0.0173819	-1.88815	0.0664618
Alternative_renal_markers	Heparan sulfate (HS)	Hypoxic burden (HB, %·min/h)	50	Urea	-0.00173979	0.00240144	-0.00659717	0.00311758	-0.724478	0.473097
Alternative_renal_markers	Heparan sulfate (HS)	Hypoxic burden (HB, %·min/h)	50	Albumin	-0.017678	0.0738536	-0.167061	0.131705	-0.239366	0.812075
Alternative_renal_markers	Heparan sulfate (HS)	Hypoxic burden (HB, %·min/h)	50	Cholinesterase	0.00337332	0.0133765	-0.0236831	0.0304298	0.252183	0.802224
