# Supplementary material for: Endothelial glycocalyx perturbation in obstructive sleep apnea is associated with repetitive hypoxemia and immunothrombotic endothelial dysfunction
Source: J Transl Med. 2026 Jun 12;24:777. doi: 10.1186/s12967-026-08409-2 (PMC13277039; doi:10.1186/s12967-026-08409-2)
Supplement: Supplementary file 10 — Supplementary Table S6: Differential plasma proteins, severe OSA versus non-OSA [file 12967_2026_8409_MOESM10_ESM.xlsx]

## Sheet: ALL_genelevel
PG.ProteinGroups	GroupB_minus_GroupA	log2FC_(B-A)	t_stat	p_value	n_unique_nonOSA_patients	n_unique_severe_patients	Gene	FDR
P05019	severe-nonOSA	-0.693816	-5.96437	2.45584e-09	15	15	IGF1	1.0732e-06
P01008	severe-nonOSA	-0.201494	-4.51432	6.35196e-06	15	15	SERPINC1	0.0013879
P08185	severe-nonOSA	-0.218035	-4.26495	1.99947e-05	15	15	SERPINA6	0.00218442
P02768	severe-nonOSA	-0.224744	-4.30073	1.70235e-05	15	15	ALB	0.00218442
Q92954	severe-nonOSA	0.771548	4.12057	3.77939e-05	15	15	PRG4	0.00330318
P69905	severe-nonOSA	1.12028	3.90798	9.30712e-05	15	15	HBA1	0.0058103
P06396	severe-nonOSA	-0.29331	-3.92241	8.76668e-05	15	15	GSN	0.0058103
P25311	severe-nonOSA	-0.280539	-3.72794	0.000193048	15	15	AZGP1	0.0105452
P32119	severe-nonOSA	0.99496	3.62479	0.000289201	15	15	PRDX2	0.0140423
P68871	severe-nonOSA	1.04301	3.58699	0.000334517	15	15	HBB	0.0146184
P05452	severe-nonOSA	-0.243436	-3.56059	0.000370018	15	15	CLEC3B	0.0146998
P08603	severe-nonOSA	0.216181	3.49953	0.000466087	15	15	CFH	0.0162462
Q9UBX5	severe-nonOSA	-0.712094	-3.48985	0.000483296	12	13	FBLN5	0.0162462
P23470	severe-nonOSA	-0.24349	-3.44682	0.000567217	15	15	PTPRG	0.0177053
P01833	severe-nonOSA	0.583533	3.42719	0.000609868	15	15	PIGR	0.0177675
O75882	severe-nonOSA	0.187427	3.35887	0.000782629	15	15	ATRN	0.0213756
P06727	severe-nonOSA	-0.463318	-3.32988	0.000868823	15	15	APOA4	0.0223339
P01024	severe-nonOSA	0.238449	3.24347	0.00118082	15	15	C3	0.0286677
P06276	severe-nonOSA	0.216154	3.21579	0.00130085	15	15	BCHE	0.0296688
O75636	severe-nonOSA	0.626038	3.19545	0.00139613	15	15	FCN3	0.0296688
P02774	severe-nonOSA	-0.136224	-3.18939	0.00142573	15	15	GC	0.0296688
P02042	severe-nonOSA	0.934379	3.17343	0.00150652	15	15	HBD	0.0299249
P05156	severe-nonOSA	0.232795	3.15655	0.00159646	15	15	CFI	0.0303327
O00391	severe-nonOSA	-0.200854	-3.10244	0.00191935	15	15	QSOX1	0.0349482
Q15166	severe-nonOSA	-0.56548	-3.07764	0.00208647	15	15	PON3	0.0364714
P04180	severe-nonOSA	0.171253	2.97717	0.00290922	15	15	LCAT	0.0469614
P01593;P01594	severe-nonOSA	-0.488835	-2.96682	0.00300897	15	15	IGKV1-33	0.0469614
P01593;P01594	severe-nonOSA	-0.488835	-2.96682	0.00300897	15	15	IGKV1D-33	0.0469614
Q86VB7	severe-nonOSA	0.424163	2.95024	0.00317532	14	15	CD163	0.0477988
P43652	severe-nonOSA	0.276734	2.93697	0.00331431	15	15	AFM	0.0477988
P55290	severe-nonOSA	-0.388018	-2.9299	0.00339076	15	15	CDH13	0.0477988
Q6UXB8	severe-nonOSA	-0.51787	-2.85249	0.00433781	15	15	PI16	0.0592382
Q96A65	severe-nonOSA	0.463357	2.79905	0.00512531	15	15	EXOC4	0.0678716
P02741	severe-nonOSA	1.57769	2.73116	0.00631117	12	14	CRP	0.0767812
Q08380	severe-nonOSA	0.608994	2.73043	0.00632522	15	15	LGALS3BP	0.0767812
Q9H8L6	severe-nonOSA	-0.489153	-2.73574	0.00622394	15	15	MMRN2	0.0767812
P14151	severe-nonOSA	-0.312062	-2.71929	0.00654229	15	15	SELL	0.0772698
P22105	severe-nonOSA	-0.339572	-2.70984	0.00673167	15	15	TNXB	0.0774142
P00915	severe-nonOSA	0.630853	2.68044	0.00735258	15	15	CA1	0.0809268
P02743	severe-nonOSA	0.240301	2.66048	0.00780303	15	15	APCS	0.0809268
O00187	severe-nonOSA	0.407748	2.65638	0.00789851	15	15	MASP2	0.0809268
P07358	severe-nonOSA	0.204401	2.65363	0.00796305	15	15	C8B	0.0809268
Q13790	severe-nonOSA	-0.395746	-2.66839	0.00762166	15	15	APOF	0.0809268
P08253	severe-nonOSA	-0.483057	-2.62321	0.00871064	15	15	MMP2	0.0865125
P04114	severe-nonOSA	0.36782	2.59865	0.00935922	15	15	APOB	0.0889126
P14209	severe-nonOSA	-0.434852	-2.60055	0.00930744	15	15	CD99	0.0889126
P02730	severe-nonOSA	1.01959	2.57857	0.00992103	11	14	SLC4A1	0.0922445
P15291	severe-nonOSA	-0.2524	-2.55953	0.0104814	15	15	B4GALT1	0.0954249
Q99784	severe-nonOSA	-0.470694	-2.54213	0.0110178	15	15	OLFM1	0.0982605
P33151	severe-nonOSA	-0.326591	-2.52383	0.0116083	15	15	CDH5	0.101456
P35542	severe-nonOSA	0.288971	2.48282	0.0130348	15	15	SAA4	0.109543
P08294	severe-nonOSA	-0.402468	-2.48756	0.0128621	14	14	SOD3	0.109543
P04003	severe-nonOSA	0.209556	2.45398	0.0141283	15	15	C4BPA	0.112256
P14625	severe-nonOSA	-0.369398	-2.45744	0.0139933	14	14	HSP90B1	0.112256
P54108	severe-nonOSA	-0.276409	-2.46331	0.0137661	15	15	CRISP3	0.112256
P01023	severe-nonOSA	-0.336784	-2.39906	0.0164373	15	15	A2M	0.12827
P01597;P04432	severe-nonOSA	-0.599343	-2.35447	0.0185489	15	15	IGKV1-39	0.135098
P01597;P04432	severe-nonOSA	-0.599343	-2.35447	0.0185489	15	15	IGKV1D-39	0.135098
A0A0C4DH73;P01611	severe-nonOSA	-0.704746	-2.3553	0.0185077	15	15	IGKV1-12	0.135098
A0A0C4DH73;P01611	severe-nonOSA	-0.704746	-2.3553	0.0185077	15	15	IGKV1D-12	0.135098
P01703	severe-nonOSA	-0.561011	-2.33956	0.0193063	15	15	IGLV1-40	0.136078
P24593	severe-nonOSA	-0.279645	-2.34367	0.019095	15	15	IGFBP5	0.136078
P10643	severe-nonOSA	-0.262074	-2.32776	0.0199249	15	15	C7	0.138209
P00739	severe-nonOSA	-0.626083	-2.2875	0.0221665	15	15	HPR	0.151356
P04070	severe-nonOSA	0.160412	2.24463	0.0247921	15	15	PROC	0.166679
P07360	severe-nonOSA	0.21509	2.22265	0.0262394	15	15	C8G	0.173737
P35858	severe-nonOSA	-0.222031	-2.21215	0.0269565	15	15	IGFALS	0.17582
P02649	severe-nonOSA	0.39579	2.17618	0.0295415	15	15	APOE	0.187096
P02766	severe-nonOSA	-0.222632	-2.17975	0.0292762	15	15	TTR	0.187096
P01031	severe-nonOSA	0.133072	2.16057	0.0307286	15	15	C5	0.189408
Q9BUN1	severe-nonOSA	-0.166203	-2.15999	0.0307733	15	15	MENT	0.189408
P43251	severe-nonOSA	0.181695	2.14875	0.0316546	15	15	BTD	0.192126
P00746	severe-nonOSA	0.187443	2.12498	0.0335886	15	15	CFD	0.198354
P02452	severe-nonOSA	-0.59959	-2.12803	0.0333345	12	12	COL1A1	0.198354
P61626	severe-nonOSA	-0.140924	-2.11559	0.0343798	15	15	LYZ	0.20032
P01861	severe-nonOSA	-0.801639	-2.1015	0.035597	15	15	IGHG4	0.204683
P07237	severe-nonOSA	0.38853	2.09013	0.0366059	13	13	P4HB	0.20775
P04040	severe-nonOSA	0.331039	2.07887	0.0376292	14	15	CAT	0.21082
P01714	severe-nonOSA	0.303353	2.05924	0.0394708	15	15	IGLV3-19	0.214503
Q9UK55	severe-nonOSA	0.198396	2.0575	0.0396378	15	15	SERPINA10	0.214503
O00533	severe-nonOSA	-0.296479	-2.05117	0.0402501	15	15	CHL1	0.214503
P22352	severe-nonOSA	-0.151895	-2.05459	0.0399183	15	15	GPX3	0.214503
P08493	severe-nonOSA	0.423727	2.01751	0.0436426	12	13	MGP	0.224374
Q9UNW1	severe-nonOSA	-0.176663	-2.01916	0.043471	15	15	MINPP1	0.224374
A0A0B4J1X8	severe-nonOSA	-0.595863	-2.02535	0.0428311	15	15	IGHV3-43	0.224374
P00751	severe-nonOSA	0.187693	1.99963	0.0455398	15	15	CFB	0.231406
P02655	severe-nonOSA	0.389186	1.97325	0.0484671	15	15	APOC2	0.243449
P11597	severe-nonOSA	-0.364509	-1.95715	0.0503297	15	15	CETP	0.249932
P07357	severe-nonOSA	0.168936	1.94785	0.0514335	15	15	C8A	0.252544
P59665;P59666	severe-nonOSA	-0.301627	-1.92969	0.0536451	15	15	DEFA1	0.254814
P59665;P59666	severe-nonOSA	-0.301627	-1.92969	0.0536451	15	15	DEFA3	0.254814
P01762	severe-nonOSA	-0.315894	-1.93888	0.0525163	15	15	IGHV3-11	0.254814
P16930	severe-nonOSA	0.565712	1.91221	0.0558498	10	13	FAH	0.256179
A0A0J9YX35	severe-nonOSA	-0.462708	-1.90888	0.0562773	15	15	IGHV3-64D	0.256179
P21333	severe-nonOSA	-0.611496	-1.9146	0.0555438	12	12	FLNA	0.256179
P02787	severe-nonOSA	-0.181664	-1.91529	0.0554561	15	15	TF	0.256179
P0DP01	severe-nonOSA	-0.460506	-1.90017	0.0574114	12	13	IGHV1-8	0.258647
P04004	severe-nonOSA	0.161364	1.89488	0.0581088	15	15	VTN	0.258989
P07359	severe-nonOSA	-0.263116	-1.88622	0.0592651	15	15	GP1BA	0.258989
P98160	severe-nonOSA	-0.249769	-1.88726	0.0591249	15	15	HSPG2	0.258989
P08709	severe-nonOSA	0.180406	1.86474	0.0622179	15	15	F7	0.265948
P13473	severe-nonOSA	0.18899	1.86143	0.0626835	15	15	LAMP2	0.265948
P12111	severe-nonOSA	-0.191581	-1.86995	0.0614913	15	15	COL6A3	0.265948
P05062	severe-nonOSA	0.577773	1.82201	0.0684532	11	15	ALDOB	0.285176
P01743	severe-nonOSA	-0.438655	-1.82157	0.0685206	15	15	IGHV1-46	0.285176
P01009	severe-nonOSA	-0.125121	-1.80909	0.0704373	15	15	SERPINA1	0.290388
Q99969	severe-nonOSA	0.293294	1.7937	0.0728611	15	15	RARRES2	0.297573
P18428	severe-nonOSA	0.268728	1.78823	0.0737391	15	15	LBP	0.297617
P48740	severe-nonOSA	0.17563	1.78098	0.0749149	15	15	MASP1	0.297617
P0DTE1	severe-nonOSA	-0.795467	-1.78486	0.0742838	14	14	IGHV3-38-3	0.297617
P16070	severe-nonOSA	-0.154185	-1.76617	0.0773674	15	15	CD44	0.301871
P17936	severe-nonOSA	-0.189395	-1.76923	0.0768548	15	15	IGFBP3	0.301871
P09871	severe-nonOSA	0.123286	1.74847	0.080383	15	15	C1S	0.306632
P55103	severe-nonOSA	0.74023	1.74797	0.0804698	11	11	INHBC	0.306632
P07225	severe-nonOSA	0.105592	1.74668	0.0806925	15	15	PROS1	0.306632
Q13822	severe-nonOSA	-0.297068	-1.74051	0.08177	13	15	ENPP2	0.308047
Q86XP3	severe-nonOSA	0.200268	1.73191	0.0832887	15	15	DDX42	0.311087
P08519	severe-nonOSA	1.01119	1.70814	0.0876105	15	15	LPA	0.321533
Q6Q788	severe-nonOSA	0.361816	1.70212	0.0887332	12	15	APOA5	0.321533
P00740	severe-nonOSA	0.152133	1.70054	0.0890287	15	15	F9	0.321533
P04433	severe-nonOSA	-0.375492	-1.70198	0.0887588	15	15	IGKV3-11	0.321533
P80748	severe-nonOSA	-0.567703	-1.6924	0.0905696	15	15	IGLV3-21	0.324417
Q16853	severe-nonOSA	0.185069	1.68376	0.0922274	15	14	AOC3	0.32767
P12259	severe-nonOSA	0.123756	1.67838	0.0932724	15	15	F5	0.32871
A0A0B4J1V2	severe-nonOSA	-0.349985	-1.64419	0.100137	15	15	IGHV2-26	0.341874
P02647	severe-nonOSA	-0.131817	-1.64432	0.10011	15	15	APOA1	0.341874
A0A087WW87;P01614	severe-nonOSA	-0.475085	-1.64716	0.0995259	15	15	IGKV2-40	0.341874
A0A087WW87;P01614	severe-nonOSA	-0.475085	-1.64716	0.0995259	15	15	IGKV2D-40	0.341874
Q6EMK4	severe-nonOSA	-0.130928	-1.62913	0.103285	15	15	VASN	0.349887
Q08499	severe-nonOSA	-0.408759	-1.61984	0.105267	15	15	PDE4D	0.353858
A0A0B4J2D9;P0DP09	severe-nonOSA	-0.527328	-1.60259	0.109025	13	15	IGKV1-13	0.355551
A0A0B4J2D9;P0DP09	severe-nonOSA	-0.527328	-1.60259	0.109025	13	15	IGKV1D-13	0.355551
P02753	severe-nonOSA	-0.278529	-1.60833	0.107762	15	15	RBP4	0.355551
Q96NS5	severe-nonOSA	-0.809501	-1.61017	0.10736	11	10	ASB16	0.355551
P01742	severe-nonOSA	-0.535418	-1.59545	0.110611	15	15	IGHV1-69	0.358053
P02656	severe-nonOSA	0.238049	1.58594	0.112754	15	15	APOC3	0.36227
Q12913	severe-nonOSA	0.182958	1.58234	0.113572	15	14	PTPRJ	0.36227
Q8N8K9	severe-nonOSA	-0.765265	-1.57723	0.114743	10	11	KIAA1958	0.363353
P01019	severe-nonOSA	-0.102075	-1.5669	0.117139	15	15	AGT	0.368271
P09382	severe-nonOSA	-0.375089	-1.55089	0.120928	10	14	LGALS1	0.374792
P05090	severe-nonOSA	-0.200099	-1.55114	0.120868	15	15	APOD	0.374792
P01709	severe-nonOSA	-0.378484	-1.49559	0.13476	15	15	IGLV2-8	0.414718
P01601	severe-nonOSA	-0.360544	-1.48363	0.137908	15	15	IGKV1D-16	0.418514
A0A0C4DH34	severe-nonOSA	-0.306095	-1.48698	0.137021	15	15	IGHV4-28	0.418514
Q9H4G4	severe-nonOSA	0.309309	1.47031	0.141477	14	13	GLIPR2	0.426383
Q9Y4F1	severe-nonOSA	0.341478	1.46433	0.143103	12	12	FARP1	0.428327
A0A087WSY6	severe-nonOSA	-0.274897	-1.46041	0.144178	15	15	IGKV3D-15	0.428611
A0A0C4DH55	severe-nonOSA	-0.825792	-1.45191	0.146528	14	12	IGKV3D-7	0.432653
P01834	severe-nonOSA	-0.189166	-1.44643	0.148057	15	15	IGKC	0.434235
P01717	severe-nonOSA	-0.345941	-1.4282	0.153235	15	15	IGLV3-25	0.446424
Q02985	severe-nonOSA	0.420534	1.42402	0.154441	15	15	CFHR3	0.446959
Q92820	severe-nonOSA	0.222086	1.41902	0.155892	15	15	GGH	0.448191
P55056	severe-nonOSA	0.292814	1.40613	0.159685	15	15	APOC4	0.456094
A0A0B4J1V0	severe-nonOSA	-0.268941	-1.38979	0.164593	15	15	IGHV3-15	0.464047
P29622	severe-nonOSA	-0.0990642	-1.39061	0.164342	15	15	SERPINA4	0.464047
Q13093	severe-nonOSA	0.162928	1.37633	0.168721	15	15	PLA2G7	0.464065
Q16610	severe-nonOSA	-0.230962	-1.37592	0.168848	15	15	ECM1	0.464065
P08697	severe-nonOSA	-0.0739289	-1.37981	0.167645	15	15	SERPINF2	0.464065
A0A0B4J1V6	severe-nonOSA	-0.425869	-1.38092	0.167303	12	12	IGHV3-73	0.464065
P60985	severe-nonOSA	-0.265825	-1.36704	0.171612	15	14	KRTDAP	0.468716
Q9Y6R7	severe-nonOSA	0.179677	1.35984	0.173879	15	15	FCGBP	0.471871
P58335	severe-nonOSA	0.630668	1.35654	0.174927	15	14	ANTXR2	0.471871
Q15485	severe-nonOSA	0.184997	1.34699	0.177983	15	15	FCN2	0.47426
Q96PD5	severe-nonOSA	-0.0960187	-1.34979	0.177083	15	15	PGLYRP2	0.47426
A0A0A0MS15	severe-nonOSA	0.238908	1.33639	0.181422	15	15	IGHV3-49	0.47693
Q9NPH3	severe-nonOSA	-0.260275	-1.33383	0.182259	15	15	IL1RAP	0.47693
Q15848	severe-nonOSA	-0.296691	-1.33419	0.182142	15	15	ADIPOQ	0.47693
Q9UHG3	severe-nonOSA	0.220308	1.32512	0.18513	15	15	PCYOX1	0.479651
P61224;P62834	severe-nonOSA	-0.507551	-1.31745	0.187689	11	11	RAP1A	0.479651
P61224;P62834	severe-nonOSA	-0.507551	-1.31745	0.187689	11	11	RAP1B	0.479651
P49908	severe-nonOSA	-0.142616	-1.32116	0.18645	15	15	SELENOP	0.479651
P06681	severe-nonOSA	0.0722269	1.31208	0.189494	15	15	C2	0.481447
P00450	severe-nonOSA	0.0911463	1.30652	0.191377	15	15	CP	0.48342
P05546	severe-nonOSA	0.17723	1.30233	0.192803	15	15	SERPIND1	0.484223
P19320	severe-nonOSA	-0.128213	-1.29565	0.195094	15	15	VCAM1	0.487179
P04075	severe-nonOSA	-0.308663	-1.28814	0.197699	13	15	ALDOA	0.488104
P13796	severe-nonOSA	-0.134983	-1.28858	0.197545	15	15	LCP1	0.488104
P00738	severe-nonOSA	0.329192	1.27557	0.202108	15	15	HP	0.496187
P01619	severe-nonOSA	-0.179398	-1.25389	0.209882	15	15	IGKV3-20	0.509547
P01766	severe-nonOSA	-0.232189	-1.25477	0.209561	15	15	IGHV3-13	0.509547
P20851	severe-nonOSA	0.0868143	1.23526	0.216735	15	15	C4BPB	0.51415
P68363;P68366;Q9BQE3;Q9H853;Q9NY65	severe-nonOSA	-0.294858	-1.20793	0.227073	11	12	TUBA1B	0.51415
P68363;P68366;Q9BQE3;Q9H853;Q9NY65	severe-nonOSA	-0.294858	-1.20793	0.227073	11	12	TUBA1C	0.51415
P68363;P68366;Q9BQE3;Q9H853;Q9NY65	severe-nonOSA	-0.294858	-1.20793	0.227073	11	12	TUBA4A	0.51415
P68363;P68366;Q9BQE3;Q9H853;Q9NY65	severe-nonOSA	-0.294858	-1.20793	0.227073	11	12	TUBA4B	0.51415
P68363;P68366;Q9BQE3;Q9H853;Q9NY65	severe-nonOSA	-0.294858	-1.20793	0.227073	11	12	TUBA8	0.51415
P08195	severe-nonOSA	-0.250976	-1.20958	0.22644	15	14	SLC3A2	0.51415
Q9P2S5	severe-nonOSA	-0.474501	-1.21923	0.222758	10	10	WRAP73	0.51415
P04211	severe-nonOSA	-0.405838	-1.22535	0.220443	15	15	IGLV7-43	0.51415
Q99728	severe-nonOSA	-0.263615	-1.23238	0.217808	15	15	BARD1	0.51415
A0A075B6S9;P0DSN7	severe-nonOSA	-0.318801	-1.23374	0.217302	14	13	IGKV1-37	0.51415
A0A075B6S9;P0DSN7	severe-nonOSA	-0.318801	-1.23374	0.217302	14	13	IGKV1D-37	0.51415
P41222	severe-nonOSA	-0.146283	-1.24172	0.21434	15	15	PTGDS	0.51415
Q7L1S5	severe-nonOSA	0.348948	1.19615	0.231638	15	15	CHST9	0.516902
P0DJI8	severe-nonOSA	0.401289	1.19048	0.233858	15	15	SAA1	0.516902
P61769	severe-nonOSA	0.107539	1.1866	0.235385	15	15	B2M	0.516902
Q9Y490	severe-nonOSA	-1.48613	-1.18927	0.234335	14	13	TLN1	0.516902
A0A0B4J1U3	severe-nonOSA	-0.340323	-1.19486	0.232142	15	15	IGLV1-36	0.516902
P02747	severe-nonOSA	-0.0889777	-1.20166	0.229495	15	15	C1QC	0.516902
P49913	severe-nonOSA	-0.252052	-1.16684	0.243277	15	15	CAMP	0.518595
P01763	severe-nonOSA	-0.295144	-1.16741	0.243046	12	14	IGHV3-48	0.518595
P49747	severe-nonOSA	-0.135203	-1.16825	0.242705	15	15	COMP	0.518595
Q12860	severe-nonOSA	-0.182489	-1.1753	0.239873	15	15	CNTN1	0.518595
Q9UNN8	severe-nonOSA	-0.26053	-1.17586	0.239653	15	15	PROCR	0.518595
P05160	severe-nonOSA	-0.106601	-1.18098	0.237609	15	15	F13B	0.518595
P13591	severe-nonOSA	-0.220115	-1.16211	0.245191	15	14	NCAM1	0.520139
P04217	severe-nonOSA	0.0635408	1.15819	0.246787	15	15	A1BG	0.520994
P22792	severe-nonOSA	0.113891	1.14622	0.251703	15	15	CPN2	0.528817
P07195	severe-nonOSA	-0.0814409	-1.12881	0.258976	15	15	LDHB	0.541495
P08571	severe-nonOSA	-0.0943993	-1.11107	0.266539	15	15	CD14	0.552026
A0A0C4DH36	severe-nonOSA	-0.17319	-1.1116	0.266308	15	15	IGHV3-38	0.552026
P06312	severe-nonOSA	-0.191042	-1.10366	0.269742	15	15	IGKV4-1	0.556026
A0A0A0MS14	severe-nonOSA	-0.370028	-1.09221	0.274742	15	15	IGHV1-45	0.561038
A0A075B6I0	severe-nonOSA	-0.297918	-1.09304	0.274378	15	15	IGLV8-61	0.561038
Q14515	severe-nonOSA	-0.186232	-1.087	0.277036	15	15	SPARCL1	0.563093
P26447	severe-nonOSA	0.310522	1.08217	0.279176	11	15	S100A4	0.564707
P0DOY3	severe-nonOSA	-0.529503	-1.07939	0.280415	15	15	IGLC3	0.564707
P39060	severe-nonOSA	0.0800975	1.07098	0.284178	15	15	COL18A1	0.569659
P0C0L5	severe-nonOSA	0.161896	1.05836	0.289889	15	15	C4B	0.578455
Q9Y646	severe-nonOSA	0.231634	1.05103	0.293247	14	12	CPQ	0.582495
P17931	severe-nonOSA	-0.185309	-1.03472	0.300799	12	13	LGALS3	0.594793
P07333	severe-nonOSA	0.143494	1.02982	0.303096	15	15	CSF1R	0.596635
P80108	severe-nonOSA	0.132738	1.01515	0.310036	15	15	GPLD1	0.600982
P03952	severe-nonOSA	0.0792229	1.01109	0.311975	15	15	KLKB1	0.600982
P0CG47;P0CG48;P62979;P62987	severe-nonOSA	0.19721	1.00208	0.316306	13	15	RPS27A	0.600982
P0CG47;P0CG48;P62979;P62987	severe-nonOSA	0.19721	1.00208	0.316306	13	15	UBA52	0.600982
P0CG47;P0CG48;P62979;P62987	severe-nonOSA	0.19721	1.00208	0.316306	13	15	UBB	0.600982
P0CG47;P0CG48;P62979;P62987	severe-nonOSA	0.19721	1.00208	0.316306	13	15	UBC	0.600982
P01344	severe-nonOSA	-0.194213	-1.00752	0.313686	15	15	IGF2	0.600982
P23083	severe-nonOSA	-0.344585	-1.0157	0.309773	15	15	IGHV1-2	0.600982
P35443	severe-nonOSA	-0.21196	-0.99552	0.319484	13	14	THBS4	0.604391
P05155	severe-nonOSA	-0.073762	-0.992449	0.320979	15	15	SERPING1	0.604602
P02776	severe-nonOSA	-0.367875	-0.976927	0.328605	14	15	PF4	0.616311
P01859	severe-nonOSA	0.164996	0.965186	0.334452	15	15	IGHG2	0.624596
P27169	severe-nonOSA	0.0961979	0.958196	0.337964	15	15	PON1	0.628469
P03950	severe-nonOSA	0.141768	0.948141	0.343058	15	15	ANG	0.635239
P15151	severe-nonOSA	0.101515	0.942302	0.346038	15	14	PVR	0.635372
Q9NZP8	severe-nonOSA	-0.0819677	-0.945135	0.34459	15	15	C1RL	0.635372
P34096	severe-nonOSA	-0.10177	-0.939267	0.347594	15	15	RNASE4	0.635559
A0A0C4DH38	severe-nonOSA	-0.173997	-0.916915	0.359187	15	15	IGHV5-51	0.65402
Q13740	severe-nonOSA	-0.446358	-0.911533	0.362015	11	14	ALCAM	0.656433
P02675	severe-nonOSA	0.172896	0.906462	0.364692	15	15	FGB	0.658555
P01715	severe-nonOSA	0.236591	0.899386	0.368447	15	14	IGLV3-1	0.662598
P10909	severe-nonOSA	-0.0454398	-0.893384	0.371652	15	15	CLU	0.662905
A0A0C4DH43	severe-nonOSA	-0.426363	-0.895495	0.370522	14	12	IGHV2-70D	0.662905
A0A075B6S5	severe-nonOSA	-0.130448	-0.885657	0.375802	15	15	IGKV1-27	0.667584
P07998	severe-nonOSA	0.125708	0.866526	0.386202	15	15	RNASE1	0.6755
Q15113	severe-nonOSA	0.108401	0.857642	0.39109	15	15	PCOLCE	0.6755
A0A075B6Q5	severe-nonOSA	0.222858	0.850234	0.395195	15	15	IGHV3-64	0.6755
P36955	severe-nonOSA	0.0574917	0.849297	0.395716	15	15	SERPINF1	0.6755
P0DTE2	severe-nonOSA	-0.189024	-0.851226	0.394644	10	10	IGHV8-51-1	0.6755
A0A0C4DH67	severe-nonOSA	-0.404808	-0.852551	0.393908	14	14	IGKV1-8	0.6755
A0A087WSZ0	severe-nonOSA	-0.152338	-0.853439	0.393416	15	15	IGKV1D-8	0.6755
P07737	severe-nonOSA	-0.225408	-0.8566	0.391666	14	15	PFN1	0.6755
P12830	severe-nonOSA	-0.117633	-0.86391	0.387637	15	15	CDH1	0.6755
P04278	severe-nonOSA	-0.165981	-0.872216	0.383091	15	15	SHBG	0.6755
P36980	severe-nonOSA	-0.170166	-0.828121	0.407602	15	15	CFHR2	0.693082
P24592	severe-nonOSA	-0.103182	-0.81859	0.41302	15	15	IGFBP6	0.696872
P02750	severe-nonOSA	-0.115887	-0.821005	0.411643	15	15	LRG1	0.696872
Q03591	severe-nonOSA	0.209311	0.806729	0.419823	14	14	CFHR1	0.698321
A0A075B6R9;A0A0C4DH68	severe-nonOSA	-0.192322	-0.805951	0.420271	15	15	IGKV2-24	0.698321
A0A075B6R9;A0A0C4DH68	severe-nonOSA	-0.192322	-0.805951	0.420271	15	15	IGKV2D-24	0.698321
A0A0C4DH24	severe-nonOSA	-0.221769	-0.812927	0.41626	15	14	IGKV6-21	0.698321
P01721	severe-nonOSA	-0.264949	-0.800298	0.423538	15	15	IGLV6-57	0.698438
P09038	severe-nonOSA	-0.316348	-0.801607	0.422781	11	11	FGF2	0.698438
O95497	severe-nonOSA	0.25987	0.78185	0.434303	15	15	VNN1	0.70554
Q969T7	severe-nonOSA	-0.173079	-0.782637	0.43384	15	14	NT5C3B	0.70554
A0A075B6J9	severe-nonOSA	-0.19876	-0.784843	0.432546	15	15	IGLV2-18	0.70554
P55058	severe-nonOSA	-0.0760947	-0.785065	0.432416	15	15	PLTP	0.70554
A0A075B6P5;P01615	severe-nonOSA	0.19244	0.768518	0.44218	15	15	IGKV2-28	0.711244
A0A075B6P5;P01615	severe-nonOSA	0.19244	0.768518	0.44218	15	15	IGKV2D-28	0.711244
Q96KN2	severe-nonOSA	-0.0863565	-0.767648	0.442697	15	15	CNDP1	0.711244
P02679	severe-nonOSA	0.138932	0.763519	0.445154	15	15	FGG	0.712572
P01011	severe-nonOSA	-0.0683452	-0.758636	0.44807	15	15	SERPINA3	0.714623
P0DP08	severe-nonOSA	0.256981	0.745563	0.455931	14	12	IGHV4-38-2	0.724516
P01706	severe-nonOSA	0.196444	0.733465	0.463275	15	15	IGLV2-11	0.733518
P01764	severe-nonOSA	-0.200445	-0.728865	0.466084	15	15	IGHV3-23	0.735303
P10646	severe-nonOSA	0.134656	0.717181	0.473262	13	14	TFPI	0.743941
O95479	severe-nonOSA	0.193358	0.709243	0.478174	14	11	H6PD	0.746158
Q04756	severe-nonOSA	0.0748498	0.709115	0.478253	15	15	HGFAC	0.746158
P01814	severe-nonOSA	-0.302091	-0.706632	0.479795	15	14	IGHV2-70	0.746158
P01591	severe-nonOSA	0.174614	0.699905	0.483987	15	15	JCHAIN	0.747675
P02751	severe-nonOSA	0.302049	0.697006	0.485799	15	15	FN1	0.747675
P22891	severe-nonOSA	0.149318	0.692094	0.488878	15	15	PROZ	0.747675
P23142	severe-nonOSA	-0.107776	-0.675134	0.49959	15	15	FBLN1	0.747675
A0A075B6J2	severe-nonOSA	-0.298938	-0.67594	0.499079	12	10	IGLV2-33	0.747675
A0A0A0MT89	severe-nonOSA	-0.156356	-0.677635	0.498003	15	15	IGKJ1	0.747675
Q9BWP8	severe-nonOSA	-0.0927145	-0.681857	0.495329	15	15	COLEC11	0.747675
P02654	severe-nonOSA	-0.166129	-0.682959	0.494633	15	15	APOC1	0.747675
O75884	severe-nonOSA	-0.182565	-0.683394	0.494358	15	15	RBBP9	0.747675
P43121	severe-nonOSA	-0.0646835	-0.687975	0.491469	15	15	MCAM	0.747675
Q6UY14	severe-nonOSA	-0.131295	-0.696658	0.486017	15	15	ADAMTSL4	0.747675
P00734	severe-nonOSA	0.0334474	0.671582	0.50185	15	15	F2	0.748492
A0A075B6I4	severe-nonOSA	-0.362345	-0.666628	0.50501	14	13	IGLV10-54	0.750644
P01718	severe-nonOSA	0.180427	0.653172	0.513645	15	15	IGLV3-27	0.757124
Q9HDC9	severe-nonOSA	0.139878	0.642577	0.520499	15	15	APMAP	0.757124
P03951	severe-nonOSA	0.0513946	0.639758	0.52233	15	15	F11	0.757124
P02671	severe-nonOSA	0.13071	0.63953	0.522478	15	15	FGA	0.757124
A0A0C4DH30	severe-nonOSA	-0.246188	-0.638374	0.52323	15	15	IGHV3-16	0.757124
Q9Y274	severe-nonOSA	-0.147305	-0.643254	0.520059	15	15	ST3GAL6	0.757124
P02788	severe-nonOSA	-0.373368	-0.650817	0.515165	15	14	LTF	0.757124
Q96FW1	severe-nonOSA	-0.16925	-0.65706	0.511142	15	15	OTUB1	0.757124
O43493	severe-nonOSA	-0.12177	-0.630197	0.528566	13	12	TGOLN2	0.762321
O14791	severe-nonOSA	-0.0868296	-0.619995	0.535261	15	15	APOL1	0.769438
A0A0B4J2H0	severe-nonOSA	-0.227292	-0.614011	0.539208	14	11	IGHV1-69D	0.77257
Q99996	severe-nonOSA	0.271454	0.609132	0.542437	14	15	AKAP9	0.774657
P15814	severe-nonOSA	0.113211	0.604905	0.545242	15	15	IGLL1	0.776126
P00748	severe-nonOSA	0.0986186	0.601792	0.547313	15	15	F12	0.776545
A0A0B4J1X5	severe-nonOSA	0.12567	0.594875	0.551927	15	15	IGHV3-74	0.780557
Q8NBP7	severe-nonOSA	0.108227	0.5907	0.554721	15	15	PCSK9	0.781419
P0C0L4	severe-nonOSA	0.198781	0.585962	0.557901	15	15	C4A	0.781419
Q76LX8	severe-nonOSA	-0.0601027	-0.587178	0.557084	15	15	ADAMTS13	0.781419
P11021	severe-nonOSA	-0.0574444	-0.580333	0.56169	15	15	HSPA5	0.784213
P09172	severe-nonOSA	0.221959	0.574344	0.565735	14	15	DBH	0.787344
A2PYH4	severe-nonOSA	0.270425	0.56874	0.569533	15	11	HFM1	0.790114
Q92945;Q96AE4	severe-nonOSA	-0.0826172	-0.562873	0.573521	15	14	FUBP1	0.790627
Q92945;Q96AE4	severe-nonOSA	-0.0826172	-0.562873	0.573521	15	14	KHSRP	0.790627
A0A0B4J1V1	severe-nonOSA	-0.108943	-0.555805	0.578344	13	11	IGHV3-21	0.794769
P00742	severe-nonOSA	0.057222	0.533835	0.593455	15	15	F10	0.805404
P01871	severe-nonOSA	-0.144276	-0.534633	0.592903	15	15	IGHM	0.805404
P12955	severe-nonOSA	-0.0625885	-0.537502	0.590921	15	15	PEPD	0.805404
A0A075B6I1	severe-nonOSA	-0.312291	-0.539137	0.589792	15	15	IGLV4-60	0.805404
A0A075B6K5	severe-nonOSA	-0.162041	-0.52008	0.603007	15	15	IGLV3-9	0.815834
O43866	severe-nonOSA	-0.128674	-0.513937	0.607296	15	15	CD5L	0.8191
Q8IYM2	severe-nonOSA	0.108201	0.507206	0.612011	10	14	SLFN12	0.822919
Q96IY4	severe-nonOSA	0.0322023	0.498939	0.617822	15	15	CPB2	0.826765
P22692	severe-nonOSA	0.0559501	0.497758	0.618655	14	15	IGFBP4	0.826765
Q96A28	severe-nonOSA	-0.0923459	-0.485285	0.627474	14	13	SLAMF9	0.835995
P20742	severe-nonOSA	0.130942	0.475562	0.634386	12	14	PZP	0.838767
P05543	severe-nonOSA	0.0327851	0.469712	0.638561	15	15	SERPINA7	0.838767
P00736	severe-nonOSA	0.0317558	0.468885	0.639152	15	15	C1R	0.838767
P78417	severe-nonOSA	-0.0996232	-0.472271	0.636733	14	15	GSTO1	0.838767
O75144	severe-nonOSA	-0.0620306	-0.47904	0.63191	15	15	ICOSLG	0.838767
P00338	severe-nonOSA	0.0841618	0.457768	0.647119	15	15	LDHA	0.83885
P01705	severe-nonOSA	0.297875	0.457036	0.647645	12	15	IGLV2-23	0.83885
Q9NP78	severe-nonOSA	0.132082	0.439457	0.66033	15	15	ABCB9	0.83885
P02786	severe-nonOSA	-0.0467253	-0.440254	0.659753	15	15	TFRC	0.83885
Q9BQ89	severe-nonOSA	-0.113794	-0.443091	0.6577	14	15	FAM110A	0.83885
Q9Y5Y7	severe-nonOSA	-0.0551614	-0.443939	0.657086	15	15	LYVE1	0.83885
P02760	severe-nonOSA	-0.0289216	-0.444686	0.656547	15	15	AMBP	0.83885
A0A0B4J1U7	severe-nonOSA	-0.113422	-0.448703	0.653646	15	15	IGHV6-1	0.83885
P01599	severe-nonOSA	-0.0990115	-0.454739	0.649297	15	15	IGKV1-17	0.83885
P06702	severe-nonOSA	-0.106381	-0.45657	0.64798	15	15	S100A9	0.83885
A0A0B4J1Y8	severe-nonOSA	-0.19053	-0.464395	0.642365	14	15	IGLV9-49	0.83885
Q7L014	severe-nonOSA	0.113482	0.436402	0.662545	15	15	DDX46	0.839224
Q12805	severe-nonOSA	-0.0544596	-0.424825	0.670964	15	15	EFEMP1	0.847432
P11226	severe-nonOSA	-0.152496	-0.417669	0.676189	15	15	MBL2	0.849123
P02745	severe-nonOSA	-0.0371443	-0.420049	0.67445	15	15	C1QA	0.849123
P26927	severe-nonOSA	-0.06348	-0.413663	0.679121	15	15	MST1	0.850361
A0A0C4DH29	severe-nonOSA	0.113946	0.395763	0.69228	14	13	IGHV1-3	0.852315
P02748	severe-nonOSA	0.0652412	0.387704	0.698235	15	15	C9	0.852315
P02765	severe-nonOSA	-0.0387823	-0.389216	0.697116	15	15	AHSG	0.852315
P51884	severe-nonOSA	-0.0427816	-0.389862	0.696639	15	15	LUM	0.852315
P04196	severe-nonOSA	-0.0462396	-0.393178	0.694188	15	15	HRG	0.852315
Q16706	severe-nonOSA	-0.0366806	-0.393454	0.693984	15	15	MAN2A1	0.852315
P05109	severe-nonOSA	-0.102213	-0.395182	0.692709	15	15	S100A8	0.852315
A0A087WSY4	severe-nonOSA	-0.135289	-0.403216	0.686789	15	15	IGHV4-30-2	0.852315
P00488	severe-nonOSA	-0.0500712	-0.405894	0.68482	15	15	F13A1	0.852315
Q6YHK3	severe-nonOSA	-0.0604836	-0.384765	0.700412	15	15	CD109	0.85259
P13598	severe-nonOSA	-0.072459	-0.372754	0.709332	14	12	ICAM2	0.858665
P06331	severe-nonOSA	-0.0911555	-0.372908	0.709217	15	15	IGHV4-34	0.858665
Q15582	severe-nonOSA	-0.0369389	-0.366725	0.713824	15	15	TGFBI	0.859342
P20701	severe-nonOSA	-0.0895835	-0.368881	0.712216	14	15	ITGAL	0.859342
P02790	severe-nonOSA	-0.023405	-0.350916	0.725652	15	15	HPX	0.864059
A0A075B6I9	severe-nonOSA	-0.100298	-0.351842	0.724957	14	15	IGLV7-46	0.864059
P98171	severe-nonOSA	-0.163748	-0.353327	0.723844	13	15	ARHGAP4	0.864059
A0A075B6H9	severe-nonOSA	-0.0813628	-0.355415	0.722279	15	15	IGLV4-69	0.864059
A0A1B0GTC6	severe-nonOSA	0.060044	0.335656	0.73713	15	15	C3orf85	0.871656
Q9UGM5	severe-nonOSA	0.0337993	0.334363	0.738106	15	15	FETUB	0.871656
P08637	severe-nonOSA	0.0735983	0.332697	0.739363	15	15	FCGR3A	0.871656
P19827	severe-nonOSA	0.0281089	0.3292	0.742005	15	15	ITIH1	0.871656
Q9Y6C2	severe-nonOSA	-0.158027	-0.331811	0.740032	11	10	EMILIN1	0.871656
P27487	severe-nonOSA	-0.0310011	-0.313555	0.753859	15	15	DPP4	0.883207
Q6UX71	severe-nonOSA	0.030179	0.303159	0.761769	15	15	PLXDC2	0.889801
Q16270	severe-nonOSA	0.0662752	0.298054	0.765662	13	15	IGFBP7	0.889801
Q14520	severe-nonOSA	0.0276247	0.296065	0.76718	15	15	HABP2	0.889801
Q06033	severe-nonOSA	0.0407057	0.295474	0.767631	15	15	ITIH3	0.889801
P15169	severe-nonOSA	0.0341625	0.281674	0.778194	15	15	CPN1	0.899658
P01701	severe-nonOSA	0.0587087	0.270196	0.787009	15	15	IGLV1-51	0.907449
A0A075B6K4	severe-nonOSA	-0.108993	-0.26743	0.789138	15	15	IGLV3-10	0.907508
P01034	severe-nonOSA	0.0222364	0.25862	0.795929	15	15	CST3	0.912915
A0A075B6K0	severe-nonOSA	0.0549112	0.252941	0.800314	14	13	IGLV3-16	0.915114
P02763	severe-nonOSA	-0.0396451	-0.250716	0.802034	15	15	ORM1	0.915114
P02775	severe-nonOSA	-0.114396	-0.24769	0.804374	15	15	PPBP	0.915394
Q14624	severe-nonOSA	0.0142329	0.221118	0.825001	15	15	ITIH4	0.934415
A0A0C4DH31	severe-nonOSA	0.0369763	0.217991	0.827436	15	15	IGHV1-18	0.934415
Q92496	severe-nonOSA	-0.0604569	-0.217906	0.827502	15	15	CFHR4	0.934415
P02746	severe-nonOSA	-0.0147419	-0.208131	0.835127	15	15	C1QB	0.940594
Q9BXR6	severe-nonOSA	0.0295238	0.200348	0.841208	15	15	CFHR5	0.942114
P19652	severe-nonOSA	0.0254314	0.191219	0.848354	15	15	ORM2	0.942114
P01860	severe-nonOSA	0.0646503	0.190612	0.84883	15	15	IGHG3	0.942114
A0A0C4DH33	severe-nonOSA	0.0328848	0.185791	0.852609	15	15	IGHV1-24	0.942114
P02652	severe-nonOSA	0.0255589	0.18372	0.854233	15	15	APOA2	0.942114
A0A087WSX0	severe-nonOSA	0.0591638	0.18123	0.856187	15	15	IGLV5-45	0.942114
P01876	severe-nonOSA	-0.0439006	-0.176131	0.860191	15	15	IGHA1	0.942114
P01700	severe-nonOSA	-0.0263405	-0.178099	0.858645	15	15	IGLV1-47	0.942114
P13671	severe-nonOSA	-0.0195493	-0.182091	0.855512	15	15	C6	0.942114
Q5GLZ8	severe-nonOSA	-0.110122	-0.190459	0.84895	13	12	HERC4	0.942114
P07996	severe-nonOSA	-0.0717499	-0.194851	0.84551	15	15	THBS1	0.942114
P01602	severe-nonOSA	0.0455372	0.171814	0.863584	15	15	IGKV1-5	0.942313
A0A075B6R2	severe-nonOSA	0.0408856	0.170264	0.864802	15	15	IGHV4-4	0.942313
P05154	severe-nonOSA	0.012416	0.167671	0.866842	15	15	SERPINA5	0.942313
P00747	severe-nonOSA	-0.0104248	-0.160032	0.872856	15	15	PLG	0.946496
A0A0C4DH35	severe-nonOSA	-0.041058	-0.155515	0.876415	15	15	IGHV3-35	0.948004
O95445	severe-nonOSA	0.0114188	0.1461	0.883842	15	15	APOM	0.952448
P01704	severe-nonOSA	0.0654592	0.142022	0.887062	15	13	IGLV2-14	0.952448
A0A0C4DH25	severe-nonOSA	-0.0316943	-0.142327	0.886822	15	15	IGKV3D-20	0.952448
A0A0B4J1Y9	severe-nonOSA	0.0189175	0.135724	0.892039	15	15	IGHV3-72	0.955444
P01042	severe-nonOSA	0.00768264	0.131652	0.89526	15	15	KNG1	0.956549
P04430	severe-nonOSA	-0.022967	-0.119601	0.9048	15	15	IGKV1-16	0.959702
P04275	severe-nonOSA	-0.050342	-0.120641	0.903976	15	15	VWF	0.959702
P19823	severe-nonOSA	-0.0084477	-0.121547	0.903258	15	15	ITIH2	0.959702
Q9NQ79	severe-nonOSA	0.0145206	0.100334	0.920079	15	15	CRTAC1	0.972404
P27918	severe-nonOSA	-0.00849675	-0.0988913	0.921225	15	15	CFP	0.972404
A0A075B6S2	severe-nonOSA	0.0291515	0.0865774	0.931007	15	14	IGKV2D-29	0.97566
Q86UD1	severe-nonOSA	-0.013347	-0.0888941	0.929166	15	15	OAF	0.97566
A0A0C4DH32	severe-nonOSA	-0.0216859	-0.0918501	0.926817	14	13	IGHV3-20	0.97566
P63010	severe-nonOSA	0.0093758	0.0806615	0.935711	15	15	AP2B1	0.978243
Q8TCU6	severe-nonOSA	0.0200953	0.0609936	0.951364	14	14	PREX1	0.987521
Q9Y3R0	severe-nonOSA	-0.024386	-0.062706	0.950001	14	15	GRIP1	0.987521
P15144	severe-nonOSA	-0.00898014	-0.0646822	0.948427	15	15	ANPEP	0.987521
P02144	severe-nonOSA	0.0121786	0.0545607	0.956488	12	13	MB	0.990487
P02749	severe-nonOSA	0.00708658	0.0507411	0.959532	15	15	APOH	0.991289
P33908	severe-nonOSA	0.00159362	0.0220093	0.982441	15	15	MAN1A1	0.996436
O14786	severe-nonOSA	0.00129059	0.00878598	0.99299	15	15	NRP1	0.996436
P01780	severe-nonOSA	-0.00133828	-0.00732496	0.994156	15	15	IGHV3-7	0.996436
A0A0J9YXX1	severe-nonOSA	-0.00563225	-0.0115364	0.990795	15	15	IGHV5-10-1	0.996436
Q9Y6Z7	severe-nonOSA	-0.00236444	-0.0142407	0.988638	15	14	COLEC10	0.996436
A0M8Q6	severe-nonOSA	-0.00380412	-0.0147435	0.988237	15	15	IGLC7	0.996436
P15311;P26038;P35241	severe-nonOSA	-0.00253709	-0.0214845	0.982859	15	15	EZR	0.996436
P15311;P26038;P35241	severe-nonOSA	-0.00253709	-0.0214845	0.982859	15	15	MSN	0.996436
P15311;P26038;P35241	severe-nonOSA	-0.00253709	-0.0214845	0.982859	15	15	RDX	0.996436
Q01459	severe-nonOSA	-0.00263853	-0.0238197	0.980996	15	14	CTBS	0.996436
P04406	severe-nonOSA	-0.00444279	-0.0266017	0.978777	14	15	GAPDH	0.996436
Q13103	severe-nonOSA	-0.00478097	-0.0266277	0.978757	15	15	SPP2	0.996436
Q96EE4	severe-nonOSA	-0.0062042	-0.0395944	0.968416	15	15	CCDC126	0.996436
P01817	severe-nonOSA	0.000113493	0.000424884	0.999661	15	15	IGHV2-5	0.999661

## Sheet: HITS_genelevel
PG.ProteinGroups	GroupB_minus_GroupA	log2FC_(B-A)	t_stat	p_value	n_unique_nonOSA_patients	n_unique_severe_patients	Gene	FDR
P05019	severe-nonOSA	-0.693816	-5.96437	2.45584e-09	15	15	IGF1	1.0732e-06
Q92954	severe-nonOSA	0.771548	4.12057	3.77939e-05	15	15	PRG4	0.00330318
P69905	severe-nonOSA	1.12028	3.90798	9.30712e-05	15	15	HBA1	0.0058103
P32119	severe-nonOSA	0.99496	3.62479	0.000289201	15	15	PRDX2	0.0140423
P68871	severe-nonOSA	1.04301	3.58699	0.000334517	15	15	HBB	0.0146184
Q9UBX5	severe-nonOSA	-0.712094	-3.48985	0.000483296	12	13	FBLN5	0.0162462
P01833	severe-nonOSA	0.583533	3.42719	0.000609868	15	15	PIGR	0.0177675
O75636	severe-nonOSA	0.626038	3.19545	0.00139613	15	15	FCN3	0.0296688
P02042	severe-nonOSA	0.934379	3.17343	0.00150652	15	15	HBD	0.0299249
Q15166	severe-nonOSA	-0.56548	-3.07764	0.00208647	15	15	PON3	0.0364714
Q6UXB8	severe-nonOSA	-0.51787	-2.85249	0.00433781	15	15	PI16	0.0592382
P02741	severe-nonOSA	1.57769	2.73116	0.00631117	12	14	CRP	0.0767812
Q08380	severe-nonOSA	0.608994	2.73043	0.00632522	15	15	LGALS3BP	0.0767812
P00915	severe-nonOSA	0.630853	2.68044	0.00735258	15	15	CA1	0.0809268
P02730	severe-nonOSA	1.01959	2.57857	0.00992103	11	14	SLC4A1	0.0922445
P01597;P04432	severe-nonOSA	-0.599343	-2.35447	0.0185489	15	15	IGKV1-39	0.135098
P01597;P04432	severe-nonOSA	-0.599343	-2.35447	0.0185489	15	15	IGKV1D-39	0.135098
A0A0C4DH73;P01611	severe-nonOSA	-0.704746	-2.3553	0.0185077	15	15	IGKV1-12	0.135098
A0A0C4DH73;P01611	severe-nonOSA	-0.704746	-2.3553	0.0185077	15	15	IGKV1D-12	0.135098
P01703	severe-nonOSA	-0.561011	-2.33956	0.0193063	15	15	IGLV1-40	0.136078
P00739	severe-nonOSA	-0.626083	-2.2875	0.0221665	15	15	HPR	0.151356
P02452	severe-nonOSA	-0.59959	-2.12803	0.0333345	12	12	COL1A1	0.198354
P01861	severe-nonOSA	-0.801639	-2.1015	0.035597	15	15	IGHG4	0.204683
A0A0B4J1X8	severe-nonOSA	-0.595863	-2.02535	0.0428311	15	15	IGHV3-43	0.224374
