# Supplementary material for: Endothelial glycocalyx perturbation in obstructive sleep apnea is associated with repetitive hypoxemia and immunothrombotic endothelial dysfunction
Source: J Transl Med. 2026 Jun 12;24:777. doi: 10.1186/s12967-026-08409-2 (PMC13277039; doi:10.1186/s12967-026-08409-2)
Supplement: Supplementary file 11 — Supplementary Table S7: Differential plasma proteins, mild versus severe OSA [file 12967_2026_8409_MOESM11_ESM.xlsx]

## Sheet: ALL_genelevel
PG.ProteinGroups	GroupB_minus_GroupA	log2FC_(B-A)	t_stat	p_value	n_unique_mild_patients	n_unique_severe_patients	Gene	FDR
O75636	severe-mild	0.321237	2.87773	0.00400554	15	15	FCN3	0.456109
P07360	severe-mild	0.233456	2.75451	0.00587794	15	15	C8G	0.456109
P07358	severe-mild	0.206472	2.71182	0.00669156	15	15	C8B	0.456109
P14209	severe-mild	-0.476393	-2.63603	0.00838821	13	15	CD99	0.456109
P01834	severe-mild	-0.264385	-2.63632	0.00838111	15	15	IGKC	0.456109
P16070	severe-mild	-0.226321	-2.6838	0.00727909	15	15	CD44	0.456109
P54108	severe-mild	-0.291548	-2.7617	0.00575017	15	15	CRISP3	0.456109
P06396	severe-mild	-0.200833	-3.11313	0.00185113	15	15	GSN	0.456109
O75882	severe-mild	0.157476	2.54991	0.010775	15	15	ATRN	0.520792
Q92954	severe-mild	0.467502	2.46393	0.0137424	15	15	PRG4	0.597796
P00338	severe-mild	0.369935	2.26974	0.0232232	15	15	LDHA	0.614655
Q12913	severe-mild	0.216041	2.26456	0.0235398	15	14	PTPRJ	0.614655
O00187	severe-mild	0.26249	2.22452	0.0261134	15	15	MASP2	0.614655
Q9UK55	severe-mild	0.268936	2.20321	0.0275801	15	15	SERPINA10	0.614655
P07357	severe-mild	0.157604	2.12823	0.0333183	15	15	C8A	0.614655
Q13093	severe-mild	0.247092	2.08776	0.0368191	15	15	PLA2G7	0.614655
P01024	severe-mild	0.157235	2.07339	0.0381356	15	15	C3	0.614655
P15291	severe-mild	-0.199698	-2.07323	0.038151	15	15	B4GALT1	0.614655
P05019	severe-mild	-0.290373	-2.09443	0.0362221	15	15	IGF1	0.614655
P01762	severe-mild	-0.45648	-2.15535	0.0311342	15	15	IGHV3-11	0.614655
A0A0B4J1U3	severe-mild	-0.631002	-2.16018	0.0307588	15	15	IGLV1-36	0.614655
P14625	severe-mild	-0.348171	-2.16429	0.0304418	14	14	HSP90B1	0.614655
P08294	severe-mild	-0.473556	-2.24749	0.024609	14	14	SOD3	0.614655
Q9Y6C2	severe-mild	-0.990812	-2.27129	0.0231295	11	10	EMILIN1	0.614655
A0A0C4DH55	severe-mild	-0.913532	-2.27482	0.0229167	14	12	IGKV3D-7	0.614655
P02768	severe-mild	-0.124662	-2.28886	0.0220876	15	15	ALB	0.614655
Q8N8K9	severe-mild	-1.08209	-2.38048	0.01729	10	11	KIAA1958	0.614655
P08603	severe-mild	0.13687	1.99789	0.0457281	15	15	CFH	0.62467
P78417	severe-mild	0.411559	1.99124	0.046454	12	15	GSTO1	0.62467
Q13790	severe-mild	-0.308284	-1.97012	0.0488248	15	15	APOF	0.62467
P10643	severe-mild	-0.214493	-1.9806	0.047636	15	15	C7	0.62467
Q14515	severe-mild	-0.292388	-1.9929	0.0462725	15	15	SPARCL1	0.62467
P01766	severe-mild	-0.388268	-1.99447	0.0461004	15	15	IGHV3-13	0.62467
Q9H8L6	severe-mild	-0.3359	-2.00072	0.0454222	15	15	MMRN2	0.62467
P12259	severe-mild	0.121717	1.93534	0.0529487	15	15	F5	0.658077
Q08380	severe-mild	0.366699	1.91322	0.0557195	15	15	LGALS3BP	0.661298
P05546	severe-mild	0.189938	1.89065	0.0586708	15	15	SERPIND1	0.661298
P04070	severe-mild	0.114326	1.88022	0.0600783	15	15	PROC	0.661298
Q6EMK4	severe-mild	-0.126748	-1.87488	0.060809	15	15	VASN	0.661298
P02749	severe-mild	-0.159021	-1.90279	0.0570684	15	15	APOH	0.661298
P22105	severe-mild	-0.328847	-1.86146	0.0626789	15	15	TNXB	0.665008
P09871	severe-mild	0.1067	1.83244	0.0668858	15	15	C1S	0.692746
P16930	severe-mild	0.575766	1.79679	0.0723689	11	13	FAH	0.695912
Q86VB7	severe-mild	0.329966	1.77691	0.0755831	15	15	CD163	0.695912
P05156	severe-mild	0.138581	1.76962	0.0767903	15	15	CFI	0.695912
Q9P2S5	severe-mild	-0.644613	-1.77761	0.0754679	10	10	WRAP73	0.695912
P01008	severe-mild	-0.0993756	-1.77776	0.0754432	15	15	SERPINC1	0.695912
P07359	severe-mild	-0.20284	-1.78204	0.0747432	15	15	GP1BA	0.695912
P04004	severe-mild	0.173406	1.73833	0.0821521	15	15	VTN	0.708844
Q6UXB8	severe-mild	-0.257028	-1.73294	0.0831058	15	15	PI16	0.708844
P14151	severe-mild	-0.197885	-1.75112	0.0799256	15	15	SELL	0.708844
P05062	severe-mild	0.453431	1.65436	0.0980536	13	15	ALDOB	0.725804
P63010	severe-mild	0.190376	1.62159	0.10489	15	15	AP2B1	0.725804
P27169	severe-mild	0.171917	1.62115	0.104985	15	15	PON1	0.725804
P23470	severe-mild	-0.115267	-1.62054	0.105116	15	15	PTPRG	0.725804
P01717	severe-mild	-0.329935	-1.62717	0.103701	15	15	IGLV3-25	0.725804
P02760	severe-mild	-0.0912667	-1.62962	0.103183	15	15	AMBP	0.725804
A0A075B6J9	severe-mild	-0.318896	-1.64918	0.0991105	15	15	IGLV2-18	0.725804
P55290	severe-mild	-0.238373	-1.66888	0.0951408	15	15	CDH13	0.725804
Q9NPH3	severe-mild	-0.324671	-1.67391	0.0941492	15	15	IL1RAP	0.725804
A0A087WSY6	severe-mild	-0.301577	-1.6754	0.0938559	15	15	IGKV3D-15	0.725804
P12111	severe-mild	-0.167176	-1.67711	0.0935202	15	15	COL6A3	0.725804
P01701	severe-mild	-0.280523	-1.67963	0.09303	15	15	IGLV1-51	0.725804
Q96EE4	severe-mild	-0.194073	-1.60612	0.108248	14	15	CCDC126	0.735745
P01833	severe-mild	0.238748	1.57196	0.115959	15	15	PIGR	0.772977
P00748	severe-mild	0.319664	1.56355	0.117922	15	15	F12	0.772977
O00533	severe-mild	-0.254373	-1.55875	0.119056	15	15	CHL1	0.772977
P02730	severe-mild	0.596816	1.536	0.124539	13	14	SLC4A1	0.776252
Q15485	severe-mild	0.342687	1.45935	0.14447	15	15	FCN2	0.776252
P04180	severe-mild	0.0746038	1.42961	0.15283	15	15	LCAT	0.776252
P02741	severe-mild	0.868715	1.42207	0.155006	14	14	CRP	0.776252
P48740	severe-mild	0.106532	1.41532	0.156976	15	15	MASP1	0.776252
P22891	severe-mild	0.369291	1.40905	0.158819	15	15	PROZ	0.776252
A0A075B6I0	severe-mild	-0.425052	-1.40961	0.158655	15	15	IGLV8-61	0.776252
A0A0B4J1V6	severe-mild	-0.341495	-1.41305	0.15764	13	12	IGHV3-73	0.776252
A0A0C4DH36	severe-mild	-0.220055	-1.41314	0.157613	15	15	IGHV3-38	0.776252
P06727	severe-mild	-0.23628	-1.41725	0.15641	15	15	APOA4	0.776252
P01593;P01594	severe-mild	-0.298847	-1.41995	0.155623	15	15	IGKV1-33	0.776252
P01593;P01594	severe-mild	-0.298847	-1.41995	0.155623	15	15	IGKV1D-33	0.776252
A0A0B4J1V2	severe-mild	-0.295217	-1.424	0.154446	15	15	IGHV2-26	0.776252
P06312	severe-mild	-0.244468	-1.43538	0.151179	15	15	IGKV4-1	0.776252
P01344	severe-mild	-0.287564	-1.44091	0.149609	15	15	IGF2	0.776252
Q9UNW1	severe-mild	-0.131565	-1.45478	0.14573	15	15	MINPP1	0.776252
Q9NQ79	severe-mild	-0.132305	-1.48057	0.138722	15	15	CRTAC1	0.776252
A0A0C4DH73;P01611	severe-mild	-0.424767	-1.49956	0.13373	15	15	IGKV1-12	0.776252
A0A0C4DH73;P01611	severe-mild	-0.424767	-1.49956	0.13373	15	15	IGKV1D-12	0.776252
P02753	severe-mild	-0.187673	-1.50676	0.131873	15	15	RBP4	0.776252
P04196	severe-mild	-0.153484	-1.51028	0.130973	15	15	HRG	0.776252
P08185	severe-mild	-0.0750753	-1.51843	0.128906	15	15	SERPINA6	0.776252
P03952	severe-mild	0.113022	1.39754	0.162252	15	15	KLKB1	0.783068
P24592	severe-mild	-0.146167	-1.39236	0.163814	15	15	IGFBP6	0.783068
P04003	severe-mild	0.113468	1.38499	0.166056	15	15	C4BPA	0.785154
Q9UHG3	severe-mild	0.180596	1.35808	0.174437	15	15	PCYOX1	0.788164
O95497	severe-mild	0.481074	1.35743	0.174645	15	15	VNN1	0.788164
P09382	severe-mild	-0.284013	-1.3483	0.177563	15	14	LGALS1	0.788164
P11597	severe-mild	-0.252617	-1.35188	0.176415	15	15	CETP	0.788164
A0A0C4DH34	severe-mild	-0.243838	-1.35276	0.176133	15	15	IGHV4-28	0.788164
P0DP01	severe-mild	-0.398818	-1.36982	0.170744	13	13	IGHV1-8	0.788164
P59665;P59666	severe-mild	-0.215058	-1.33189	0.182897	15	15	DEFA1	0.795603
P59665;P59666	severe-mild	-0.215058	-1.33189	0.182897	15	15	DEFA3	0.795603
A0A075B6K4	severe-mild	0.684926	1.32358	0.185644	15	15	IGLV3-10	0.799554
P61224;P62834	severe-mild	0.393735	1.28606	0.198422	10	11	RAP1A	0.806668
P61224;P62834	severe-mild	0.393735	1.28606	0.198422	10	11	RAP1B	0.806668
P00739	severe-mild	-0.349475	-1.29251	0.19618	15	15	HPR	0.806668
P61626	severe-mild	-0.12866	-1.29368	0.195777	15	15	LYZ	0.806668
A0A0B4J1X8	severe-mild	-0.412292	-1.30613	0.191509	15	15	IGHV3-43	0.806668
P01700	severe-mild	-0.167274	-1.30828	0.190777	15	15	IGLV1-47	0.806668
P13473	severe-mild	0.15765	1.27986	0.200596	15	15	LAMP2	0.807956
P18428	severe-mild	0.222522	1.25769	0.208502	15	15	LBP	0.82867
P43652	severe-mild	0.141895	1.25205	0.21055	15	15	AFM	0.82867
A0A087WW87;P01614	severe-mild	-0.352773	-1.23409	0.217169	15	15	IGKV2-40	0.82867
A0A087WW87;P01614	severe-mild	-0.352773	-1.23409	0.217169	15	15	IGKV2D-40	0.82867
A0A075B6S5	severe-mild	-0.17868	-1.24213	0.214188	15	15	IGKV1-27	0.82867
P98160	severe-mild	-0.158929	-1.24855	0.211829	15	15	HSPG2	0.82867
P33151	severe-mild	-0.149333	-1.21371	0.224858	15	15	CDH5	0.850549
P00740	severe-mild	0.0834065	1.19347	0.232684	15	15	F9	0.858204
P02743	severe-mild	0.116688	1.16459	0.244186	15	15	APCS	0.858204
Q14520	severe-mild	0.0975518	1.13437	0.256641	15	15	HABP2	0.858204
P07237	severe-mild	0.235925	1.11564	0.264574	12	13	P4HB	0.858204
P01031	severe-mild	0.0594191	1.10933	0.267287	15	15	C5	0.858204
Q6Q788	severe-mild	0.163935	1.10929	0.267305	14	15	APOA5	0.858204
P00738	severe-mild	0.420283	1.10696	0.268312	15	15	HP	0.858204
P04075	severe-mild	-0.264957	-1.11294	0.265736	15	15	ALDOA	0.858204
P98171	severe-mild	-0.333109	-1.11635	0.264273	15	15	ARHGAP4	0.858204
P01705	severe-mild	-0.425866	-1.12816	0.259253	12	15	IGLV2-23	0.858204
A0A075B6Q5	severe-mild	-0.244862	-1.12842	0.259144	15	15	IGHV3-64	0.858204
Q96FW1	severe-mild	-0.256485	-1.12905	0.258878	15	15	OTUB1	0.858204
Q76LX8	severe-mild	-0.122604	-1.13719	0.255457	15	15	ADAMTS13	0.858204
Q96NS5	severe-mild	-0.765985	-1.15726	0.247167	13	10	ASB16	0.858204
P25311	severe-mild	-0.0903818	-1.15787	0.246915	15	15	AZGP1	0.858204
P49913	severe-mild	-0.231367	-1.15991	0.246087	15	15	CAMP	0.858204
A0A0J9YX35	severe-mild	-0.309124	-1.16898	0.242412	15	15	IGHV3-64D	0.858204
Q8IYM2	severe-mild	-0.213545	-1.17913	0.238347	14	14	SLFN12	0.858204
A0A0B4J1V0	severe-mild	-0.276512	-1.18113	0.237552	15	15	IGHV3-15	0.858204
Q02985	severe-mild	-0.36035	-1.18574	0.235726	15	15	CFHR3	0.858204
P24593	severe-mild	-0.109541	-1.20324	0.228884	15	15	IGFBP5	0.858204
P02452	severe-mild	-0.261268	-1.09597	0.27309	13	12	COL1A1	0.860827
O00391	severe-mild	-0.074391	-1.09749	0.272428	15	15	QSOX1	0.860827
P00751	severe-mild	0.102923	1.08151	0.279469	15	15	CFB	0.862192
Q08499	severe-mild	-0.241279	-1.08463	0.278086	15	15	PDE4D	0.862192
P23083	severe-mild	-0.423345	-1.09002	0.275706	15	15	IGHV1-2	0.862192
P04114	severe-mild	0.120027	1.07293	0.283304	15	15	APOB	0.867126
P07737	severe-mild	0.286761	1.05277	0.292447	15	15	PFN1	0.867126
P01718	severe-mild	0.393036	1.04336	0.29678	15	15	IGLV3-27	0.867126
Q9BXR6	severe-mild	0.133901	1.042	0.297412	15	15	CFHR5	0.867126
Q13822	severe-mild	0.181781	1.03856	0.299009	15	15	ENPP2	0.867126
Q16853	severe-mild	-0.0912524	-1.04191	0.297451	15	14	AOC3	0.867126
A0A0B4J2H0	severe-mild	-0.308398	-1.04366	0.296643	13	11	IGHV1-69D	0.867126
P11226	severe-mild	-0.395726	-1.05286	0.292404	15	15	MBL2	0.867126
P23142	severe-mild	-0.136274	-1.05549	0.291203	15	15	FBLN1	0.867126
P06276	severe-mild	0.0621231	1.02641	0.304699	15	15	BCHE	0.868308
P08571	severe-mild	-0.0691898	-1.02491	0.305405	15	15	CD14	0.868308
P01817	severe-mild	-0.254537	-1.03111	0.30249	15	15	IGHV2-5	0.868308
P43251	severe-mild	0.0879847	1.0095	0.312737	15	15	BTD	0.877407
P00915	severe-mild	0.302245	1.00678	0.314043	15	15	CA1	0.877407
P36980	severe-mild	-0.189028	-1.0055	0.314656	15	15	CFHR2	0.877407
Q9NZP8	severe-mild	-0.0848867	-1.00047	0.317083	15	15	C1RL	0.878543
P02656	severe-mild	0.186606	0.984495	0.324872	15	15	APOC3	0.882971
P02751	severe-mild	0.390903	0.972382	0.33086	15	15	FN1	0.882971
P00734	severe-mild	-0.0632138	-0.974419	0.329848	15	15	F2	0.882971
A0A075B6K2	severe-mild	-0.603024	-0.97466	0.329729	11	10	IGLV3-12	0.882971
P41222	severe-mild	-0.116703	-0.975902	0.329113	15	15	PTGDS	0.882971
P01619	severe-mild	-0.191866	-0.985282	0.324486	15	15	IGKV3-20	0.882971
P02655	severe-mild	0.191734	0.966124	0.333982	15	15	APOC2	0.885867
Q99969	severe-mild	0.162953	0.950145	0.342038	15	15	RARRES2	0.892032
P01861	severe-mild	-0.34206	-0.949319	0.342458	15	15	IGHG4	0.892032
P01011	severe-mild	-0.0774408	-0.9521	0.341046	15	15	SERPINA3	0.892032
P01814	severe-mild	-0.423712	-0.944404	0.344963	13	14	IGHV2-70	0.893209
P04040	severe-mild	0.138307	0.928091	0.35336	14	15	CAT	0.905028
P0DP08	severe-mild	0.26647	0.922713	0.356157	13	12	IGHV4-38-2	0.905028
P69905	severe-mild	0.371844	0.920642	0.357237	15	15	HBA1	0.905028
P35542	severe-mild	0.088345	0.912059	0.361738	15	15	SAA4	0.905028
P00747	severe-mild	-0.0595177	-0.91154	0.362011	15	15	PLG	0.905028
P20742	severe-mild	-0.322969	-0.912443	0.361535	13	14	PZP	0.905028
Q7L014	severe-mild	0.233595	0.903541	0.366239	15	15	DDX46	0.907839
P30043	severe-mild	0.188729	0.901525	0.367309	13	13	BLVRB	0.907839
P61769	severe-mild	-0.0819458	-0.88791	0.374589	15	15	B2M	0.9206
Q96PD5	severe-mild	-0.0536363	-0.877026	0.380472	15	15	PGLYRP2	0.924611
O75884	severe-mild	-0.233866	-0.880912	0.378365	15	15	RBBP9	0.924611
P68871	severe-mild	0.335776	0.847818	0.396539	15	15	HBB	0.934073
Q03591	severe-mild	0.175889	0.843564	0.398913	14	14	CFHR1	0.934073
P02652	severe-mild	0.107974	0.813238	0.416081	15	15	APOA2	0.934073
P01591	severe-mild	0.236476	0.803608	0.421623	15	15	JCHAIN	0.934073
P02042	severe-mild	0.322927	0.796686	0.425633	15	15	HBD	0.934073
P01042	severe-mild	0.0474392	0.782575	0.433877	15	15	KNG1	0.934073
Q96A65	severe-mild	0.0933779	0.769377	0.44167	15	15	EXOC4	0.934073
P06681	severe-mild	0.0425232	0.765643	0.443889	15	15	C2	0.934073
P22792	severe-mild	0.0763707	0.764894	0.444335	15	15	CPN2	0.934073
P01704	severe-mild	0.371059	0.761714	0.446231	15	13	IGLV2-14	0.934073
P58335	severe-mild	0.365299	0.759763	0.447396	15	14	ANTXR2	0.934073
P02763	severe-mild	0.107696	0.758952	0.447881	15	15	ORM1	0.934073
Q01459	severe-mild	0.0865886	0.740956	0.45872	15	14	CTBS	0.934073
A0A0C4DH24	severe-mild	0.207741	0.715404	0.47436	14	14	IGKV6-21	0.934073
P00450	severe-mild	0.0452385	0.713231	0.475703	15	15	CP	0.934073
Q86XP3	severe-mild	0.0812613	0.700459	0.483641	14	15	DDX42	0.934073
P27487	severe-mild	0.0604893	0.698169	0.485071	15	15	DPP4	0.934073
P07225	severe-mild	0.0410363	0.694148	0.487589	15	15	PROS1	0.934073
P04430	severe-mild	0.128432	0.657009	0.511175	15	15	IGKV1-16	0.934073
Q14624	severe-mild	0.0689278	0.648158	0.516883	15	15	ITIH4	0.934073
Q9UGM5	severe-mild	0.0697648	0.641065	0.521481	15	15	FETUB	0.934073
P02765	severe-mild	0.0621216	0.639878	0.522252	15	15	AHSG	0.934073
Q96KN2	severe-mild	0.055485	0.632884	0.526809	15	15	CNDP1	0.934073
P09172	severe-mild	0.214951	0.629771	0.528844	15	15	DBH	0.934073
P04217	severe-mild	0.0498131	0.628632	0.52959	15	15	A1BG	0.934073
A0A0C4DH29	severe-mild	0.141154	0.627873	0.530087	14	13	IGHV1-3	0.934073
P55103	severe-mild	0.230581	0.623102	0.533217	14	11	INHBC	0.934073
P12955	severe-mild	0.0652657	0.619639	0.535496	15	15	PEPD	0.934073
A0A0J9YXX1	severe-mild	0.287438	0.61659	0.537505	15	15	IGHV5-10-1	0.934073
Q9BUN1	severe-mild	0.0668523	0.610536	0.541507	15	15	MENT	0.934073
Q5GLZ8	severe-mild	0.300839	0.598882	0.549251	14	12	HERC4	0.934073
Q9H4G4	severe-mild	0.0931017	0.583604	0.559487	15	13	GLIPR2	0.934073
P10909	severe-mild	0.027975	0.577225	0.563787	15	15	CLU	0.934073
Q9Y646	severe-mild	0.164122	0.575777	0.564766	13	12	CPQ	0.934073
A0A0C4DH33	severe-mild	0.223902	0.574529	0.56561	15	15	IGHV1-24	0.934073
A0A075B6I9	severe-mild	0.169964	0.57377	0.566123	15	15	IGLV7-46	0.934073
P34096	severe-mild	0.0827068	0.572544	0.566954	15	15	RNASE4	0.934073
P21333	severe-mild	0.155283	0.57192	0.567376	10	12	FLNA	0.934073
Q96IY4	severe-mild	0.0354811	0.56604	0.571367	15	15	CPB2	0.934073
Q6YHK3	severe-mild	0.0722392	0.543934	0.586487	15	15	CD109	0.934073
P08519	severe-mild	0.355975	0.526948	0.59823	15	15	LPA	0.934073
P02649	severe-mild	0.103784	0.521371	0.602108	15	15	APOE	0.934073
Q10588	severe-mild	0.145643	0.520571	0.602665	10	10	BST1	0.934073
A0A075B6K0	severe-mild	0.126767	0.506675	0.612383	13	13	IGLV3-16	0.934073
P03951	severe-mild	0.0528841	0.492576	0.622312	15	15	F11	0.934073
Q9Y6R7	severe-mild	0.058047	0.49042	0.623837	15	15	FCGBP	0.934073
O95445	severe-mild	0.0370567	0.479051	0.631903	15	15	APOM	0.934073
P26927	severe-mild	0.0803166	0.466295	0.641004	15	15	MST1	0.934073
P01714	severe-mild	0.0725387	0.459646	0.64577	15	15	IGLV3-19	0.934073
Q9Y490	severe-mild	0.0663886	0.454938	0.649154	11	13	TLN1	0.934073
P02144	severe-mild	0.0767537	0.454707	0.64932	13	13	MB	0.934073
P0DOY3	severe-mild	0.211216	0.454632	0.649374	15	15	IGLC3	0.934073
P27918	severe-mild	0.0375108	0.449073	0.653379	15	15	CFP	0.934073
P00736	severe-mild	0.0262819	0.44461	0.656602	15	15	C1R	0.934073
Q16270	severe-mild	0.0908947	0.442289	0.65828	14	15	IGFBP7	0.934073
P55058	severe-mild	0.0467839	0.441479	0.658866	15	15	PLTP	0.934073
P33908	severe-mild	0.030716	0.438348	0.661134	15	15	MAN1A1	0.934073
P07195	severe-mild	0.0326659	0.436134	0.662739	15	15	LDHB	0.934073
P08709	severe-mild	0.039258	0.416896	0.676755	15	15	F7	0.934073
P13796	severe-mild	0.0386509	0.4113	0.680853	15	15	LCP1	0.934073
Q04756	severe-mild	0.0360999	0.396705	0.691585	15	15	HGFAC	0.934073
P49747	severe-mild	0.0447743	0.393525	0.693932	15	15	COMP	0.934073
P51884	severe-mild	0.0314461	0.373467	0.708801	15	15	LUM	0.934073
A0A087WSY4	severe-mild	0.0978745	0.371117	0.71055	15	15	IGHV4-30-2	0.934073
P05109	severe-mild	0.0988908	0.362618	0.71689	15	15	S100A8	0.934073
P22352	severe-mild	0.0300672	0.357224	0.720924	15	15	GPX3	0.934073
A0A075B6K5	severe-mild	0.100514	0.34267	0.731847	15	15	IGLV3-9	0.934073
P13598	severe-mild	0.0597859	0.340051	0.733818	11	12	ICAM2	0.934073
P04433	severe-mild	0.0640227	0.332242	0.739706	15	15	IGKV3-11	0.934073
Q12860	severe-mild	0.0613418	0.331153	0.740529	15	15	CNTN1	0.934073
P15151	severe-mild	0.0351879	0.316154	0.751886	14	14	PVR	0.934073
P19652	severe-mild	0.030162	0.315007	0.752756	15	15	ORM2	0.934073
A0A0C4DH67	severe-mild	0.156197	0.3058	0.759757	15	14	IGKV1-8	0.934073
P0DJI8	severe-mild	0.0916954	0.303565	0.76146	15	15	SAA1	0.934073
P55056	severe-mild	0.0605428	0.302476	0.76229	15	15	APOC4	0.934073
Q06033	severe-mild	-0.0352116	-0.302948	0.76193	15	15	ITIH3	0.934073
P03950	severe-mild	-0.0352913	-0.303788	0.761289	15	15	ANG	0.934073
P01602	severe-mild	-0.0810736	-0.306108	0.759522	15	15	IGKV1-5	0.934073
P01715	severe-mild	-0.0793737	-0.309618	0.756851	15	14	IGLV3-1	0.934073
A0A075B6R2	severe-mild	-0.0663496	-0.312025	0.755022	15	15	IGHV4-4	0.934073
A0A0B4J1Y9	severe-mild	-0.0485106	-0.314324	0.753275	15	15	IGHV3-72	0.934073
O14786	severe-mild	-0.0423001	-0.3152	0.752609	15	15	NRP1	0.934073
P01597;P04432	severe-mild	-0.0847016	-0.32466	0.745438	15	15	IGKV1-39	0.934073
P01597;P04432	severe-mild	-0.0847016	-0.32466	0.745438	15	15	IGKV1D-39	0.934073
Q92945;Q96AE4	severe-mild	-0.0547817	-0.328105	0.742832	13	14	FUBP1	0.934073
Q92945;Q96AE4	severe-mild	-0.0547817	-0.328105	0.742832	13	14	KHSRP	0.934073
P04406	severe-mild	-0.054747	-0.331538	0.740238	14	15	GAPDH	0.934073
P02747	severe-mild	-0.0193785	-0.332103	0.739811	15	15	C1QC	0.934073
P80108	severe-mild	-0.0455226	-0.332829	0.739263	15	15	GPLD1	0.934073
A0A075B6J2	severe-mild	-0.190947	-0.346561	0.728921	13	10	IGLV2-33	0.934073
Q9Y274	severe-mild	-0.0791137	-0.347234	0.728416	15	15	ST3GAL6	0.934073
P01034	severe-mild	-0.0313069	-0.347686	0.728076	15	15	CST3	0.934073
P13591	severe-mild	-0.0641574	-0.351985	0.72485	15	14	NCAM1	0.934073
P05154	severe-mild	-0.0397491	-0.352749	0.724276	15	15	SERPINA5	0.934073
A0A0B4J1U7	severe-mild	-0.0999688	-0.354982	0.722603	15	15	IGHV6-1	0.934073
A0A0C4DH30	severe-mild	-0.134908	-0.362877	0.716697	15	15	IGHV3-16	0.934073
P01859	severe-mild	-0.0623379	-0.373453	0.708811	15	15	IGHG2	0.934073
A0A075B6S9;P0DSN7	severe-mild	-0.0999846	-0.377605	0.705724	15	13	IGKV1-37	0.934073
A0A075B6S9;P0DSN7	severe-mild	-0.0999846	-0.377605	0.705724	15	13	IGKV1D-37	0.934073
P02679	severe-mild	-0.0591337	-0.37919	0.704547	15	15	FGG	0.934073
A0A0C4DH43	severe-mild	-0.14049	-0.385726	0.6997	14	12	IGHV2-70D	0.934073
P43121	severe-mild	-0.0376985	-0.388959	0.697307	15	15	MCAM	0.934073
P02766	severe-mild	-0.0353715	-0.391616	0.695342	15	15	TTR	0.934073
P02787	severe-mild	-0.035816	-0.392066	0.695009	15	15	TF	0.934073
P11021	severe-mild	-0.0307349	-0.397959	0.690661	15	15	HSPA5	0.934073
A0A0C4DH38	severe-mild	-0.0507668	-0.398104	0.690553	15	15	IGHV5-51	0.934073
Q8TCU6	severe-mild	-0.135543	-0.399278	0.689689	13	14	PREX1	0.934073
A0A075B6R9;A0A0C4DH68	severe-mild	-0.122422	-0.412243	0.680161	15	15	IGKV2-24	0.934073
A0A075B6R9;A0A0C4DH68	severe-mild	-0.122422	-0.412243	0.680161	15	15	IGKV2D-24	0.934073
P01019	severe-mild	-0.0350343	-0.415276	0.67794	15	15	AGT	0.934073
P09038	severe-mild	-0.157521	-0.421351	0.673499	10	11	FGF2	0.934073
P19823	severe-mild	-0.0241798	-0.427908	0.668718	15	15	ITIH2	0.934073
Q6UX71	severe-mild	-0.0407428	-0.429435	0.667607	15	15	PLXDC2	0.934073
P06331	severe-mild	-0.0825563	-0.436909	0.662177	15	15	IGHV4-34	0.934073
P01876	severe-mild	-0.0849328	-0.440164	0.659818	15	15	IGHA1	0.934073
Q9BWP8	severe-mild	-0.050457	-0.441469	0.658873	15	15	COLEC11	0.934073
P02776	severe-mild	-0.160866	-0.450876	0.652079	15	15	PF4	0.934073
P02746	severe-mild	-0.0313721	-0.458471	0.646614	15	15	C1QB	0.934073
Q969T7	severe-mild	-0.123288	-0.459813	0.64565	14	14	NT5C3B	0.934073
P01743	severe-mild	-0.103984	-0.473798	0.635644	15	15	IGHV1-46	0.934073
O43493	severe-mild	-0.15794	-0.47727	0.63317	11	12	TGOLN2	0.934073
P02748	severe-mild	-0.0745296	-0.488568	0.625148	15	15	C9	0.934073
Q13103	severe-mild	-0.0866615	-0.491059	0.623385	15	15	SPP2	0.934073
A0A075B6I4	severe-mild	-0.254312	-0.494038	0.621279	14	13	IGLV10-54	0.934073
P05543	severe-mild	-0.045073	-0.506413	0.612567	15	15	SERPINA7	0.934073
A0A0B4J1Y8	severe-mild	-0.187007	-0.508035	0.611429	15	15	IGLV9-49	0.934073
P05452	severe-mild	-0.0491644	-0.520856	0.602467	15	15	CLEC3B	0.934073
Q8NBP7	severe-mild	-0.0940193	-0.531331	0.595189	15	15	PCSK9	0.934073
P15169	severe-mild	-0.0577293	-0.538559	0.590191	15	15	CPN1	0.934073
P02671	severe-mild	-0.0901661	-0.541249	0.588336	15	15	FGA	0.934073
P20701	severe-mild	-0.115265	-0.549274	0.582818	15	15	ITGAL	0.934073
P0C0L4	severe-mild	-0.135381	-0.562413	0.573835	15	15	C4A	0.934073
P01599	severe-mild	-0.139615	-0.566911	0.570775	15	15	IGKV1-17	0.934073
P35858	severe-mild	-0.0558808	-0.571887	0.567398	15	15	IGFALS	0.934073
P19827	severe-mild	-0.0350201	-0.573272	0.566461	15	15	ITIH1	0.934073
Q9UBX5	severe-mild	-0.120654	-0.574139	0.565874	11	13	FBLN5	0.934073
P08253	severe-mild	-0.104672	-0.597303	0.550305	15	15	MMP2	0.934073
A0A075B6P5;P01615	severe-mild	-0.168948	-0.598299	0.54964	15	15	IGKV2-28	0.934073
A0A075B6P5;P01615	severe-mild	-0.168948	-0.598299	0.54964	15	15	IGKV2D-28	0.934073
A0M8Q6	severe-mild	-0.149556	-0.601127	0.547756	15	15	IGLC7	0.934073
P02774	severe-mild	-0.0409537	-0.603258	0.546337	15	15	GC	0.934073
A0A0A0MT89	severe-mild	-0.11631	-0.614621	0.538805	15	15	IGKJ1	0.934073
P15311;P26038;P35241	severe-mild	-0.0841836	-0.619155	0.535814	14	15	EZR	0.934073
P15311;P26038;P35241	severe-mild	-0.0841836	-0.619155	0.535814	14	15	MSN	0.934073
P15311;P26038;P35241	severe-mild	-0.0841836	-0.619155	0.535814	14	15	RDX	0.934073
A0A0B4J2D9;P0DP09	severe-mild	-0.168801	-0.630724	0.528221	15	15	IGKV1-13	0.934073
A0A0B4J2D9;P0DP09	severe-mild	-0.168801	-0.630724	0.528221	15	15	IGKV1D-13	0.934073
P02788	severe-mild	-0.275471	-0.637351	0.523896	13	14	LTF	0.934073
P01742	severe-mild	-0.226678	-0.653507	0.513429	15	15	IGHV1-69	0.934073
Q99784	severe-mild	-0.129354	-0.658632	0.510132	15	15	OLFM1	0.934073
Q15166	severe-mild	-0.124824	-0.65925	0.509736	15	15	PON3	0.934073
O75144	severe-mild	-0.0629897	-0.659952	0.509284	15	15	ICOSLG	0.934073
A0A0C4DH32	severe-mild	-0.134073	-0.661968	0.507991	14	13	IGHV3-20	0.934073
A0A1B0GTC6	severe-mild	-0.124864	-0.677256	0.498243	14	15	C3orf85	0.934073
P02790	severe-mild	-0.053906	-0.698243	0.485025	15	15	HPX	0.934073
P01721	severe-mild	-0.208579	-0.7072	0.479442	15	15	IGLV6-57	0.934073
Q99996	severe-mild	-0.293884	-0.720023	0.471511	15	15	AKAP9	0.934073
Q92820	severe-mild	-0.109762	-0.721376	0.470678	15	15	GGH	0.934073
P01023	severe-mild	-0.0991391	-0.725045	0.468424	15	15	A2M	0.934073
A0A0A0MS15	severe-mild	-0.128484	-0.725098	0.468392	15	15	IGHV3-49	0.934073
P12830	severe-mild	-0.0908111	-0.728416	0.466359	15	15	CDH1	0.934073
P05160	severe-mild	-0.0694685	-0.743144	0.457395	15	15	F13B	0.934073
P0DTE1	severe-mild	-0.321381	-0.749382	0.453627	14	14	IGHV3-38-3	0.934073
P01601	severe-mild	-0.174636	-0.750469	0.452972	15	15	IGKV1D-16	0.934073
P35443	severe-mild	-0.149311	-0.750849	0.452744	13	14	THBS4	0.934073
P19320	severe-mild	-0.0738718	-0.777768	0.436706	15	15	VCAM1	0.934073
P0CG47;P0CG48;P62979;P62987	severe-mild	-0.125465	-0.781857	0.434299	15	15	RPS27A	0.934073
P0CG47;P0CG48;P62979;P62987	severe-mild	-0.125465	-0.781857	0.434299	15	15	UBA52	0.934073
P0CG47;P0CG48;P62979;P62987	severe-mild	-0.125465	-0.781857	0.434299	15	15	UBB	0.934073
P0CG47;P0CG48;P62979;P62987	severe-mild	-0.125465	-0.781857	0.434299	15	15	UBC	0.934073
Q9BQ89	severe-mild	-0.230564	-0.808529	0.418786	14	15	FAM110A	0.934073
P01709	severe-mild	-0.273659	-0.812899	0.416276	15	15	IGLV2-8	0.934073
Q9Y5Y7	severe-mild	-0.110176	-0.816587	0.414165	15	15	LYVE1	0.934073
P01703	severe-mild	-0.211703	-0.836465	0.402893	15	15	IGLV1-40	0.934073
P04211	severe-mild	-0.24087	-0.843269	0.399078	15	15	IGLV7-43	0.934073
A0A087WSZ0	severe-mild	-0.160854	-0.862744	0.388278	15	15	IGKV1D-8	0.934073
Q9Y6Z7	severe-mild	0.0352596	0.293633	0.769039	14	14	COLEC10	0.936237
P22692	severe-mild	0.0322775	0.288726	0.772791	15	15	IGFBP4	0.936237
P04278	severe-mild	0.0637551	0.287598	0.773654	15	15	SHBG	0.936237
P01860	severe-mild	-0.0916737	-0.28608	0.774817	15	15	IGHG3	0.936237
P02750	severe-mild	-0.0429418	-0.292933	0.769573	15	15	LRG1	0.936237
Q9UNN8	severe-mild	0.047162	0.258071	0.796352	15	15	PROCR	0.939249
P02786	severe-mild	0.0332786	0.25806	0.79636	15	15	TFRC	0.939249
P08493	severe-mild	0.0550348	0.254973	0.798744	14	13	MGP	0.939249
P00918	severe-mild	0.046015	0.254769	0.798901	11	12	CA2	0.939249
P02675	severe-mild	-0.0421583	-0.25763	0.796693	15	15	FGB	0.939249
P01871	severe-mild	-0.0806828	-0.262161	0.793197	15	15	IGHM	0.939249
P13671	severe-mild	-0.0270597	-0.265731	0.790447	15	15	C6	0.939249
P80748	severe-mild	-0.096556	-0.270298	0.786931	15	15	IGLV3-21	0.939249
P26447	severe-mild	-0.0738121	-0.272185	0.78548	12	15	S100A4	0.939249
Q15848	severe-mild	-0.0631309	-0.274922	0.783376	15	15	ADIPOQ	0.939249
P20851	severe-mild	-0.018453	-0.250661	0.802076	15	15	C4BPB	0.94044
P07998	severe-mild	-0.0401642	-0.244496	0.806847	15	15	RNASE1	0.94349
P01706	severe-mild	0.0593734	0.233111	0.815675	15	15	IGLV2-11	0.948663
P04275	severe-mild	0.0927923	0.231957	0.816571	15	15	VWF	0.948663
P25786	severe-mild	0.116354	0.230359	0.817813	11	13	PSMA1	0.948663
Q12805	severe-mild	0.0285476	0.224221	0.822585	15	15	EFEMP1	0.949137
Q15113	severe-mild	-0.0290226	-0.225279	0.821762	15	15	PCOLCE	0.949137
A0A0C4DH31	severe-mild	0.0426094	0.220555	0.825439	15	15	IGHV1-18	0.949843
P01764	severe-mild	-0.0643695	-0.217826	0.827565	14	15	IGHV3-23	0.949843
P07996	severe-mild	0.0597987	0.196587	0.844151	15	15	THBS1	0.950624
Q92496	severe-mild	0.0577676	0.196219	0.844439	15	15	CFHR4	0.950624
P17931	severe-mild	0.0265918	0.190943	0.848571	14	13	LGALS3	0.950624
P32119	severe-mild	0.0607106	0.185889	0.852532	14	15	PRDX2	0.950624
P29622	severe-mild	0.012147	0.1772	0.859351	15	15	SERPINA4	0.950624
A0A0A0MS14	severe-mild	0.0686738	0.168389	0.866278	15	15	IGHV1-45	0.950624
Q96A28	severe-mild	0.0320997	0.166732	0.867581	13	13	SLAMF9	0.950624
Q86UD1	severe-mild	-0.0278401	-0.170438	0.864666	14	15	OAF	0.950624
P08637	severe-mild	-0.0418806	-0.171238	0.864037	15	15	FCGR3A	0.950624
A0A075B6S2	severe-mild	-0.0592989	-0.171595	0.863756	12	14	IGKV2D-29	0.950624
Q9Y3R0	severe-mild	-0.0603293	-0.179075	0.857879	15	15	GRIP1	0.950624
Q99728	severe-mild	-0.0411308	-0.179999	0.857153	15	15	BARD1	0.950624
A0A0C4DH25	severe-mild	-0.0414001	-0.180814	0.856513	15	15	IGKV3D-20	0.950624
O14791	severe-mild	-0.0230051	-0.184912	0.853298	15	15	APOL1	0.950624
P39060	severe-mild	-0.0168972	-0.194538	0.845755	15	15	COL18A1	0.950624
Q13740	severe-mild	-0.0828765	-0.201291	0.840471	13	14	ALCAM	0.950624
A0A0B4J1X5	severe-mild	-0.0369184	-0.203705	0.838584	15	15	IGHV3-74	0.950624
P49908	severe-mild	-0.0226636	-0.211412	0.832565	15	15	SELENOP	0.950624
P05155	severe-mild	-0.00997832	-0.162772	0.870698	15	15	SERPING1	0.951643
P36955	severe-mild	-0.0126352	-0.155002	0.87682	15	15	SERPINF1	0.955932
P17936	severe-mild	0.0163648	0.148614	0.881858	15	15	IGFBP3	0.958129
Q9HDC9	severe-mild	-0.0286149	-0.146862	0.883241	15	15	APMAP	0.958129
P08697	severe-mild	-0.00726633	-0.136823	0.891171	15	15	SERPINF2	0.964327
A2PYH4	severe-mild	-0.0597482	-0.13318	0.894051	12	11	HFM1	0.965043
P10646	severe-mild	-0.0301806	-0.129774	0.896745	14	14	TFPI	0.965555
Q15582	severe-mild	0.0106694	0.12185	0.903018	15	15	TGFBI	0.967447
A0A0C4DH35	severe-mild	0.0293213	0.118806	0.905429	15	15	IGHV3-35	0.967447
P01780	severe-mild	0.0173916	0.113809	0.90939	15	15	IGHV3-7	0.967447
P02745	severe-mild	-0.00805689	-0.11071	0.911846	15	15	C1QA	0.967447
A0A087WSX0	severe-mild	-0.0323967	-0.111089	0.911546	15	15	IGLV5-45	0.967447
P07333	severe-mild	-0.0191688	-0.122718	0.90233	15	15	CSF1R	0.967447
Q9NP78	severe-mild	0.0223941	0.0950632	0.924265	15	15	ABCB9	0.972605
P15814	severe-mild	0.0156972	0.0935849	0.925439	15	15	IGLL1	0.972605
P01009	severe-mild	0.00811888	0.088754	0.929277	15	15	SERPINA1	0.972605
A0A075B6H9	severe-mild	0.0220258	0.0876891	0.930124	15	15	IGLV4-69	0.972605
Q6UY14	severe-mild	-0.0137316	-0.0883041	0.929635	15	15	ADAMTSL4	0.972605
P0C0L5	severe-mild	-0.014961	-0.0950069	0.924309	15	15	C4B	0.972605
Q16610	severe-mild	0.0140722	0.0825413	0.934216	15	15	ECM1	0.97266
Q9Y4F1	severe-mild	-0.0131302	-0.0819984	0.934648	15	12	FARP1	0.97266
P02654	severe-mild	0.0175559	0.0712379	0.943208	15	15	APOC1	0.976453
O95479	severe-mild	0.0158284	0.0633143	0.949516	13	11	H6PD	0.976453
P60985	severe-mild	-0.0134178	-0.0641285	0.948868	12	14	KRTDAP	0.976453
A0A075B6I1	severe-mild	-0.0397907	-0.0677716	0.945967	14	15	IGLV4-60	0.976453
Q7L1S5	severe-mild	-0.0199001	-0.071557	0.942954	15	15	CHST9	0.976453
O43866	severe-mild	0.0151954	0.0530117	0.957723	15	15	CD5L	0.980102
P00746	severe-mild	0.00363245	0.0503738	0.959825	15	15	CFD	0.980102
A0A0B4J1V1	severe-mild	-0.011152	-0.0515927	0.958853	13	11	IGHV3-21	0.980102
P00742	severe-mild	-0.00385781	-0.0400197	0.968077	15	15	F10	0.986215
P08195	severe-mild	-0.00779708	-0.0360758	0.971222	13	14	SLC3A2	0.987106
P02647	severe-mild	0.003205	0.032293	0.974238	15	15	APOA1	0.987864
Q16706	severe-mild	0.00301745	0.0279409	0.977709	15	15	MAN2A1	0.989078
P06702	severe-mild	0.00614406	0.0246527	0.980332	15	15	S100A9	0.98943
P00488	severe-mild	0.00239099	0.0196326	0.984336	15	15	F13A1	0.991172
P02775	severe-mild	-0.00586422	-0.0161701	0.987099	15	15	PPBP	0.991658
P05090	severe-mild	0.000826041	0.00539934	0.995692	15	15	APOD	0.995692
P15144	severe-mild	-0.000878743	-0.00778519	0.993788	15	15	ANPEP	0.995692

## Sheet: HITS_genelevel
PG.ProteinGroups	GroupB_minus_GroupA	log2FC_(B-A)	t_stat	p_value	n_unique_mild_patients	n_unique_severe_patients	Gene	FDR
