# Supplementary material for: Endothelial glycocalyx perturbation in obstructive sleep apnea is associated with repetitive hypoxemia and immunothrombotic endothelial dysfunction
Source: J Transl Med. 2026 Jun 12;24:777. doi: 10.1186/s12967-026-08409-2 (PMC13277039; doi:10.1186/s12967-026-08409-2)
Supplement: Supplementary file 12 — Supplementary Table S8: Differential plasma proteins, non-OSA versus mild OSA [file 12967_2026_8409_MOESM12_ESM.xlsx]

## Sheet: ALL_genelevel
PG.ProteinGroups	GroupB_minus_GroupA	log2FC_(B-A)	t_stat	p_value	n_unique_nonOSA_patients	n_unique_mild_patients	Gene	FDR
P32119	mild-nonOSA	0.950059	3.10193	0.00192265	15	14	PRDX2	0.416253
Q9UBX5	mild-nonOSA	-0.58323	-3.11918	0.00181355	12	11	FBLN5	0.416253
P08493	mild-nonOSA	0.45225	2.33165	0.0197191	12	14	MGP	0.722724
Q96A65	mild-nonOSA	0.383536	2.28513	0.0223052	15	15	EXOC4	0.722724
Q92820	mild-nonOSA	0.356292	2.22891	0.0258202	15	15	GGH	0.722724
Q02985	mild-nonOSA	0.745002	2.16365	0.0304912	15	15	CFHR3	0.722724
P00746	mild-nonOSA	0.17729	2.15662	0.0310355	15	15	CFD	0.722724
Q16853	mild-nonOSA	0.243095	2.14988	0.031565	15	15	AOC3	0.722724
P61769	mild-nonOSA	0.219482	2.13285	0.0329373	15	15	B2M	0.722724
P01833	mild-nonOSA	0.399646	2.12746	0.0333822	15	15	PIGR	0.722724
Q15166	mild-nonOSA	-0.442725	-2.17931	0.0293085	15	15	PON3	0.722724
P04433	mild-nonOSA	-0.53889	-2.29188	0.0219126	15	15	IGKV3-11	0.722724
Q13822	mild-nonOSA	-0.462741	-2.30743	0.0210307	13	15	ENPP2	0.722724
P01597;P04432	mild-nonOSA	-0.516293	-2.40855	0.0160159	15	15	IGKV1-39	0.722724
P01597;P04432	mild-nonOSA	-0.516293	-2.40855	0.0160159	15	15	IGKV1D-39	0.722724
P61224;P62834	mild-nonOSA	-0.850303	-2.46668	0.0136373	11	10	RAP1A	0.722724
P61224;P62834	mild-nonOSA	-0.850303	-2.46668	0.0136373	11	10	RAP1B	0.722724
P08185	mild-nonOSA	-0.14151	-2.6047	0.0091954	15	15	SERPINA6	0.722724
P07737	mild-nonOSA	-0.638446	-2.63212	0.00848527	14	15	PFN1	0.722724
P05019	mild-nonOSA	-0.348709	-2.75731	0.00582791	15	15	IGF1	0.722724
A0A075B6Q5	mild-nonOSA	0.405664	2.01997	0.0433861	15	15	IGHV3-64	0.790422
P01701	mild-nonOSA	0.419058	1.94019	0.0523566	15	15	IGLV1-51	0.790422
P35542	mild-nonOSA	0.19733	1.93826	0.0525909	15	15	SAA4	0.790422
Q9Y4F1	mild-nonOSA	0.363757	1.92606	0.0540974	12	15	FARP1	0.790422
P02649	mild-nonOSA	0.297954	1.90565	0.0566952	15	15	APOE	0.790422
Q9Y6C2	mild-nonOSA	0.746437	1.84818	0.0645756	11	11	EMILIN1	0.790422
A0A1B0GTC6	mild-nonOSA	0.31741	1.75413	0.0794085	15	14	C3orf85	0.790422
P26447	mild-nonOSA	0.474877	1.75159	0.0798439	11	12	S100A4	0.790422
P06276	mild-nonOSA	0.12444	1.66053	0.0968079	15	15	BCHE	0.790422
P01714	mild-nonOSA	0.285238	1.65307	0.098316	15	15	IGLV3-19	0.790422
P04114	mild-nonOSA	0.24509	1.64545	0.0998775	15	15	APOB	0.790422
P69905	mild-nonOSA	0.649711	1.64062	0.100877	15	15	HBA1	0.790422
A0A0A0MS15	mild-nonOSA	0.331735	1.62527	0.104106	15	15	IGHV3-49	0.790422
P08709	mild-nonOSA	0.17279	1.60296	0.108943	15	15	F7	0.790422
Q8IYM2	mild-nonOSA	0.326822	1.59293	0.111175	10	14	SLFN12	0.790422
O75636	mild-nonOSA	0.319807	1.56976	0.11647	15	15	FCN3	0.790422
Q9Y6R7	mild-nonOSA	0.154628	1.5364	0.124441	15	15	FCGBP	0.790422
P68871	mild-nonOSA	0.60195	1.53172	0.125592	15	15	HBB	0.790422
P02741	mild-nonOSA	0.975551	1.52863	0.126356	12	14	CRP	0.790422
P00734	mild-nonOSA	0.0915644	1.52349	0.127636	15	15	F2	0.790422
P0CG47;P0CG48;P62979;P62987	mild-nonOSA	0.291509	1.50497	0.132333	13	15	RPS27A	0.790422
P0CG47;P0CG48;P62979;P62987	mild-nonOSA	0.291509	1.50497	0.132333	13	15	UBA52	0.790422
P0CG47;P0CG48;P62979;P62987	mild-nonOSA	0.291509	1.50497	0.132333	13	15	UBB	0.790422
P0CG47;P0CG48;P62979;P62987	mild-nonOSA	0.291509	1.50497	0.132333	13	15	UBC	0.790422
P20742	mild-nonOSA	0.50648	1.49719	0.134343	12	13	PZP	0.790422
Q9UNN8	mild-nonOSA	-0.30235	-1.49435	0.135084	15	15	PROCR	0.790422
P35858	mild-nonOSA	-0.133809	-1.49692	0.134415	15	15	IGFALS	0.790422
P26927	mild-nonOSA	-0.205356	-1.50134	0.133267	15	15	MST1	0.790422
P01023	mild-nonOSA	-0.219331	-1.51148	0.130666	15	15	A2M	0.790422
Q16610	mild-nonOSA	-0.258401	-1.51785	0.129053	15	15	ECM1	0.790422
P02768	mild-nonOSA	-0.0860913	-1.534	0.125029	15	15	ALB	0.790422
A0A0C4DH24	mild-nonOSA	-0.451704	-1.58743	0.112415	15	14	IGKV6-21	0.790422
Q6UXB8	mild-nonOSA	-0.2252	-1.62047	0.105132	15	15	PI16	0.790422
P00338	mild-nonOSA	-0.274939	-1.62054	0.105116	15	15	LDHA	0.790422
P17936	mild-nonOSA	-0.178876	-1.62351	0.104481	15	15	IGFBP3	0.790422
P13591	mild-nonOSA	-0.187397	-1.63699	0.101632	15	15	NCAM1	0.790422
P80748	mild-nonOSA	-0.490863	-1.63886	0.101242	15	15	IGLV3-21	0.790422
O00391	mild-nonOSA	-0.104366	-1.68974	0.0910784	15	15	QSOX1	0.790422
P02766	mild-nonOSA	-0.184004	-1.70985	0.0872934	15	15	TTR	0.790422
P07195	mild-nonOSA	-0.113214	-1.73507	0.0827283	15	15	LDHB	0.790422
P02787	mild-nonOSA	-0.136716	-1.74775	0.080507	15	15	TF	0.790422
P08697	mild-nonOSA	-0.0810842	-1.76957	0.0767991	15	15	SERPINF2	0.790422
P0DOY3	mild-nonOSA	-0.848222	-1.7816	0.074815	15	15	IGLC3	0.790422
P05452	mild-nonOSA	-0.172461	-1.80552	0.0709937	15	15	CLEC3B	0.790422
P21333	mild-nonOSA	-0.648246	-1.8201	0.0687444	12	10	FLNA	0.790422
P08253	mild-nonOSA	-0.39197	-1.84695	0.0647547	15	15	MMP2	0.790422
P78417	mild-nonOSA	-0.503167	-1.85984	0.0629089	14	12	GSTO1	0.790422
P01743	mild-nonOSA	-0.347791	-1.86678	0.0619328	15	15	IGHV1-46	0.790422
Q99784	mild-nonOSA	-0.339506	-1.86954	0.0615475	15	15	OLFM1	0.790422
P01008	mild-nonOSA	-0.111306	-1.96529	0.0493812	15	15	SERPINC1	0.790422
P25311	mild-nonOSA	-0.164897	-1.96928	0.0489208	15	15	AZGP1	0.790422
P22352	mild-nonOSA	-0.16963	-2.00734	0.0447139	15	15	GPX3	0.790422
Q9BUN1	mild-nonOSA	-0.223338	-2.0404	0.0413104	15	15	MENT	0.790422
P13796	mild-nonOSA	-0.162327	-2.04104	0.0412472	15	15	LCP1	0.790422
P20851	mild-nonOSA	0.117373	1.47511	0.140183	15	15	C4BPB	0.799816
Q96EE4	mild-nonOSA	0.198608	1.47029	0.141484	15	14	CCDC126	0.799816
P01861	mild-nonOSA	-0.605453	-1.46753	0.142231	15	15	IGHG4	0.799816
Q92954	mild-nonOSA	0.341043	1.45101	0.146777	15	15	PRG4	0.807609
P02774	mild-nonOSA	-0.101391	-1.44897	0.147347	15	15	GC	0.807609
P02749	mild-nonOSA	0.191728	1.38024	0.167511	15	15	APOH	0.845708
P07333	mild-nonOSA	0.241972	1.36029	0.173739	15	15	CSF1R	0.845708
Q15113	mild-nonOSA	0.159457	1.36009	0.173802	15	15	PCOLCE	0.845708
P07998	mild-nonOSA	0.209348	1.3512	0.176632	15	15	RNASE1	0.845708
P0DTE1	mild-nonOSA	-0.525248	-1.34171	0.179688	14	14	IGHV3-38-3	0.845708
A0A0A0MS14	mild-nonOSA	-0.502812	-1.34462	0.178749	15	15	IGHV1-45	0.845708
P24593	mild-nonOSA	-0.16543	-1.34918	0.17728	15	15	IGFBP5	0.845708
A0A0C4DH67	mild-nonOSA	-0.623368	-1.35534	0.17531	14	15	IGKV1-8	0.845708
Q99728	mild-nonOSA	-0.336152	-1.35685	0.17483	15	15	BARD1	0.845708
P63010	mild-nonOSA	-0.159992	-1.36331	0.172786	15	15	AP2B1	0.845708
P02647	mild-nonOSA	-0.130914	-1.37127	0.170291	15	15	APOA1	0.845708
P17931	mild-nonOSA	-0.200308	-1.38651	0.16559	12	14	LGALS3	0.845708
Q96KN2	mild-nonOSA	-0.159654	-1.41573	0.156855	15	15	CNDP1	0.845708
P04180	mild-nonOSA	0.076946	1.29765	0.194408	15	15	LCAT	0.87855
Q8NBP7	mild-nonOSA	0.202886	1.29069	0.196811	15	15	PCSK9	0.87855
P34096	mild-nonOSA	-0.188858	-1.2918	0.196428	15	15	RNASE4	0.87855
P06396	mild-nonOSA	-0.091282	-1.30144	0.193109	15	15	GSN	0.87855
P23470	mild-nonOSA	-0.103187	-1.31346	0.189028	15	15	PTPRG	0.87855
P02675	mild-nonOSA	0.210018	1.27852	0.201066	15	15	FGB	0.888381
P02730	mild-nonOSA	0.515296	1.24755	0.212197	11	13	SLC4A1	0.888381
P0DJI8	mild-nonOSA	0.35378	1.24593	0.212789	15	15	SAA1	0.888381
P01715	mild-nonOSA	0.311353	1.23422	0.217122	15	15	IGLV3-1	0.888381
P04040	mild-nonOSA	0.205015	1.22613	0.22015	14	14	CAT	0.888381
Q08380	mild-nonOSA	0.275043	1.22126	0.221988	15	15	LGALS3BP	0.888381
P02679	mild-nonOSA	0.193609	1.21549	0.22418	15	15	FGG	0.888381
P01817	mild-nonOSA	0.301706	1.21155	0.225686	15	15	IGHV2-5	0.888381
A0A075B6K4	mild-nonOSA	-0.741593	-1.21935	0.222711	15	15	IGLV3-10	0.888381
P01601	mild-nonOSA	-0.245067	-1.2213	0.221972	15	15	IGKV1D-16	0.888381
P04278	mild-nonOSA	-0.264114	-1.23364	0.217338	15	15	SHBG	0.888381
P02452	mild-nonOSA	-0.36477	-1.24221	0.214161	12	13	COL1A1	0.888381
P05090	mild-nonOSA	-0.197701	-1.25092	0.210962	15	15	APOD	0.888381
Q86XP3	mild-nonOSA	0.156587	1.20501	0.228199	15	14	DDX42	0.890181
P02671	mild-nonOSA	0.214615	1.19762	0.231065	15	15	FGA	0.892923
P03950	mild-nonOSA	0.154309	1.18884	0.234504	15	15	ANG	0.892923
P80108	mild-nonOSA	0.150729	1.17696	0.239213	15	15	GPLD1	0.892923
P01009	mild-nonOSA	-0.119806	-1.17793	0.238824	15	15	SERPINA1	0.892923
P01742	mild-nonOSA	-0.387442	-1.1797	0.238119	15	15	IGHV1-69	0.892923
P02042	mild-nonOSA	0.47391	1.15936	0.246308	15	15	HBD	0.89739
P07225	mild-nonOSA	0.0764094	1.15854	0.246644	15	15	PROS1	0.89739
O00187	mild-nonOSA	0.193012	1.15508	0.248058	15	15	MASP2	0.89739
P05543	mild-nonOSA	0.0959528	1.14406	0.252599	15	15	SERPINA7	0.89739
P10909	mild-nonOSA	-0.0567757	-1.14347	0.252844	15	15	CLU	0.89739
P60985	mild-nonOSA	-0.25538	-1.14997	0.250156	15	12	KRTDAP	0.89739
Q9Y490	mild-nonOSA	-1.53499	-1.13527	0.256262	14	11	TLN1	0.902124
P04003	mild-nonOSA	0.0895461	1.12161	0.262027	15	15	C4BPA	0.90557
P0C0L5	mild-nonOSA	0.170091	1.11684	0.264064	15	15	C4B	0.90557
P05156	mild-nonOSA	0.0874745	1.11324	0.265606	15	15	CFI	0.90557
P02765	mild-nonOSA	-0.115907	-1.12497	0.2606	15	15	AHSG	0.90557
P02760	mild-nonOSA	0.0775597	1.09139	0.275101	15	15	AMBP	0.916137
Q6UX71	mild-nonOSA	0.110921	1.08529	0.277792	15	15	PLXDC2	0.916137
P01705	mild-nonOSA	0.840147	1.07411	0.282773	12	12	IGLV2-23	0.916137
A0A0B4J1U3	mild-nonOSA	0.330108	1.06926	0.284954	15	15	IGLV1-36	0.916137
P02743	mild-nonOSA	0.12847	1.0668	0.286063	15	15	APCS	0.916137
P01034	mild-nonOSA	0.0878448	1.06578	0.286525	15	15	CST3	0.916137
P55056	mild-nonOSA	0.258424	1.03743	0.299534	15	15	APOC4	0.916137
Q6Q788	mild-nonOSA	0.187456	1.03425	0.301021	12	14	APOA5	0.916137
P02655	mild-nonOSA	0.231192	1.03314	0.301538	15	15	APOC2	0.916137
P0C0L4	mild-nonOSA	0.303666	1.03055	0.302751	15	15	C4A	0.916137
Q9HDC9	mild-nonOSA	0.158663	1.01757	0.308883	15	15	APMAP	0.916137
P07237	mild-nonOSA	0.190446	1.01615	0.309558	13	12	P4HB	0.916137
P08603	mild-nonOSA	0.0713059	1.0057	0.314559	15	15	CFH	0.916137
Q9H4G4	mild-nonOSA	0.186298	1.00289	0.315913	14	15	GLIPR2	0.916137
Q7L1S5	mild-nonOSA	0.274304	0.99015	0.322101	15	15	CHST9	0.916137
P16070	mild-nonOSA	0.0903347	0.98736	0.323466	15	15	CD44	0.916137
P55290	mild-nonOSA	-0.127667	-0.986851	0.323716	15	15	CDH13	0.916137
P17301	mild-nonOSA	-0.287615	-0.987101	0.323593	10	11	ITGA2	0.916137
P49908	mild-nonOSA	-0.102856	-1.002	0.316343	15	15	SELENOP	0.916137
P55058	mild-nonOSA	-0.122335	-1.00801	0.313448	15	15	PLTP	0.916137
P12955	mild-nonOSA	-0.119137	-1.02233	0.306624	15	15	PEPD	0.916137
Q08499	mild-nonOSA	-0.169328	-1.02298	0.306319	15	15	PDE4D	0.916137
P27487	mild-nonOSA	-0.0960636	-1.03285	0.301674	15	15	DPP4	0.916137
Q12860	mild-nonOSA	-0.204599	-1.05271	0.292473	15	15	CNTN1	0.916137
P33151	mild-nonOSA	-0.151341	-1.08668	0.277176	15	15	CDH5	0.916137
P29622	mild-nonOSA	-0.0972684	-1.09232	0.274694	15	15	SERPINA4	0.916137
P01860	mild-nonOSA	0.212045	0.95146	0.341371	15	15	IGHG3	0.920517
A0A0B4J1X5	mild-nonOSA	0.185068	0.941669	0.346362	15	15	IGHV3-74	0.920517
P01700	mild-nonOSA	0.138389	0.928749	0.353019	15	15	IGLV1-47	0.920517
P10646	mild-nonOSA	0.2	0.927515	0.353659	13	14	TFPI	0.920517
P43652	mild-nonOSA	0.0954817	0.922953	0.356031	15	15	AFM	0.920517
Q8N8K9	mild-nonOSA	0.389797	0.906062	0.364903	10	10	KIAA1958	0.920517
P36955	mild-nonOSA	0.0771379	0.902102	0.367003	15	15	SERPINF1	0.920517
A0A075B6P5;P01615	mild-nonOSA	0.213568	0.90071	0.367742	15	15	IGKV2-28	0.920517
A0A075B6P5;P01615	mild-nonOSA	0.213568	0.90071	0.367742	15	15	IGKV2D-28	0.920517
Q9Y646	mild-nonOSA	0.255395	0.896124	0.370187	14	13	CPQ	0.920517
P02748	mild-nonOSA	0.148355	0.895103	0.370732	15	15	C9	0.920517
P48740	mild-nonOSA	0.0974485	0.894611	0.370995	15	15	MASP1	0.920517
P01024	mild-nonOSA	0.0625976	0.892671	0.372033	15	15	C3	0.920517
P08195	mild-nonOSA	-0.201303	-0.893206	0.371747	15	13	SLC3A2	0.920517
Q15848	mild-nonOSA	-0.197953	-0.897327	0.369544	15	15	ADIPOQ	0.920517
A0A0B4J2D9;P0DP09	mild-nonOSA	-0.256457	-0.903035	0.366507	13	15	IGKV1-13	0.920517
A0A0B4J2D9;P0DP09	mild-nonOSA	-0.256457	-0.903035	0.366507	13	15	IGKV1D-13	0.920517
Q9BXR6	mild-nonOSA	-0.11314	-0.955317	0.339417	15	15	CFHR5	0.920517
P01703	mild-nonOSA	-0.288452	-0.961317	0.336393	15	15	IGLV1-40	0.920517
P05109	mild-nonOSA	-0.191696	-0.961349	0.336377	15	15	S100A8	0.920517
P49747	mild-nonOSA	-0.121646	-0.967005	0.333541	15	15	COMP	0.920517
P06727	mild-nonOSA	-0.138656	-0.975147	0.329487	15	15	APOA4	0.920517
P39060	mild-nonOSA	0.0869772	0.883209	0.377123	15	15	COL18A1	0.927809
Q86VB7	mild-nonOSA	0.163966	0.86991	0.38435	14	15	CD163	0.934963
Q13093	mild-nonOSA	-0.0954057	-0.872251	0.383072	15	15	PLA2G7	0.934963
P08637	mild-nonOSA	0.17221	0.845823	0.397652	15	15	FCGR3A	0.947263
P01859	mild-nonOSA	0.17471	0.843358	0.399028	15	15	IGHG2	0.947263
A0M8Q6	mild-nonOSA	0.180007	0.833808	0.404389	15	15	IGLC7	0.947263
P02656	mild-nonOSA	0.147401	0.833222	0.40472	15	15	APOC3	0.947263
P06702	mild-nonOSA	-0.145917	-0.83682	0.402694	15	15	S100A9	0.947263
A0A087WW87;P01614	mild-nonOSA	-0.268782	-0.842422	0.399552	15	15	IGKV2-40	0.947263
A0A087WW87;P01614	mild-nonOSA	-0.268782	-0.842422	0.399552	15	15	IGKV2D-40	0.947263
P00915	mild-nonOSA	0.245064	0.818036	0.413337	15	15	CA1	0.948759
P00751	mild-nonOSA	0.0646709	0.804563	0.421072	15	15	CFB	0.948759
P01344	mild-nonOSA	0.188195	0.801736	0.422706	15	15	IGF2	0.948759
P00740	mild-nonOSA	0.0731666	0.799064	0.424254	15	15	F9	0.948759
P04196	mild-nonOSA	0.0844123	0.79052	0.429224	15	15	HRG	0.948759
Q99996	mild-nonOSA	0.351477	0.789535	0.429799	14	15	AKAP9	0.948759
P24592	mild-nonOSA	0.0734582	0.770567	0.440964	15	15	IGFBP6	0.948759
P00742	mild-nonOSA	0.0853083	0.764416	0.44462	15	15	F10	0.948759
Q99969	mild-nonOSA	0.143371	0.750918	0.452702	15	15	RARRES2	0.948759
P22692	mild-nonOSA	0.0990399	0.749462	0.453579	14	15	IGFBP4	0.948759
P01762	mild-nonOSA	0.176511	0.745855	0.455755	15	15	IGHV3-11	0.948759
A0A075B6K0	mild-nonOSA	-0.178195	-0.751448	0.452383	14	13	IGLV3-16	0.948759
P13598	mild-nonOSA	-0.12842	-0.753036	0.451428	14	11	ICAM2	0.948759
P05160	mild-nonOSA	-0.0592428	-0.754574	0.450505	15	15	F13B	0.948759
P01593;P01594	mild-nonOSA	-0.157517	-0.757625	0.448676	15	15	IGKV1-33	0.948759
P01593;P01594	mild-nonOSA	-0.157517	-0.757625	0.448676	15	15	IGKV1D-33	0.948759
A0A075B6S9;P0DSN7	mild-nonOSA	-0.17725	-0.765268	0.444112	14	15	IGKV1-37	0.948759
A0A075B6S9;P0DSN7	mild-nonOSA	-0.17725	-0.765268	0.444112	14	15	IGKV1D-37	0.948759
P00748	mild-nonOSA	-0.125677	-0.776863	0.437239	15	15	F12	0.948759
P14151	mild-nonOSA	-0.0859852	-0.783823	0.433144	15	15	SELL	0.948759
P02652	mild-nonOSA	-0.109372	-0.78632	0.43168	15	15	APOA2	0.948759
Q13740	mild-nonOSA	-0.392995	-0.786889	0.431347	11	13	ALCAM	0.948759
P02747	mild-nonOSA	-0.0553611	-0.813836	0.415739	15	15	C1QC	0.948759
P55103	mild-nonOSA	0.311321	0.730206	0.465264	11	14	INHBC	0.954755
P00450	mild-nonOSA	0.0523314	0.72531	0.468262	15	15	CP	0.954755
P01766	mild-nonOSA	0.154173	0.718175	0.47265	15	15	IGHV3-13	0.954755
P00747	mild-nonOSA	0.0483361	0.709969	0.477723	15	15	PLG	0.954755
P08519	mild-nonOSA	0.428543	0.700521	0.483602	15	15	LPA	0.954755
P27169	mild-nonOSA	-0.0753036	-0.698132	0.485095	15	15	PON1	0.954755
A0A0C4DH73;P01611	mild-nonOSA	-0.217028	-0.700184	0.483812	15	15	IGKV1-12	0.954755
A0A0C4DH73;P01611	mild-nonOSA	-0.217028	-0.700184	0.483812	15	15	IGKV1D-12	0.954755
Q13790	mild-nonOSA	-0.0979559	-0.70127	0.483134	15	15	APOF	0.954755
P02654	mild-nonOSA	-0.139125	-0.701836	0.482781	15	15	APOC1	0.954755
P04430	mild-nonOSA	-0.121645	-0.724862	0.468536	15	15	IGKV1-16	0.954755
P19320	mild-nonOSA	-0.0726506	-0.732697	0.463743	15	15	VCAM1	0.954755
Q92496	mild-nonOSA	-0.198106	-0.694425	0.487416	15	15	CFHR4	0.954982
Q9NPH3	mild-nonOSA	0.120036	0.676737	0.498573	15	15	IL1RAP	0.95796
P15169	mild-nonOSA	0.0636559	0.671135	0.502134	15	15	CPN1	0.95796
A0A075B6I0	mild-nonOSA	0.228329	0.669697	0.503051	15	15	IGLV8-61	0.95796
P18428	mild-nonOSA	0.123034	0.666692	0.504969	15	15	LBP	0.95796
P15151	mild-nonOSA	0.0733872	0.659488	0.509582	15	14	PVR	0.95796
P01031	mild-nonOSA	0.039816	0.657587	0.510804	15	15	C5	0.95796
Q9NQ79	mild-nonOSA	0.101913	0.657189	0.51106	15	15	CRTAC1	0.95796
A0A0J9YXX1	mild-nonOSA	-0.434896	-0.66199	0.507978	15	15	IGHV5-10-1	0.95796
Q6YHK3	mild-nonOSA	-0.0826599	-0.682586	0.494869	15	15	CD109	0.95796
P02763	mild-nonOSA	-0.109105	-0.683281	0.494429	15	15	ORM1	0.95796
P98160	mild-nonOSA	-0.0712814	-0.650192	0.515568	15	15	HSPG2	0.962246
P01706	mild-nonOSA	0.133787	0.623684	0.532835	15	15	IGLV2-11	0.972557
A0A075B6J9	mild-nonOSA	0.156622	0.604288	0.545652	15	15	IGLV2-18	0.972557
Q9Y5Y7	mild-nonOSA	0.077912	0.572939	0.566686	15	15	LYVE1	0.972557
P43251	mild-nonOSA	0.0545804	0.570714	0.568193	15	15	BTD	0.972557
P01834	mild-nonOSA	0.0714424	0.567774	0.570188	15	15	IGKC	0.972557
A2PYH4	mild-nonOSA	0.236009	0.561915	0.574174	15	12	HFM1	0.972557
P23083	mild-nonOSA	0.207458	0.56	0.57548	15	15	IGHV1-2	0.972557
P04070	mild-nonOSA	0.042596	0.551121	0.581551	15	15	PROC	0.972557
Q96FW1	mild-nonOSA	0.109879	0.541793	0.587961	15	15	OTUB1	0.972557
O14786	mild-nonOSA	0.0696922	0.540864	0.588602	15	15	NRP1	0.972557
P01042	mild-nonOSA	-0.0332872	-0.53779	0.590722	15	15	KNG1	0.972557
P09382	mild-nonOSA	-0.0869756	-0.54592	0.585121	10	15	LGALS1	0.972557
Q12805	mild-nonOSA	-0.0699917	-0.546358	0.58482	15	15	EFEMP1	0.972557
A0A0C4DH30	mild-nonOSA	-0.166566	-0.549363	0.582756	15	15	IGHV3-16	0.972557
Q9Y274	mild-nonOSA	-0.145628	-0.555727	0.578398	15	15	ST3GAL6	0.972557
P00488	mild-nonOSA	-0.0593497	-0.561128	0.574711	15	15	F13A1	0.972557
Q15485	mild-nonOSA	-0.143346	-0.562472	0.573794	15	15	FCN2	0.972557
A0A0C4DH43	mild-nonOSA	-0.212103	-0.566643	0.570957	14	14	IGHV2-70D	0.972557
A0A0B4J1V1	mild-nonOSA	-0.114734	-0.57186	0.567417	13	13	IGHV3-21	0.972557
P02144	mild-nonOSA	-0.130335	-0.573258	0.56647	12	13	MB	0.972557
Q5GLZ8	mild-nonOSA	-0.30526	-0.58148	0.560917	13	14	HERC4	0.972557
P02788	mild-nonOSA	-0.278307	-0.585146	0.55845	15	13	LTF	0.972557
P02745	mild-nonOSA	-0.0457657	-0.591746	0.55402	15	15	C1QA	0.972557
P04275	mild-nonOSA	-0.270109	-0.59466	0.552071	15	15	VWF	0.972557
P07359	mild-nonOSA	-0.0674541	-0.60511	0.545106	15	15	GP1BA	0.972557
P22891	mild-nonOSA	-0.14986	-0.608306	0.542984	15	15	PROZ	0.972557
Q14624	mild-nonOSA	-0.0627251	-0.610218	0.541717	15	15	ITIH4	0.972557
A0A0J9YX35	mild-nonOSA	-0.173155	-0.613538	0.539521	15	15	IGHV3-64D	0.972557
P00739	mild-nonOSA	-0.167056	-0.61936	0.535679	15	15	HPR	0.972557
Q9H8L6	mild-nonOSA	-0.073478	-0.621564	0.534229	15	15	MMRN2	0.972557
P05155	mild-nonOSA	-0.0448542	-0.630142	0.528601	15	15	SERPING1	0.972557
P15291	mild-nonOSA	-0.039971	-0.532206	0.594583	15	15	B4GALT1	0.975207
P02746	mild-nonOSA	0.0294175	0.527427	0.597897	15	15	C1QB	0.976942
P07996	mild-nonOSA	-0.154206	-0.523058	0.600934	15	15	THBS1	0.978212
P13671	mild-nonOSA	0.0269237	0.518168	0.604341	15	15	C6	0.978267
P05062	mild-nonOSA	0.104373	0.516527	0.605487	11	13	ALDOB	0.978267
A0A0C4DH38	mild-nonOSA	-0.0946619	-0.509495	0.610405	15	15	IGHV5-51	0.982548
P08294	mild-nonOSA	0.102326	0.493104	0.621939	14	14	SOD3	0.982601
O95479	mild-nonOSA	0.10781	0.484264	0.628199	14	13	H6PD	0.982601
P09871	mild-nonOSA	0.0294705	0.483881	0.62847	15	15	C1S	0.982601
P61626	mild-nonOSA	0.0478795	0.477021	0.633347	15	15	LYZ	0.982601
O00533	mild-nonOSA	0.0625575	0.474411	0.635207	15	15	CHL1	0.982601
P15814	mild-nonOSA	0.0773517	0.473812	0.635634	15	15	IGLL1	0.982601
A0A0B4J1Y9	mild-nonOSA	0.0784418	0.471327	0.637407	15	15	IGHV3-72	0.982601
P18065	mild-nonOSA	0.118582	0.470959	0.63767	11	11	IGFBP2	0.982601
P51884	mild-nonOSA	-0.0480996	-0.476678	0.633592	15	15	LUM	0.982601
A0A075B6I9	mild-nonOSA	-0.171	-0.499685	0.617297	14	15	IGLV7-46	0.982601
O95497	mild-nonOSA	-0.169	-0.500675	0.6166	15	15	VNN1	0.982601
A0A087WSY4	mild-nonOSA	-0.149647	-0.50404	0.614233	15	15	IGHV4-30-2	0.982601
A0A075B6R2	mild-nonOSA	0.11626	0.46515	0.641824	15	15	IGHV4-4	0.985496
Q14515	mild-nonOSA	0.0823139	0.447122	0.654787	15	15	SPARCL1	0.989892
P19827	mild-nonOSA	0.0406625	0.443058	0.657724	15	15	ITIH1	0.989892
Q16270	mild-nonOSA	0.091432	0.439965	0.659962	13	14	IGFBP7	0.989892
P13473	mild-nonOSA	0.0501022	0.428948	0.667961	15	15	LAMP2	0.989892
Q9BQ89	mild-nonOSA	0.107909	0.421075	0.673701	14	14	FAM110A	0.989892
P11226	mild-nonOSA	0.197753	0.408525	0.682888	15	15	MBL2	0.989892
A0A0C4DH32	mild-nonOSA	0.1055	0.397453	0.691033	14	14	IGHV3-20	0.989892
O75884	mild-nonOSA	0.0845627	0.388331	0.697771	15	15	RBBP9	0.989892
P01602	mild-nonOSA	0.0991444	0.388069	0.697965	15	15	IGKV1-5	0.989892
P06681	mild-nonOSA	0.0177114	0.371891	0.709974	15	15	C2	0.989892
P01591	mild-nonOSA	0.104924	0.36256	0.716934	15	15	JCHAIN	0.989892
Q9NP78	mild-nonOSA	0.0975322	0.359515	0.71921	15	15	ABCB9	0.989892
P05154	mild-nonOSA	0.042426	0.350849	0.725701	15	15	SERPINA5	0.989892
P00736	mild-nonOSA	0.0214209	0.348387	0.727549	15	15	C1R	0.989892
Q9UHG3	mild-nonOSA	0.0593034	0.308715	0.757538	15	15	PCYOX1	0.989892
P01876	mild-nonOSA	0.0726219	0.306079	0.759544	15	15	IGHA1	0.989892
P14209	mild-nonOSA	0.0502537	0.299133	0.764838	15	13	CD99	0.989892
A0A0B4J2H0	mild-nonOSA	0.0984656	0.299035	0.764914	14	13	IGHV1-69D	0.989892
P15311;P26038;P35241	mild-nonOSA	0.0377788	0.292858	0.76963	15	14	EZR	0.989892
P15311;P26038;P35241	mild-nonOSA	0.0377788	0.292858	0.76963	15	14	MSN	0.989892
P15311;P26038;P35241	mild-nonOSA	0.0377788	0.292858	0.76963	15	14	RDX	0.989892
P01718	mild-nonOSA	-0.106352	-0.29182	0.770424	15	15	IGLV3-27	0.989892
A0A0C4DH33	mild-nonOSA	-0.11995	-0.292694	0.769756	15	15	IGHV1-24	0.989892
P02753	mild-nonOSA	-0.0466806	-0.295162	0.76787	15	15	RBP4	0.989892
P03951	mild-nonOSA	-0.0317827	-0.295255	0.767799	15	15	F11	0.989892
Q9UNW1	mild-nonOSA	-0.0225226	-0.302032	0.762628	15	15	MINPP1	0.989892
P07358	mild-nonOSA	-0.0238059	-0.305231	0.76019	15	15	C8B	0.989892
P35443	mild-nonOSA	-0.0451899	-0.308849	0.757437	13	13	THBS4	0.989892
Q96A28	mild-nonOSA	-0.0720867	-0.3186	0.75003	14	13	SLAMF9	0.989892
P02751	mild-nonOSA	-0.152581	-0.322571	0.74702	15	15	FN1	0.989892
Q96PD5	mild-nonOSA	-0.0239247	-0.324094	0.745867	15	15	PGLYRP2	0.989892
Q9Y6Z7	mild-nonOSA	-0.0484477	-0.325523	0.744785	15	14	COLEC10	0.989892
Q9NZP8	mild-nonOSA	-0.0263661	-0.32779	0.74307	15	15	C1RL	0.989892
Q92945;Q96AE4	mild-nonOSA	-0.0465973	-0.334186	0.738239	15	13	FUBP1	0.989892
Q92945;Q96AE4	mild-nonOSA	-0.0465973	-0.334186	0.738239	15	13	KHSRP	0.989892
P07360	mild-nonOSA	-0.0293826	-0.334559	0.737958	15	15	C8G	0.989892
Q16706	mild-nonOSA	-0.0391	-0.356394	0.721546	15	15	MAN2A1	0.989892
Q7L014	mild-nonOSA	-0.0975271	-0.361533	0.717701	15	15	DDX46	0.989892
P03952	mild-nonOSA	-0.0319641	-0.362612	0.716895	15	15	KLKB1	0.989892
P14625	mild-nonOSA	-0.0538876	-0.369342	0.711873	14	14	HSP90B1	0.989892
A0A075B6K5	mild-nonOSA	-0.111444	-0.371814	0.710031	15	15	IGLV3-9	0.989892
P10643	mild-nonOSA	-0.0349186	-0.377809	0.705573	15	15	C7	0.989892
O14791	mild-nonOSA	-0.0479799	-0.383409	0.701416	15	15	APOL1	0.989892
P11021	mild-nonOSA	-0.0345719	-0.390695	0.696023	15	15	HSPA5	0.989892
P11597	mild-nonOSA	-0.0514918	-0.394592	0.693144	15	15	CETP	0.989892
P01764	mild-nonOSA	-0.150377	-0.395736	0.6923	15	14	IGHV3-23	0.989892
A0A075B6I1	mild-nonOSA	-0.24847	-0.406226	0.684576	15	14	IGLV4-60	0.989892
Q9UGM5	mild-nonOSA	-0.0460479	-0.410265	0.681611	15	15	FETUB	0.989892
P02775	mild-nonOSA	-0.141974	-0.419325	0.674979	15	15	PPBP	0.989892
P02786	mild-nonOSA	-0.0449555	-0.422132	0.672929	15	15	TFRC	0.989892
P02776	mild-nonOSA	-0.105593	-0.426365	0.669842	14	15	PF4	0.989892
P59665;P59666	mild-nonOSA	-0.0756072	-0.427589	0.66895	15	15	DEFA1	0.989892
P59665;P59666	mild-nonOSA	-0.0756072	-0.427589	0.66895	15	15	DEFA3	0.989892
P04075	mild-nonOSA	-0.127743	-0.45348	0.650203	13	15	ALDOA	0.989892
Q14520	mild-nonOSA	-0.0485972	-0.456185	0.648257	15	15	HABP2	0.989892
A0A075B6S5	mild-nonOSA	0.0417762	0.288434	0.773014	15	15	IGKV1-27	0.990282
A0A0B4J1V0	mild-nonOSA	0.076573	0.281956	0.777977	15	15	IGHV3-15	0.991605
A0A087WSX0	mild-nonOSA	0.08039	0.271375	0.786102	15	15	IGLV5-45	0.991605
P98171	mild-nonOSA	0.115865	0.262491	0.792943	13	15	ARHGAP4	0.991605
P01780	mild-nonOSA	0.0457635	0.259654	0.795131	15	15	IGHV3-7	0.991605
Q04756	mild-nonOSA	0.0277411	0.259272	0.795426	15	15	HGFAC	0.991605
Q9P2S5	mild-nonOSA	0.131113	0.256354	0.797678	10	10	WRAP73	0.991605
P0DP08	mild-nonOSA	0.096439	0.251351	0.801543	14	13	IGHV4-38-2	0.991605
Q8TCU6	mild-nonOSA	0.0903128	0.248869	0.803462	14	13	PREX1	0.991605
P19652	mild-nonOSA	0.0352874	0.243219	0.807836	15	15	ORM2	0.991605
P01871	mild-nonOSA	0.0830281	0.2405	0.809943	15	15	IGHM	0.991605
P54108	mild-nonOSA	0.0211912	0.218395	0.827122	15	15	CRISP3	0.991605
P02790	mild-nonOSA	0.0168323	0.210273	0.833454	15	15	HPX	0.991605
Q76LX8	mild-nonOSA	0.0213068	0.208279	0.835011	15	15	ADAMTS13	0.991605
A0A0C4DH36	mild-nonOSA	0.0327897	0.207798	0.835387	15	15	IGHV3-38	0.991605
A0A087WSZ0	mild-nonOSA	0.0393053	0.206778	0.836183	15	15	IGKV1D-8	0.991605
P49913	mild-nonOSA	0.0477561	0.201716	0.840139	15	15	CAMP	0.991605
P23142	mild-nonOSA	0.0286255	0.194668	0.845653	15	15	FBLN1	0.991605
A0A087WSY6	mild-nonOSA	0.0377486	0.194238	0.845989	15	15	IGKV3D-15	0.991605
O75882	mild-nonOSA	0.0103895	0.192526	0.84733	15	15	ATRN	0.991605
A0A0A0MT89	mild-nonOSA	-0.0385098	-0.19611	0.844524	15	15	IGKJ1	0.991605
P04211	mild-nonOSA	-0.0676438	-0.199239	0.842076	15	15	IGLV7-43	0.991605
P02750	mild-nonOSA	-0.0265724	-0.207105	0.835928	15	15	LRG1	0.991605
A0A0C4DH35	mild-nonOSA	-0.0576311	-0.209651	0.83394	15	15	IGHV3-35	0.991605
P12259	mild-nonOSA	-0.0161053	-0.218248	0.827236	15	15	F5	0.991605
A0A0B4J1V6	mild-nonOSA	-0.0457525	-0.218976	0.826669	12	13	IGHV3-73	0.991605
P04004	mild-nonOSA	-0.0192348	-0.219468	0.826285	15	15	VTN	0.991605
Q9BWP8	mild-nonOSA	-0.024934	-0.221754	0.824506	15	15	COLEC11	0.991605
O95445	mild-nonOSA	-0.0177326	-0.235072	0.814153	15	15	APOM	0.991605
A0A0B4J1X8	mild-nonOSA	-0.0724286	-0.23524	0.814023	15	15	IGHV3-43	0.991605
Q01459	mild-nonOSA	-0.0281829	-0.243511	0.807609	15	15	CTBS	0.991605
P12830	mild-nonOSA	-0.0296341	-0.250912	0.801882	15	15	CDH1	0.991605
A0A0B4J1U7	mild-nonOSA	-0.0665658	-0.269363	0.787651	15	15	IGHV6-1	0.991605
P01814	mild-nonOSA	0.0801974	0.185134	0.853124	15	13	IGHV2-70	0.993018
Q969T7	mild-nonOSA	-0.0554106	-0.185664	0.852708	15	14	NT5C3B	0.993018
P22105	mild-nonOSA	0.03316	0.176179	0.860153	15	15	TNXB	0.994675
P58335	mild-nonOSA	0.0575554	0.164775	0.869121	15	15	ANTXR2	0.994675
P36980	mild-nonOSA	0.0341072	0.164135	0.869625	15	15	CFHR2	0.994675
P01011	mild-nonOSA	0.0135702	0.163392	0.87021	15	15	SERPINA3	0.994675
A0A075B6H9	mild-nonOSA	-0.0505915	-0.159945	0.872925	15	15	IGLV4-69	0.994675
P09038	mild-nonOSA	-0.0730337	-0.160807	0.872246	11	10	FGF2	0.994675
Q15582	mild-nonOSA	-0.0133815	-0.16153	0.871676	15	15	TGFBI	0.994675
P01704	mild-nonOSA	-0.0765202	-0.164503	0.869335	15	15	IGLV2-14	0.994675
Q13103	mild-nonOSA	0.0210341	0.151439	0.879629	15	15	SPP2	0.995099
Q06033	mild-nonOSA	0.0224558	0.143026	0.886269	15	15	ITIH3	0.995099
Q86UD1	mild-nonOSA	0.0212489	0.133616	0.893706	15	14	OAF	0.995099
A0A075B6J2	mild-nonOSA	0.0664757	0.117071	0.906804	12	13	IGLV2-33	0.995099
P0DP01	mild-nonOSA	0.0319017	0.106865	0.914896	12	13	IGHV1-8	0.995099
P16930	mild-nonOSA	0.0300062	0.105167	0.916243	10	11	FAH	0.995099
P06312	mild-nonOSA	0.018317	0.0924922	0.926307	15	15	IGKV4-1	0.995099
Q6UY14	mild-nonOSA	0.0167306	0.0862098	0.9313	15	15	ADAMTSL4	0.995099
P07357	mild-nonOSA	0.00574695	0.0729032	0.941883	15	15	C8A	0.995099
P22792	mild-nonOSA	0.00641423	0.0720726	0.942544	15	15	CPN2	0.995099
A0A0C4DH55	mild-nonOSA	0.0353739	0.0688981	0.945071	14	14	IGKV3D-7	0.995099
A0A0C4DH25	mild-nonOSA	0.0164831	0.0655179	0.947762	15	15	IGKV3D-20	0.995099
P06331	mild-nonOSA	0.0117139	0.0521447	0.958413	15	15	IGHV4-34	0.995099
P15144	mild-nonOSA	0.0069861	0.0504876	0.959734	15	15	ANPEP	0.995099
O75093	mild-nonOSA	0.0201547	0.0486375	0.961208	11	10	SLIT1	0.995099
P09172	mild-nonOSA	0.0164587	0.047174	0.962375	14	15	DBH	0.995099
O75144	mild-nonOSA	0.00567634	0.0453071	0.963863	15	15	ICOSLG	0.995099
O43866	mild-nonOSA	0.0077582	0.0247517	0.980253	15	15	CD5L	0.995099
A0A075B6S2	mild-nonOSA	0.00824209	0.0246986	0.980295	15	12	IGKV2D-29	0.995099
Q96NS5	mild-nonOSA	0.0139148	0.0207244	0.983466	11	13	ASB16	0.995099
P04217	mild-nonOSA	0.00114627	0.0153069	0.987787	15	15	A1BG	0.995099
P43121	mild-nonOSA	0.00116113	0.0136332	0.989123	15	15	MCAM	0.995099
P12111	mild-nonOSA	-0.00125388	-0.0119037	0.990502	15	15	COL6A3	0.995099
P05546	mild-nonOSA	-0.00189233	-0.0137802	0.989005	15	15	SERPIND1	0.995099
Q9UK55	mild-nonOSA	-0.00191876	-0.0153738	0.987734	15	15	SERPINA10	0.995099
P01717	mild-nonOSA	-0.00473855	-0.0209156	0.983313	15	15	IGLV3-25	0.995099
P04406	mild-nonOSA	-0.00353949	-0.0213512	0.982965	14	14	GAPDH	0.995099
P01599	mild-nonOSA	-0.00517923	-0.0216667	0.982714	15	15	IGKV1-17	0.995099
P08571	mild-nonOSA	-0.00219922	-0.0261345	0.97915	15	15	CD14	0.995099
P41222	mild-nonOSA	-0.00330125	-0.030477	0.975687	15	15	PTGDS	0.995099
Q9Y3R0	mild-nonOSA	-0.0139795	-0.0417085	0.966731	14	15	GRIP1	0.995099
P19823	mild-nonOSA	-0.00334689	-0.0458069	0.963464	15	15	ITIH2	0.995099
P01709	mild-nonOSA	-0.017017	-0.0475887	0.962044	15	15	IGLV2-8	0.995099
A0A0C4DH31	mild-nonOSA	-0.0115482	-0.0570817	0.95448	15	15	IGHV1-18	0.995099
Q6EMK4	mild-nonOSA	-0.00512356	-0.0720775	0.94254	15	15	VASN	0.995099
A0A075B6I4	mild-nonOSA	-0.0348858	-0.0743788	0.940709	14	14	IGLV10-54	0.995099
Q96IY4	mild-nonOSA	-0.00535167	-0.0750359	0.940186	15	15	CPB2	0.995099
P01721	mild-nonOSA	-0.0124405	-0.0759026	0.939497	15	15	IGLV6-57	0.995099
A0A0B4J1Y8	mild-nonOSA	-0.0296825	-0.0780486	0.937789	14	15	IGLV9-49	0.995099
P20701	mild-nonOSA	-0.0201972	-0.0832087	0.933686	14	15	ITGAL	0.995099
P01619	mild-nonOSA	-0.0159596	-0.085918	0.931532	15	15	IGKV3-20	0.995099
P33908	mild-nonOSA	-0.00637337	-0.0889329	0.929135	15	15	MAN1A1	0.995099
O43493	mild-nonOSA	-0.0276151	-0.0899371	0.928337	13	11	TGOLN2	0.995099
A0A075B6R9;A0A0C4DH68	mild-nonOSA	-0.0273853	-0.0916727	0.926958	15	15	IGKV2-24	0.995099
A0A075B6R9;A0A0C4DH68	mild-nonOSA	-0.0273853	-0.0916727	0.926958	15	15	IGKV2D-24	0.995099
Q03591	mild-nonOSA	-0.0222536	-0.0959663	0.923547	14	14	CFHR1	0.995099
A0A0C4DH29	mild-nonOSA	-0.0396788	-0.129736	0.896775	14	14	IGHV1-3	0.995099
P27918	mild-nonOSA	-0.00973191	-0.131173	0.895638	15	15	CFP	0.995099
Q12913	mild-nonOSA	-0.0128744	-0.140767	0.888054	15	15	PTPRJ	0.995099
P01019	mild-nonOSA	-0.0120678	-0.142605	0.886603	15	15	AGT	0.995099
A0A0C4DH34	mild-nonOSA	-0.0287733	-0.149815	0.880911	15	15	IGHV4-28	0.995099
P00738	mild-nonOSA	0.0019226	0.00458756	0.99634	15	15	HP	0.998051
A0A0B4J1V2	mild-nonOSA	-0.00047583	-0.00244267	0.998051	15	15	IGHV2-26	0.998051

## Sheet: HITS_genelevel
PG.ProteinGroups	GroupB_minus_GroupA	log2FC_(B-A)	t_stat	p_value	n_unique_nonOSA_patients	n_unique_mild_patients	Gene	FDR
