# Supplementary material for: Endothelial glycocalyx perturbation in obstructive sleep apnea is associated with repetitive hypoxemia and immunothrombotic endothelial dysfunction
Source: J Transl Med. 2026 Jun 12;24:777. doi: 10.1186/s12967-026-08409-2 (PMC13277039; doi:10.1186/s12967-026-08409-2)
Supplement: Supplementary file 13 — Supplementary Table S9: Over-representation analysis [file 12967_2026_8409_MOESM13_ESM.xlsx]

## Sheet: combined_sorted_by_FDR
domain	term	term_size_in_BG	DE_in_term	N_BG	n_DE	p_value	overlap_genes	FDR
GO:BP	GOBP_BICARBONATE_TRANSPORT	4	4	437	24	7.0898e-06	CA1, HBA1, HBB, SLC4A1	0.00163918
GO:BP	GOBP_REACTIVE_OXYGEN_SPECIES_METABOLIC_PROCESS	18	7	437	24	1.2958e-05	CRP, FBLN5, HBA1, HBB, HBD, PON3, PRDX2	0.00163918
GO:MF	GO_OXIDOREDUCTASE_ACTIVITY_ACTING_ON_PEROXIDE_AS_ACCEPTOR	6	4	437	24	9.86317e-05	HBA1, HBB, HBD, PRDX2	0.00234436
GO:MF	GO_HAPTOGLOBIN_BINDING	3	3	437	24	0.000146523	HBA1, HBB, HBD	0.00234436
GO:BP	GOBP_ORGANIC_ANION_TRANSPORT	5	4	437	24	3.41391e-05	CA1, HBA1, HBB, SLC4A1	0.00287907
GO:MF	GO_OXYGEN_CARRIER_ACTIVITY	4	3	437	24	0.000564821	HBA1, HBB, HBD	0.00451857
GO:MF	GO_HEMOGLOBIN_BINDING	4	3	437	24	0.000564821	HBB, HBD, HPR	0.00451857
GO:MF	GO_OXYGEN_BINDING	5	3	437	24	0.00136084	HBA1, HBB, HBD	0.00725783
GO:MF	GO_MOLECULAR_CARRIER_ACTIVITY	5	3	437	24	0.00136084	HBA1, HBB, HBD	0.00725783
GO:BP	GOBP_REGULATION_OF_REACTIVE_OXYGEN_SPECIES_METABOLIC_PROCESS	11	5	437	24	0.000120866	CRP, FBLN5, HBB, PON3, PRDX2	0.00741404
GO:BP	GOBP_REGULATION_OF_SUPEROXIDE_METABOLIC_PROCESS	3	3	437	24	0.000146523	CRP, FBLN5, PON3	0.00741404
GO:BP	GOBP_SUPEROXIDE_METABOLIC_PROCESS	7	4	437	24	0.000221631	CRP, FBLN5, PON3, PRDX2	0.00876187
GO:BP	GOBP_RESPONSE_TO_TOXIC_SUBSTANCE	19	6	437	24	0.000242423	FBLN5, HBA1, HBB, HBD, PON3, PRDX2	0.00876187
GO:BP	GOBP_HYDROGEN_PEROXIDE_METABOLIC_PROCESS	8	4	437	24	0.000426869	HBA1, HBB, HBD, PRDX2	0.0114015
GO:BP	GOBP_HYDROGEN_PEROXIDE_CATABOLIC_PROCESS	8	4	437	24	0.000426869	HBA1, HBB, HBD, PRDX2	0.0114015
GO:BP	GOBP_RESPONSE_TO_REACTIVE_OXYGEN_SPECIES	14	5	437	24	0.000467931	COL1A1, FBLN5, HBA1, HBB, PRDX2	0.0114015
GO:BP	GOBP_GAS_TRANSPORT	4	3	437	24	0.000564821	HBA1, HBB, HBD	0.0114015
GO:BP	GOBP_OXYGEN_TRANSPORT	4	3	437	24	0.000564821	HBA1, HBB, HBD	0.0114015
GO:BP	GOBP_CELLULAR_RESPONSE_TO_TOXIC_SUBSTANCE	15	5	437	24	0.000675978	FBLN5, HBA1, HBB, HBD, PRDX2	0.0114015
GO:BP	GOBP_DETOXIFICATION	15	5	437	24	0.000675978	FBLN5, HBA1, HBB, HBD, PRDX2	0.0114015
GO:BP	GOBP_CELLULAR_OXIDANT_DETOXIFICATION	15	5	437	24	0.000675978	FBLN5, HBA1, HBB, HBD, PRDX2	0.0114015
GO:MF	GO_TETRAPYRROLE_BINDING	7	3	437	24	0.00442412	HBA1, HBB, HBD	0.0194725
GO:MF	GO_ANTIOXIDANT_ACTIVITY	14	4	437	24	0.00486811	HBA1, HBB, HBD, PRDX2	0.0194725
GO:BP	GOBP_ENDOCYTOSIS	122	14	437	24	0.00126994	CRP, FCN3, HBA1, HBB, HPR, IGHG4, IGHV3-43, IGKV1-12, IGKV1-39, IGKV1D-12, IGKV1D-39, IGLV1-40, LGALS3BP, PRG4	0.0200809
GO:BP	GOBP_PHYSIOLOGICAL_CARDIAC_MUSCLE_HYPERTROPHY	2	2	437	24	0.00289715	IGF1, PI16	0.0281915
GO:BP	GOBP_REGULATION_OF_NUCLEOTIDE_METABOLIC_PROCESS	2	2	437	24	0.00289715	IGF1, SLC4A1	0.0281915
GO:BP	GOBP_REGULATION_OF_SUPEROXIDE_ANION_GENERATION	2	2	437	24	0.00289715	CRP, PON3	0.0281915
GO:BP	GOBP_SUPEROXIDE_ANION_GENERATION	2	2	437	24	0.00289715	CRP, PON3	0.0281915
GO:BP	GOBP_REGULATION_OF_CARBOHYDRATE_CATABOLIC_PROCESS	2	2	437	24	0.00289715	IGF1, SLC4A1	0.0281915
GO:BP	GOBP_REGULATION_OF_STRIATED_MUSCLE_CELL_DIFFERENTIATION	2	2	437	24	0.00289715	IGF1, PI16	0.0281915
GO:BP	GOBP_CARDIAC_CELL_DEVELOPMENT	2	2	437	24	0.00289715	IGF1, PI16	0.0281915
GO:BP	GOBP_CARDIAC_MUSCLE_CELL_DIFFERENTIATION	2	2	437	24	0.00289715	IGF1, PI16	0.0281915
GO:BP	GOBP_REGULATION_OF_CELL_GROWTH_INVOLVED_IN_CARDIAC_MUSCLE_CELL_DEVELOPMENT	2	2	437	24	0.00289715	IGF1, PI16	0.0281915
GO:BP	GOBP_REGULATION_OF_ATP_METABOLIC_PROCESS	2	2	437	24	0.00289715	IGF1, SLC4A1	0.0281915
GO:BP	GOBP_RESPONSE_TO_OXIDATIVE_STRESS	21	5	437	24	0.00365272	COL1A1, FBLN5, HBA1, HBB, PRDX2	0.0342273
GO:BP	GOBP_RESPONSE_TO_HYDROGEN_PEROXIDE	7	3	437	24	0.00442412	COL1A1, HBA1, HBB	0.0399751
GO:MF	GO_OXIDOREDUCTASE_ACTIVITY	19	4	437	24	0.0156088	HBA1, HBB, HBD, PRDX2	0.0519424
GO:MF	GO_ARYLESTERASE_ACTIVITY	4	2	437	24	0.016232	CA1, PON3	0.0519424
GO:BP	GOBP_CARDIOCYTE_DIFFERENTIATION	3	2	437	24	0.00839841	IGF1, PI16	0.0643878
GO:BP	GOBP_REGULATION_OF_GENERATION_OF_PRECURSOR_METABOLITES_AND_ENERGY	3	2	437	24	0.00839841	IGF1, SLC4A1	0.0643878
GO:BP	GOBP_HOMEOSTASIS_OF_NUMBER_OF_CELLS	3	2	437	24	0.00839841	PRDX2, SLC4A1	0.0643878
GO:BP	GOBP_REGULATION_OF_MUSCLE_CELL_DIFFERENTIATION	3	2	437	24	0.00839841	IGF1, PI16	0.0643878
GO:BP	GOBP_MUSCLE_CELL_DEVELOPMENT	3	2	437	24	0.00839841	IGF1, PI16	0.0643878
GO:BP	GOBP_FC_RECEPTOR_SIGNALING_PATHWAY	47	7	437	24	0.00888232	IGHG4, IGKV1-12, IGKV1-39, IGKV1D-12, IGKV1D-39, IGLV1-40, PIGR	0.0660949
GO:MF	GO_ORGANIC_ACID_BINDING	13	3	437	24	0.0289943	HBA1, HBB, HBD	0.0773181
GO:MF	GO_COFACTOR_BINDING	13	3	437	24	0.0289943	HBA1, HBB, HBD	0.0773181
GO:BP	GOBP_RESPONSE_TO_OXYGEN_RADICAL	4	2	437	24	0.016232	FBLN5, PRDX2	0.0955045
GO:BP	GOBP_REGULATION_OF_MUSCLE_HYPERTROPHY	4	2	437	24	0.016232	IGF1, PI16	0.0955045
GO:BP	GOBP_MUSCLE_HYPERTROPHY	4	2	437	24	0.016232	IGF1, PI16	0.0955045
GO:BP	GOBP_REGULATION_OF_MUSCLE_ADAPTATION	4	2	437	24	0.016232	IGF1, PI16	0.0955045
GO:BP	GOBP_CARDIAC_MUSCLE_TISSUE_DEVELOPMENT	4	2	437	24	0.016232	IGF1, PI16	0.0955045
GO:BP	GOBP_BONE_DEVELOPMENT	4	2	437	24	0.016232	COL1A1, IGF1	0.0955045
GO:BP	GOBP_HEART_GROWTH	4	2	437	24	0.016232	IGF1, PI16	0.0955045
GO:BP	GOBP_REGULATION_OF_HEART_GROWTH	4	2	437	24	0.016232	IGF1, PI16	0.0955045
GO:BP	GOBP_CELLULAR_RESPONSE_TO_OXYGEN_RADICAL	4	2	437	24	0.016232	FBLN5, PRDX2	0.0955045
GO:BP	GOBP_LEUKOCYTE_PROLIFERATION	11	3	437	24	0.0180014	CRP, IGF1, PRDX2	0.103508
GO:BP	GOBP_NEGATIVE_REGULATION_OF_CELL_DIFFERENTIATION	20	4	437	24	0.0187884	CRP, IGF1, PI16, PRDX2	0.105633
GO:BP	GOBP_RESPONSE_TO_INORGANIC_SUBSTANCE	31	5	437	24	0.0208733	COL1A1, FBLN5, HBA1, HBB, PRDX2	0.114803
GO:MF	GO_DRUG_BINDING	16	3	437	24	0.0508684	HBA1, HBB, HBD	0.117259
GO:MF	GO_SCAVENGER_RECEPTOR_ACTIVITY	7	2	437	24	0.051301	LGALS3BP, PRG4	0.117259
GO:BP	GOBP_CELLULAR_RESPONSE_TO_REACTIVE_OXYGEN_SPECIES	5	2	437	24	0.0261461	FBLN5, PRDX2	0.129705
GO:BP	GOBP_MUSCLE_CELL_DIFFERENTIATION	5	2	437	24	0.0261461	IGF1, PI16	0.129705
GO:BP	GOBP_MUSCLE_ADAPTATION	5	2	437	24	0.0261461	IGF1, PI16	0.129705
GO:BP	GOBP_REGULATION_OF_ORGAN_GROWTH	5	2	437	24	0.0261461	IGF1, PI16	0.129705
GO:BP	GOBP_STRIATED_MUSCLE_CELL_DIFFERENTIATION	5	2	437	24	0.0261461	IGF1, PI16	0.129705
GO:MF	GO_CARBOXYLIC_ESTER_HYDROLASE_ACTIVITY	8	2	437	24	0.0661272	CA1, PON3	0.141071
GO:BP	GOBP_FC_RECEPTOR_MEDIATED_STIMULATORY_SIGNALING_PATHWAY	46	6	437	24	0.0303569	IGHG4, IGKV1-12, IGKV1-39, IGKV1D-12, IGKV1D-39, IGLV1-40	0.147698
GO:BP	GOBP_RECEPTOR_MEDIATED_ENDOCYTOSIS	74	8	437	24	0.0342563	HBA1, HBB, HPR, IGKV1-12, IGKV1-39, IGKV1D-12, IGKV1D-39, IGLV1-40	0.163525
GO:MF	GO_CARGO_RECEPTOR_ACTIVITY	9	2	437	24	0.0822025	LGALS3BP, PRG4	0.164405
GO:BP	GOBP_NUCLEOSIDE_DIPHOSPHATE_METABOLIC_PROCESS	6	2	437	24	0.0379076	IGF1, SLC4A1	0.165356
GO:BP	GOBP_ATP_METABOLIC_PROCESS	6	2	437	24	0.0379076	IGF1, SLC4A1	0.165356
GO:BP	GOBP_NUCLEOTIDE_PHOSPHORYLATION	6	2	437	24	0.0379076	IGF1, SLC4A1	0.165356
GO:BP	GOBP_MUSCLE_TISSUE_DEVELOPMENT	6	2	437	24	0.0379076	IGF1, PI16	0.165356
GO:BP	GOBP_POSITIVE_REGULATION_OF_REACTIVE_OXYGEN_SPECIES_METABOLIC_PROCESS	6	2	437	24	0.0379076	CRP, HBB	0.165356
KEGG	KEGG_FOCAL_ADHESION	14	2	437	24	0.175845	COL1A1, IGF1	0.175845
GO:BP	GOBP_PHAGOCYTOSIS	93	9	437	24	0.0467737	CRP, FCN3, IGHG4, IGHV3-43, IGKV1-12, IGKV1-39, IGKV1D-12, IGKV1D-39, IGLV1-40	0.200572
GO:BP	GOBP_OSTEOBLAST_DIFFERENTIATION	7	2	437	24	0.051301	COL1A1, IGF1	0.202799
GO:BP	GOBP_PYRUVATE_METABOLIC_PROCESS	7	2	437	24	0.051301	IGF1, SLC4A1	0.202799
GO:BP	GOBP_CARBOHYDRATE_CATABOLIC_PROCESS	7	2	437	24	0.051301	IGF1, SLC4A1	0.202799
GO:BP	GOBP_ORGAN_GROWTH	7	2	437	24	0.051301	IGF1, PI16	0.202799
GO:BP	GOBP_REGULATION_OF_MUSCLE_SYSTEM_PROCESS	7	2	437	24	0.051301	IGF1, PI16	0.202799
GO:BP	GOBP_IMMUNE_RESPONSE_REGULATING_SIGNALING_PATHWAY	81	8	437	24	0.056191	IGHG4, IGHV3-43, IGKV1-12, IGKV1-39, IGKV1D-12, IGKV1D-39, IGLV1-40, PIGR	0.218713
GO:BP	GOBP_FC_EPSILON_RECEPTOR_SIGNALING_PATHWAY	40	5	437	24	0.0573668	IGKV1-12, IGKV1-39, IGKV1D-12, IGKV1D-39, IGLV1-40	0.219906
GO:BP	GOBP_REGULATION_OF_CARBOHYDRATE_METABOLIC_PROCESS	8	2	437	24	0.0661272	IGF1, SLC4A1	0.220134
GO:BP	GOBP_SENSORY_PERCEPTION	8	2	437	24	0.0661272	COL1A1, PIGR	0.220134
GO:BP	GOBP_EMBRYO_DEVELOPMENT_ENDING_IN_BIRTH_OR_EGG_HATCHING	8	2	437	24	0.0661272	COL1A1, IGF1	0.220134
GO:BP	GOBP_REGULATION_OF_CELLULAR_CARBOHYDRATE_METABOLIC_PROCESS	8	2	437	24	0.0661272	IGF1, SLC4A1	0.220134
GO:BP	GOBP_T_CELL_PROLIFERATION	8	2	437	24	0.0661272	IGF1, PRDX2	0.220134
GO:BP	GOBP_DEVELOPMENTAL_CELL_GROWTH	8	2	437	24	0.0661272	IGF1, PI16	0.220134
GO:BP	GOBP_MUSCLE_STRUCTURE_DEVELOPMENT	8	2	437	24	0.0661272	IGF1, PI16	0.220134
GO:BP	GOBP_REGULATION_OF_LEUKOCYTE_PROLIFERATION	8	2	437	24	0.0661272	CRP, IGF1	0.220134
GO:BP	GOBP_PURINE_CONTAINING_COMPOUND_METABOLIC_PROCESS	8	2	437	24	0.0661272	IGF1, SLC4A1	0.220134
GO:BP	GOBP_NEGATIVE_REGULATION_OF_EXTRINSIC_APOPTOTIC_SIGNALING_PATHWAY	8	2	437	24	0.0661272	IGF1, PRDX2	0.220134
GO:MF	GO_ANTIGEN_BINDING	94	8	437	24	0.118523	FCN3, IGHG4, IGHV3-43, IGKV1-12, IGKV1-39, IGKV1D-12, IGKV1D-39, IGLV1-40	0.223102
GO:BP	GOBP_CELLULAR_CARBOHYDRATE_METABOLIC_PROCESS	9	2	437	24	0.0822025	IGF1, SLC4A1	0.259965
GO:BP	GOBP_NUCLEOBASE_CONTAINING_SMALL_MOLECULE_METABOLIC_PROCESS	9	2	437	24	0.0822025	IGF1, SLC4A1	0.259965
GO:BP	GOBP_CELLULAR_RESPONSE_TO_CHEMICAL_STRESS	9	2	437	24	0.0822025	FBLN5, PRDX2	0.259965
GO:BP	GOBP_BIOMINERALIZATION	9	2	437	24	0.0822025	COL1A1, IGF1	0.259965
GO:BP	GOBP_REGULATION_OF_IMMUNE_SYSTEM_PROCESS	169	13	437	24	0.0839857	COL1A1, CRP, FCN3, IGF1, IGHG4, IGHV3-43, IGKV1-12, IGKV1-39, IGKV1D-12, IGKV1D-39, IGLV1-40, PIGR, PRDX2	0.262326
GO:BP	GOBP_NEGATIVE_REGULATION_OF_DEVELOPMENTAL_PROCESS	32	4	437	24	0.0887083	CRP, IGF1, PI16, PRDX2	0.273697
GO:BP	GOBP_WOUND_HEALING	60	6	437	24	0.0949703	COL1A1, HBB, HBD, IGF1, PRDX2, SLC4A1	0.285653
GO:BP	GOBP_RENAL_SYSTEM_PROCESS	10	2	437	24	0.0993576	HBB, SLC4A1	0.285653
GO:BP	GOBP_GENERATION_OF_PRECURSOR_METABOLITES_AND_ENERGY	10	2	437	24	0.0993576	IGF1, SLC4A1	0.285653
GO:BP	GOBP_REGULATION_OF_T_CELL_ACTIVATION	10	2	437	24	0.0993576	IGF1, PRDX2	0.285653
GO:BP	GOBP_EXTRINSIC_APOPTOTIC_SIGNALING_PATHWAY	10	2	437	24	0.0993576	IGF1, PRDX2	0.285653
GO:BP	GOBP_REGULATION_OF_EXTRINSIC_APOPTOTIC_SIGNALING_PATHWAY	10	2	437	24	0.0993576	IGF1, PRDX2	0.285653
GO:BP	GOBP_MONOCARBOXYLIC_ACID_METABOLIC_PROCESS	21	3	437	24	0.100699	IGF1, PON3, SLC4A1	0.286257
GO:BP	GOBP_REGULATION_OF_CELL_DIFFERENTIATION	47	5	437	24	0.102354	COL1A1, CRP, IGF1, PI16, PRDX2	0.287728
GO:MF	GO_EXTRACELLULAR_MATRIX_STRUCTURAL_CONSTITUENT	26	3	437	24	0.164296	COL1A1, FBLN5, PRG4	0.292081
GO:BP	GOBP_RESPONSE_TO_OXYGEN_CONTAINING_COMPOUND	63	6	437	24	0.114842	COL1A1, FBLN5, HBA1, HBB, IGF1, PRDX2	0.31608
GO:BP	GOBP_CELLULAR_MACROMOLECULE_LOCALIZATION	35	4	437	24	0.115386	COL1A1, FBLN5, PIGR, SLC4A1	0.31608
GO:BP	GOBP_HEART_DEVELOPMENT	11	2	437	24	0.117437	IGF1, PI16	0.31608
GO:BP	GOBP_NEGATIVE_REGULATION_OF_APOPTOTIC_SIGNALING_PATHWAY	11	2	437	24	0.117437	IGF1, PRDX2	0.31608
GO:BP	GOBP_REGULATION_OF_IMMUNE_RESPONSE	144	11	437	24	0.124598	COL1A1, CRP, FCN3, IGHG4, IGHV3-43, IGKV1-12, IGKV1-39, IGKV1D-12, IGKV1D-39, IGLV1-40, PIGR	0.331824
GO:BP	GOBP_COAGULATION	51	5	437	24	0.134516	COL1A1, HBB, HBD, PRDX2, SLC4A1	0.340972
GO:BP	GOBP_REGULATION_OF_BODY_FLUID_LEVELS	51	5	437	24	0.134516	COL1A1, HBB, HBD, PRDX2, SLC4A1	0.340972
GO:BP	GOBP_CELLULAR_RESPONSE_TO_OXYGEN_CONTAINING_COMPOUND	37	4	437	24	0.135013	COL1A1, FBLN5, IGF1, PRDX2	0.340972
GO:BP	GOBP_NEGATIVE_REGULATION_OF_NUCLEOBASE_CONTAINING_COMPOUND_METABOLIC_PROCESS	12	2	437	24	0.136297	FCN3, SLC4A1	0.340972
GO:BP	GOBP_REGULATION_OF_DEVELOPMENTAL_GROWTH	12	2	437	24	0.136297	IGF1, PI16	0.340972
GO:BP	GOBP_RESPONSE_TO_WOUNDING	66	6	437	24	0.136806	COL1A1, HBB, HBD, IGF1, PRDX2, SLC4A1	0.340972
GO:BP	GOBP_ORGANIC_ACID_METABOLIC_PROCESS	24	3	437	24	0.137467	IGF1, PON3, SLC4A1	0.340972
GO:BP	GOBP_HUMORAL_IMMUNE_RESPONSE_MEDIATED_BY_CIRCULATING_IMMUNOGLOBULIN	98	8	437	24	0.143652	CRP, IGHG4, IGHV3-43, IGKV1-12, IGKV1-39, IGKV1D-12, IGKV1D-39, IGLV1-40	0.352853
GO:BP	GOBP_B_CELL_MEDIATED_IMMUNITY	99	8	437	24	0.150365	CRP, IGHG4, IGHV3-43, IGKV1-12, IGKV1-39, IGKV1D-12, IGKV1D-39, IGLV1-40	0.364991
GO:BP	GOBP_ACTIVATION_OF_MAPK_ACTIVITY	13	2	437	24	0.155806	IGF1, PRDX2	0.364991
GO:BP	GOBP_MUSCLE_SYSTEM_PROCESS	13	2	437	24	0.155806	IGF1, PI16	0.364991
GO:BP	GOBP_POSITIVE_REGULATION_OF_MAP_KINASE_ACTIVITY	13	2	437	24	0.155806	IGF1, PRDX2	0.364991
GO:BP	GOBP_ANION_TRANSMEMBRANE_TRANSPORT	13	2	437	24	0.155806	IGF1, SLC4A1	0.364991
GO:BP	GOBP_POSITIVE_REGULATION_OF_BIOSYNTHETIC_PROCESS	26	3	437	24	0.164296	COL1A1, HBB, IGF1	0.381347
GO:BP	GOBP_COMPLEMENT_ACTIVATION	118	9	437	24	0.168772	CRP, FCN3, IGHG4, IGHV3-43, IGKV1-12, IGKV1-39, IGKV1D-12, IGKV1D-39, IGLV1-40	0.387422
GO:BP	GOBP_LYMPHOCYTE_MEDIATED_IMMUNITY	102	8	437	24	0.171507	CRP, IGHG4, IGHV3-43, IGKV1-12, IGKV1-39, IGKV1D-12, IGKV1D-39, IGLV1-40	0.387422
GO:BP	GOBP_ADAPTIVE_IMMUNE_RESPONSE_BASED_ON_SOMATIC_RECOMBINATION_OF_IMMUNE_RECEPTORS_BUILT_FROM_IMMUNOGLOBULIN_SUPERFAMILY_DOMAINS	102	8	437	24	0.171507	CRP, IGHG4, IGHV3-43, IGKV1-12, IGKV1-39, IGKV1D-12, IGKV1D-39, IGLV1-40	0.387422
GO:BP	GOBP_ACTIVATION_OF_PROTEIN_KINASE_ACTIVITY	14	2	437	24	0.175845	IGF1, PRDX2	0.393706
GO:BP	GOBP_POSITIVE_REGULATION_OF_CELL_DEATH	27	3	437	24	0.1783	HBA1, HBB, HPR	0.3957
GO:BP	GOBP_REGULATION_OF_CELL_DEATH	56	5	437	24	0.180674	HBA1, HBB, HPR, IGF1, PRDX2	0.397484
GO:BP	GOBP_IMMUNOGLOBULIN_PRODUCTION	57	5	437	24	0.19062	IGKV1-12, IGKV1-39, IGKV1D-12, IGKV1D-39, IGLV1-40	0.413871
GO:BP	GOBP_IMMUNE_EFFECTOR_PROCESS	173	12	437	24	0.194571	CRP, FCN3, HBB, IGHG4, IGHV3-43, IGKV1-12, IGKV1-39, IGKV1D-12, IGKV1D-39, IGLV1-40, PIGR, PRDX2	0.413871
GO:BP	GOBP_OSSIFICATION	15	2	437	24	0.196303	COL1A1, IGF1	0.413871
GO:BP	GOBP_NERVOUS_SYSTEM_PROCESS	15	2	437	24	0.196303	COL1A1, PIGR	0.413871
GO:BP	GOBP_CELLULAR_RESPONSE_TO_LIPID	15	2	437	24	0.196303	COL1A1, PRDX2	0.413871
GO:MF	GO_HYDROLASE_ACTIVITY_ACTING_ON_ESTER_BONDS	18	2	437	24	0.259229	CA1, PON3	0.436597
GO:BP	GOBP_NEGATIVE_REGULATION_OF_CELL_ADHESION	16	2	437	24	0.217079	COL1A1, PRDX2	0.446184
GO:BP	GOBP_REGULATION_OF_MAP_KINASE_ACTIVITY	16	2	437	24	0.217079	IGF1, PRDX2	0.446184
GO:BP	GOBP_RESPONSE_TO_PEPTIDE	16	2	437	24	0.217079	COL1A1, IGF1	0.446184
GO:BP	GOBP_PRODUCTION_OF_MOLECULAR_MEDIATOR_OF_IMMUNE_RESPONSE	60	5	437	24	0.221709	IGKV1-12, IGKV1-39, IGKV1D-12, IGKV1D-39, IGLV1-40	0.446184
GO:BP	GOBP_TRANSMEMBRANE_RECEPTOR_PROTEIN_TYROSINE_KINASE_SIGNALING_PATHWAY	30	3	437	24	0.222245	COL1A1, IGF1, PIGR	0.446184
GO:BP	GOBP_LEUKOCYTE_MEDIATED_IMMUNITY	144	10	437	24	0.235334	CRP, HBB, IGHG4, IGHV3-43, IGKV1-12, IGKV1-39, IGKV1D-12, IGKV1D-39, IGLV1-40, PIGR	0.446184
GO:BP	GOBP_ACTIVATION_OF_IMMUNE_RESPONSE	127	9	437	24	0.236023	CRP, FCN3, IGHG4, IGHV3-43, IGKV1-12, IGKV1-39, IGKV1D-12, IGKV1D-39, IGLV1-40	0.446184
GO:BP	GOBP_SKELETAL_SYSTEM_DEVELOPMENT	17	2	437	24	0.238082	COL1A1, IGF1	0.446184
GO:BP	GOBP_EMBRYO_DEVELOPMENT	17	2	437	24	0.238082	COL1A1, IGF1	0.446184
GO:BP	GOBP_PLATELET_ACTIVATION	17	2	437	24	0.238082	COL1A1, HBB	0.446184
GO:BP	GOBP_T_CELL_ACTIVATION	17	2	437	24	0.238082	IGF1, PRDX2	0.446184
GO:BP	GOBP_REGULATION_OF_SYSTEM_PROCESS	17	2	437	24	0.238082	IGF1, PI16	0.446184
GO:BP	GOBP_REGULATION_OF_SMALL_MOLECULE_METABOLIC_PROCESS	17	2	437	24	0.238082	IGF1, SLC4A1	0.446184
GO:BP	GOBP_POSITIVE_REGULATION_OF_PROTEIN_SERINE_THREONINE_KINASE_ACTIVITY	17	2	437	24	0.238082	IGF1, PRDX2	0.446184
GO:BP	GOBP_REGULATION_OF_APOPTOTIC_SIGNALING_PATHWAY	17	2	437	24	0.238082	IGF1, PRDX2	0.446184
GO:MF	GO_INTEGRIN_BINDING	19	2	437	24	0.280445	FBLN5, IGF1	0.448712
GO:BP	GOBP_BIOLOGICAL_ADHESION	78	6	437	24	0.24323	COL1A1, FBLN5, HBB, IGF1, LGALS3BP, PRDX2	0.452479
GO:MF	GO_CARBOHYDRATE_BINDING	20	2	437	24	0.30166	FCN3, PRG4	0.453633
GO:MF	GO_IDENTICAL_PROTEIN_BINDING	68	5	437	24	0.311873	COL1A1, CRP, FBLN5, PON3, SLC4A1	0.453633
GO:MF	GO_PROTEIN_HOMODIMERIZATION_ACTIVITY	37	3	437	24	0.331725	FBLN5, PON3, SLC4A1	0.46153
GO:BP	GOBP_REGULATION_OF_COMPLEMENT_ACTIVATION	79	6	437	24	0.253227	IGHG4, IGKV1-12, IGKV1-39, IGKV1D-12, IGKV1D-39, IGLV1-40	0.461867
GO:BP	GOBP_LEUKOCYTE_MIGRATION	79	6	437	24	0.253227	COL1A1, IGKV1-12, IGKV1-39, IGKV1D-12, IGKV1D-39, IGLV1-40	0.461867
GO:BP	GOBP_LEUKOCYTE_CELL_CELL_ADHESION	18	2	437	24	0.259229	IGF1, PRDX2	0.461867
GO:BP	GOBP_CELL_GROWTH	18	2	437	24	0.259229	IGF1, PI16	0.461867
GO:BP	GOBP_PROTEIN_LOCALIZATION_TO_MEMBRANE	18	2	437	24	0.259229	PIGR, SLC4A1	0.461867
GO:BP	GOBP_APOPTOTIC_SIGNALING_PATHWAY	18	2	437	24	0.259229	IGF1, PRDX2	0.461867
GO:MF	GO_STRUCTURAL_MOLECULE_ACTIVITY	38	3	437	24	0.347701	COL1A1, FBLN5, PRG4	0.463601
GO:BP	GOBP_REGULATION_OF_HUMORAL_IMMUNE_RESPONSE	80	6	437	24	0.263362	IGHG4, IGKV1-12, IGKV1-39, IGKV1D-12, IGKV1D-39, IGLV1-40	0.465948
GO:BP	GOBP_POSITIVE_REGULATION_OF_IMMUNE_SYSTEM_PROCESS	149	10	437	24	0.27553	CRP, FCN3, IGF1, IGHG4, IGHV3-43, IGKV1-12, IGKV1-39, IGKV1D-12, IGKV1D-39, IGLV1-40	0.479409
GO:BP	GOBP_POSITIVE_REGULATION_OF_NUCLEOBASE_CONTAINING_COMPOUND_METABOLIC_PROCESS	19	2	437	24	0.280445	COL1A1, IGF1	0.479409
GO:BP	GOBP_DEVELOPMENTAL_GROWTH	19	2	437	24	0.280445	IGF1, PI16	0.479409
GO:BP	GOBP_MULTI_ORGANISM_PROCESS	19	2	437	24	0.280445	IGF1, PRDX2	0.479409
GO:BP	GOBP_CELLULAR_RESPONSE_TO_NITROGEN_COMPOUND	19	2	437	24	0.280445	COL1A1, IGF1	0.479409
GO:BP	GOBP_POSITIVE_REGULATION_OF_IMMUNE_RESPONSE	134	9	437	24	0.295409	CRP, FCN3, IGHG4, IGHV3-43, IGKV1-12, IGKV1-39, IGKV1D-12, IGKV1D-39, IGLV1-40	0.500948
GO:BP	GOBP_REGULATION_OF_CELL_CELL_ADHESION	20	2	437	24	0.30166	IGF1, PRDX2	0.500948
GO:BP	GOBP_POSITIVE_REGULATION_OF_PROTEIN_KINASE_ACTIVITY	20	2	437	24	0.30166	IGF1, PRDX2	0.500948
GO:BP	GOBP_REGULATION_OF_PROTEIN_SERINE_THREONINE_KINASE_ACTIVITY	20	2	437	24	0.30166	IGF1, PRDX2	0.500948
GO:BP	GOBP_PHAGOCYTOSIS_RECOGNITION	51	4	437	24	0.302945	CRP, FCN3, IGHG4, IGHV3-43	0.500948
GO:MF	GO_PROTEIN_DIMERIZATION_ACTIVITY	41	3	437	24	0.39553	FBLN5, PON3, SLC4A1	0.506278
GO:BP	GOBP_SMALL_MOLECULE_METABOLIC_PROCESS	52	4	437	24	0.316254	CA1, IGF1, PON3, SLC4A1	0.51956
GO:BP	GOBP_HUMORAL_IMMUNE_RESPONSE	137	9	437	24	0.32238	CRP, FCN3, IGHG4, IGHV3-43, IGKV1-12, IGKV1-39, IGKV1D-12, IGKV1D-39, IGLV1-40	0.520203
GO:BP	GOBP_IMMUNE_SYSTEM_DEVELOPMENT	21	2	437	24	0.322814	PRDX2, SLC4A1	0.520203
GO:BP	GOBP_POSITIVE_REGULATION_OF_TRANSFERASE_ACTIVITY	21	2	437	24	0.322814	IGF1, PRDX2	0.520203
GO:MF	GO_TRANSITION_METAL_ION_BINDING	26	2	437	24	0.425914	CA1, HBA1	0.524202
GO:BP	GOBP_REGULATION_OF_CELL_ADHESION	37	3	437	24	0.331725	COL1A1, IGF1, PRDX2	0.53118
GO:BP	GOBP_REGULATION_OF_LYMPHOCYTE_ACTIVATION	54	4	437	24	0.343097	IGF1, IGHG4, IGHV3-43, PRDX2	0.543714
GO:BP	GOBP_REGULATION_OF_GROWTH	22	2	437	24	0.343851	IGF1, PI16	0.543714
GO:BP	GOBP_REGULATION_OF_PROTEIN_KINASE_ACTIVITY	23	2	437	24	0.364721	IGF1, PRDX2	0.573133
GO:BP	GOBP_CELL_RECOGNITION	56	4	437	24	0.370131	CRP, FCN3, IGHG4, IGHV3-43	0.578044
GO:BP	GOBP_REGULATION_OF_MULTICELLULAR_ORGANISMAL_DEVELOPMENT	40	3	437	24	0.379627	IGF1, PI16, PRDX2	0.589238
GO:BP	GOBP_CARBOHYDRATE_METABOLIC_PROCESS	24	2	437	24	0.385381	IGF1, SLC4A1	0.59452
GO:MF	GO_PROTEIN_CONTAINING_COMPLEX_BINDING	48	3	437	24	0.50376	CRP, FBLN5, IGF1	0.597049
GO:BP	GOBP_REGULATION_OF_IMMUNE_EFFECTOR_PROCESS	92	6	437	24	0.392701	IGHG4, IGKV1-12, IGKV1-39, IGKV1D-12, IGKV1D-39, IGLV1-40	0.601585
GO:BP	GOBP_CIRCULATORY_SYSTEM_DEVELOPMENT	41	3	437	24	0.39553	COL1A1, IGF1, PI16	0.601585
GO:BP	GOBP_CIRCULATORY_SYSTEM_PROCESS	25	2	437	24	0.40579	CRP, HBB	0.601585
GO:BP	GOBP_ORGANOPHOSPHATE_METABOLIC_PROCESS	25	2	437	24	0.40579	IGF1, SLC4A1	0.601585
GO:BP	GOBP_CELLULAR_HOMEOSTASIS	25	2	437	24	0.40579	PRDX2, SLC4A1	0.601585
GO:BP	GOBP_REGULATION_OF_TRANSFERASE_ACTIVITY	25	2	437	24	0.40579	IGF1, PRDX2	0.601585
GO:BP	GOBP_INFLAMMATORY_RESPONSE	59	4	437	24	0.41076	CRP, HPR, IGF1, PRDX2	0.601585
GO:BP	GOBP_ENZYME_LINKED_RECEPTOR_PROTEIN_SIGNALING_PATHWAY	42	3	437	24	0.411361	COL1A1, IGF1, PIGR	0.601585
GO:BP	GOBP_CELL_CELL_ADHESION	42	3	437	24	0.411361	HBB, IGF1, PRDX2	0.601585
GO:BP	GOBP_CELL_MIGRATION	112	7	437	24	0.420077	COL1A1, IGF1, IGKV1-12, IGKV1-39, IGKV1D-12, IGKV1D-39, IGLV1-40	0.608793
GO:BP	GOBP_REGULATION_OF_CELL_ACTIVATION	60	4	437	24	0.424264	IGF1, IGHG4, IGHV3-43, PRDX2	0.608793
GO:BP	GOBP_ACUTE_INFLAMMATORY_RESPONSE	26	2	437	24	0.425914	CRP, HPR	0.608793
GO:BP	GOBP_SUPRAMOLECULAR_FIBER_ORGANIZATION	26	2	437	24	0.425914	COL1A1, FBLN5	0.608793
GO:BP	GOBP_TRANSMEMBRANE_TRANSPORT	27	2	437	24	0.445724	IGF1, SLC4A1	0.633529
GO:BP	GOBP_LYMPHOCYTE_ACTIVATION	62	4	437	24	0.451128	IGF1, IGHG4, IGHV3-43, PRDX2	0.637628
GO:BP	GOBP_RESPONSE_TO_CYTOKINE	45	3	437	24	0.458223	CA1, COL1A1, IGHG4	0.639638
GO:BP	GOBP_CELL_SUBSTRATE_ADHESION	28	2	437	24	0.465191	COL1A1, FBLN5	0.639638
GO:BP	GOBP_POSITIVE_REGULATION_OF_MAPK_CASCADE	28	2	437	24	0.465191	IGF1, PRDX2	0.639638
GO:BP	GOBP_POSITIVE_REGULATION_OF_CELL_DIFFERENTIATION	28	2	437	24	0.465191	COL1A1, IGF1	0.639638
GO:BP	GOBP_CARBOHYDRATE_DERIVATIVE_METABOLIC_PROCESS	28	2	437	24	0.465191	IGF1, SLC4A1	0.639638
GO:BP	GOBP_CELL_ACTIVATION	118	7	437	24	0.483169	COL1A1, HBB, IGF1, IGHG4, IGHV3-43, PIGR, PRDX2	0.651735
GO:BP	GOBP_ADAPTIVE_IMMUNE_RESPONSE	136	8	437	24	0.484081	CRP, IGHG4, IGHV3-43, IGKV1-12, IGKV1-39, IGKV1D-12, IGKV1D-39, IGLV1-40	0.651735
GO:BP	GOBP_RESPONSE_TO_ABIOTIC_STIMULUS	29	2	437	24	0.484293	COL1A1, IGF1	0.651735
GO:BP	GOBP_GROWTH	29	2	437	24	0.484293	IGF1, PI16	0.651735
GO:BP	GOBP_CYTOKINE_MEDIATED_SIGNALING_PATHWAY	30	2	437	24	0.503011	CA1, IGHG4	0.666292
GO:BP	GOBP_RESPONSE_TO_LIPID	30	2	437	24	0.503011	COL1A1, PRDX2	0.666292
GO:BP	GOBP_POSITIVE_REGULATION_OF_LOCOMOTION	30	2	437	24	0.503011	COL1A1, IGF1	0.666292
GO:BP	GOBP_LOCOMOTION	121	7	437	24	0.514442	COL1A1, IGF1, IGKV1-12, IGKV1-39, IGKV1D-12, IGKV1D-39, IGLV1-40	0.677884
GO:BP	GOBP_LIPID_LOCALIZATION	32	2	437	24	0.539229	CRP, SLC4A1	0.699615
GO:BP	GOBP_NEGATIVE_REGULATION_OF_CELL_DEATH	32	2	437	24	0.539229	IGF1, PRDX2	0.699615
GO:BP	GOBP_RESPONSE_TO_NITROGEN_COMPOUND	32	2	437	24	0.539229	COL1A1, IGF1	0.699615
GO:BP	GOBP_CYTOKINE_PRODUCTION	33	2	437	24	0.556704	CRP, IGF1	0.714955
GO:BP	GOBP_REGULATION_OF_CATABOLIC_PROCESS	33	2	437	24	0.556704	IGF1, SLC4A1	0.714955
GO:BP	GOBP_POSITIVE_REGULATION_OF_PROTEIN_PHOSPHORYLATION	34	2	437	24	0.573744	IGF1, PRDX2	0.728205
GO:BP	GOBP_REGULATION_OF_MAPK_CASCADE	34	2	437	24	0.573744	IGF1, PRDX2	0.728205
GO:BP	GOBP_POSITIVE_REGULATION_OF_CELL_ACTIVATION	53	3	437	24	0.575656	IGF1, IGHG4, IGHV3-43	0.728205
GO:MF	GO_CELL_ADHESION_MOLECULE_BINDING	38	2	437	24	0.637444	FBLN5, IGF1	0.728507
GO:BP	GOBP_REGULATION_OF_PHOSPHORUS_METABOLIC_PROCESS	54	3	437	24	0.589336	IGF1, PRDX2, SLC4A1	0.739389
GO:BP	GOBP_MAPK_CASCADE	35	2	437	24	0.590342	IGF1, PRDX2	0.739389
GO:BP	GOBP_SECRETION	92	5	437	24	0.595242	FBLN5, HBB, IGF1, LGALS3BP, PIGR	0.741854
GO:BP	GOBP_POSITIVE_REGULATION_OF_PROTEIN_MODIFICATION_PROCESS	36	2	437	24	0.606493	IGF1, PRDX2	0.745601
GO:BP	GOBP_NEGATIVE_REGULATION_OF_RESPONSE_TO_EXTERNAL_STIMULUS	36	2	437	24	0.606493	IGF1, PRDX2	0.745601
GO:BP	GOBP_POSITIVE_REGULATION_OF_SIGNALING	56	3	437	24	0.615931	COL1A1, IGF1, PRDX2	0.745601
GO:BP	GOBP_HOMEOSTATIC_PROCESS	56	3	437	24	0.615931	PIGR, PRDX2, SLC4A1	0.745601
GO:BP	GOBP_POSITIVE_REGULATION_OF_MULTICELLULAR_ORGANISMAL_PROCESS	56	3	437	24	0.615931	COL1A1, IGF1, PRDX2	0.745601
GO:BP	GOBP_REGULATION_OF_RESPONSE_TO_STRESS	56	3	437	24	0.615931	FBLN5, IGF1, PRDX2	0.745601
GO:BP	GOBP_POSITIVE_REGULATION_OF_PHOSPHORUS_METABOLIC_PROCESS	37	2	437	24	0.622194	IGF1, PRDX2	0.749596
GO:MF	GO_IMMUNOGLOBULIN_RECEPTOR_BINDING	42	2	437	24	0.693947	IGHG4, IGHV3-43	0.765735
GO:BP	GOBP_POSITIVE_REGULATION_OF_CATALYTIC_ACTIVITY	39	2	437	24	0.652242	IGF1, PRDX2	0.776611
GO:BP	GOBP_EXTERNAL_ENCAPSULATING_STRUCTURE_ORGANIZATION	39	2	437	24	0.652242	COL1A1, FBLN5	0.776611
GO:BP	GOBP_CELL_POPULATION_PROLIFERATION	59	3	437	24	0.653827	CRP, IGF1, PRDX2	0.776611
GO:BP	GOBP_EXOCYTOSIS	79	4	437	24	0.660001	HBB, IGF1, LGALS3BP, PIGR	0.780281
GO:MF	GO_CALCIUM_ION_BINDING	45	2	437	24	0.731701	CRP, FBLN5	0.780481
GO:BP	GOBP_ESTABLISHMENT_OF_PROTEIN_LOCALIZATION	40	2	437	24	0.66659	COL1A1, IGF1	0.784406
GO:BP	GOBP_RESPONSE_TO_BACTERIUM	80	4	437	24	0.670724	CRP, IGHG4, IGHV3-43, PRDX2	0.785617
GO:BP	GOBP_POSITIVE_REGULATION_OF_GENE_EXPRESSION	41	2	437	24	0.680491	CRP, IGF1	0.793383
GO:BP	GOBP_POSITIVE_REGULATION_OF_DEVELOPMENTAL_PROCESS	42	2	437	24	0.693947	COL1A1, IGF1	0.805361
GO:BP	GOBP_NEGATIVE_REGULATION_OF_MULTICELLULAR_ORGANISMAL_PROCESS	63	3	437	24	0.700471	IGF1, PI16, PRDX2	0.805707
GO:BP	GOBP_MYELOID_LEUKOCYTE_MEDIATED_IMMUNITY	43	2	437	24	0.706964	HBB, PIGR	0.805707
GO:BP	GOBP_B_CELL_RECEPTOR_SIGNALING_PATHWAY	43	2	437	24	0.706964	IGHG4, IGHV3-43	0.805707
GO:BP	GOBP_REGULATION_OF_B_CELL_ACTIVATION	44	2	437	24	0.719547	IGHG4, IGHV3-43	0.805707
GO:BP	GOBP_POSITIVE_REGULATION_OF_B_CELL_ACTIVATION	44	2	437	24	0.719547	IGHG4, IGHV3-43	0.805707
GO:BP	GOBP_DEFENSE_RESPONSE	162	8	437	24	0.724089	CRP, FCN3, HPR, IGF1, IGHG4, IGHV3-43, LGALS3BP, PRDX2	0.805707
GO:BP	GOBP_REGULATION_OF_PROTEIN_PHOSPHORYLATION	45	2	437	24	0.731701	IGF1, PRDX2	0.805707
GO:BP	GOBP_NEGATIVE_REGULATION_OF_SIGNALING	45	2	437	24	0.731701	IGF1, PRDX2	0.805707
GO:BP	GOBP_DEFENSE_RESPONSE_TO_BACTERIUM	66	3	437	24	0.732488	CRP, IGHG4, IGHV3-43	0.805707
GO:BP	GOBP_NEGATIVE_REGULATION_OF_MOLECULAR_FUNCTION	66	3	437	24	0.732488	PI16, PRDX2, SLC4A1	0.805707
GO:BP	GOBP_MEMBRANE_ORGANIZATION	67	3	437	24	0.742595	IGHG4, IGHV3-43, SLC4A1	0.805707
GO:BP	GOBP_PROTEIN_PHOSPHORYLATION	46	2	437	24	0.743434	IGF1, PRDX2	0.805707
GO:BP	GOBP_MEMBRANE_INVAGINATION	46	2	437	24	0.743434	IGHG4, IGHV3-43	0.805707
GO:BP	GOBP_BIOLOGICAL_PROCESS_INVOLVED_IN_SYMBIOTIC_INTERACTION	46	2	437	24	0.743434	CRP, FCN3	0.805707
GO:BP	GOBP_POSITIVE_REGULATION_OF_INTRACELLULAR_SIGNAL_TRANSDUCTION	46	2	437	24	0.743434	IGF1, PRDX2	0.805707
GO:BP	GOBP_CELL_ACTIVATION_INVOLVED_IN_IMMUNE_RESPONSE	47	2	437	24	0.754754	HBB, PIGR	0.805707
GO:BP	GOBP_MYELOID_LEUKOCYTE_ACTIVATION	47	2	437	24	0.754754	HBB, PIGR	0.805707
GO:BP	GOBP_PLATELET_DEGRANULATION	47	2	437	24	0.754754	IGF1, LGALS3BP	0.805707
GO:BP	GOBP_POSITIVE_REGULATION_OF_MOLECULAR_FUNCTION	47	2	437	24	0.754754	IGF1, PRDX2	0.805707
GO:BP	GOBP_B_CELL_ACTIVATION	48	2	437	24	0.765666	IGHG4, IGHV3-43	0.810517
GO:BP	GOBP_ANTIGEN_RECEPTOR_MEDIATED_SIGNALING_PATHWAY	48	2	437	24	0.765666	IGHG4, IGHV3-43	0.810517
GO:BP	GOBP_REGULATION_OF_PROTEIN_MODIFICATION_PROCESS	49	2	437	24	0.776181	IGF1, PRDX2	0.818224
GO:BP	GOBP_REGULATION_OF_CELLULAR_COMPONENT_MOVEMENT	51	2	437	24	0.79605	COL1A1, IGF1	0.835688
GO:BP	GOBP_APOPTOTIC_PROCESS	52	2	437	24	0.805423	IGF1, PRDX2	0.838568
GO:BP	GOBP_RESPONSE_TO_ENDOGENOUS_STIMULUS	52	2	437	24	0.805423	COL1A1, IGF1	0.838568
GO:MF	GO_SIGNALING_RECEPTOR_BINDING	118	5	437	24	0.824473	CRP, FBLN5, IGF1, IGHG4, IGHV3-43	0.851069
GO:BP	GOBP_POSITIVE_REGULATION_OF_PROTEIN_METABOLIC_PROCESS	54	2	437	24	0.823091	IGF1, PRDX2	0.853451
GO:BP	GOBP_REGULATION_OF_RESPONSE_TO_EXTERNAL_STIMULUS	55	2	437	24	0.831405	IGF1, PRDX2	0.858553
GO:BP	GOBP_NEGATIVE_REGULATION_OF_CATALYTIC_ACTIVITY	57	2	437	24	0.847042	PI16, SLC4A1	0.871145
GO:BP	GOBP_REGULATION_OF_INTRACELLULAR_SIGNAL_TRANSDUCTION	60	2	437	24	0.868163	IGF1, PRDX2	0.889252
GO:BP	GOBP_NEGATIVE_REGULATION_OF_PROTEIN_METABOLIC_PROCESS	62	2	437	24	0.880799	IGF1, PI16	0.898557
GO:BP	GOBP_RESPONSE_TO_BIOTIC_STIMULUS	132	5	437	24	0.899437	CRP, FCN3, IGHG4, IGHV3-43, PRDX2	0.913886
GO:BP	GOBP_INNATE_IMMUNE_RESPONSE	114	4	437	24	0.912313	CRP, FCN3, IGHG4, IGHV3-43	0.919852
GO:BP	GOBP_NEGATIVE_REGULATION_OF_RESPONSE_TO_STIMULUS	68	2	437	24	0.91258	IGF1, PRDX2	0.919852
GO:MF	GO_MOLECULAR_FUNCTION_REGULATOR	77	2	437	24	0.946245	IGF1, PI16	0.946245
GO:BP	GOBP_DEFENSE_RESPONSE_TO_OTHER_ORGANISM	125	4	437	24	0.947883	CRP, FCN3, IGHG4, IGHV3-43	0.951644
GO:BP	GOBP_PROTEOLYSIS	104	2	437	24	0.989175	HPR, PI16	0.989175

## Sheet: Top25_per_domain
domain	term	term_size_in_BG	DE_in_term	N_BG	n_DE	p_value	overlap_genes	FDR
GO:BP	GOBP_BICARBONATE_TRANSPORT	4	4	437	24	7.0898e-06	CA1, HBA1, HBB, SLC4A1	0.00163918
GO:BP	GOBP_REACTIVE_OXYGEN_SPECIES_METABOLIC_PROCESS	18	7	437	24	1.2958e-05	CRP, FBLN5, HBA1, HBB, HBD, PON3, PRDX2	0.00163918
GO:MF	GO_OXIDOREDUCTASE_ACTIVITY_ACTING_ON_PEROXIDE_AS_ACCEPTOR	6	4	437	24	9.86317e-05	HBA1, HBB, HBD, PRDX2	0.00234436
GO:MF	GO_HAPTOGLOBIN_BINDING	3	3	437	24	0.000146523	HBA1, HBB, HBD	0.00234436
GO:BP	GOBP_ORGANIC_ANION_TRANSPORT	5	4	437	24	3.41391e-05	CA1, HBA1, HBB, SLC4A1	0.00287907
GO:MF	GO_OXYGEN_CARRIER_ACTIVITY	4	3	437	24	0.000564821	HBA1, HBB, HBD	0.00451857
GO:MF	GO_HEMOGLOBIN_BINDING	4	3	437	24	0.000564821	HBB, HBD, HPR	0.00451857
GO:MF	GO_OXYGEN_BINDING	5	3	437	24	0.00136084	HBA1, HBB, HBD	0.00725783
GO:MF	GO_MOLECULAR_CARRIER_ACTIVITY	5	3	437	24	0.00136084	HBA1, HBB, HBD	0.00725783
GO:BP	GOBP_REGULATION_OF_REACTIVE_OXYGEN_SPECIES_METABOLIC_PROCESS	11	5	437	24	0.000120866	CRP, FBLN5, HBB, PON3, PRDX2	0.00741404
GO:BP	GOBP_REGULATION_OF_SUPEROXIDE_METABOLIC_PROCESS	3	3	437	24	0.000146523	CRP, FBLN5, PON3	0.00741404
GO:BP	GOBP_SUPEROXIDE_METABOLIC_PROCESS	7	4	437	24	0.000221631	CRP, FBLN5, PON3, PRDX2	0.00876187
GO:BP	GOBP_RESPONSE_TO_TOXIC_SUBSTANCE	19	6	437	24	0.000242423	FBLN5, HBA1, HBB, HBD, PON3, PRDX2	0.00876187
GO:BP	GOBP_HYDROGEN_PEROXIDE_METABOLIC_PROCESS	8	4	437	24	0.000426869	HBA1, HBB, HBD, PRDX2	0.0114015
GO:BP	GOBP_HYDROGEN_PEROXIDE_CATABOLIC_PROCESS	8	4	437	24	0.000426869	HBA1, HBB, HBD, PRDX2	0.0114015
GO:BP	GOBP_RESPONSE_TO_REACTIVE_OXYGEN_SPECIES	14	5	437	24	0.000467931	COL1A1, FBLN5, HBA1, HBB, PRDX2	0.0114015
GO:BP	GOBP_GAS_TRANSPORT	4	3	437	24	0.000564821	HBA1, HBB, HBD	0.0114015
GO:BP	GOBP_OXYGEN_TRANSPORT	4	3	437	24	0.000564821	HBA1, HBB, HBD	0.0114015
GO:BP	GOBP_CELLULAR_RESPONSE_TO_TOXIC_SUBSTANCE	15	5	437	24	0.000675978	FBLN5, HBA1, HBB, HBD, PRDX2	0.0114015
GO:BP	GOBP_DETOXIFICATION	15	5	437	24	0.000675978	FBLN5, HBA1, HBB, HBD, PRDX2	0.0114015
GO:BP	GOBP_CELLULAR_OXIDANT_DETOXIFICATION	15	5	437	24	0.000675978	FBLN5, HBA1, HBB, HBD, PRDX2	0.0114015
GO:MF	GO_TETRAPYRROLE_BINDING	7	3	437	24	0.00442412	HBA1, HBB, HBD	0.0194725
GO:MF	GO_ANTIOXIDANT_ACTIVITY	14	4	437	24	0.00486811	HBA1, HBB, HBD, PRDX2	0.0194725
GO:BP	GOBP_ENDOCYTOSIS	122	14	437	24	0.00126994	CRP, FCN3, HBA1, HBB, HPR, IGHG4, IGHV3-43, IGKV1-12, IGKV1-39, IGKV1D-12, IGKV1D-39, IGLV1-40, LGALS3BP, PRG4	0.0200809
GO:BP	GOBP_PHYSIOLOGICAL_CARDIAC_MUSCLE_HYPERTROPHY	2	2	437	24	0.00289715	IGF1, PI16	0.0281915
GO:BP	GOBP_REGULATION_OF_NUCLEOTIDE_METABOLIC_PROCESS	2	2	437	24	0.00289715	IGF1, SLC4A1	0.0281915
GO:BP	GOBP_REGULATION_OF_SUPEROXIDE_ANION_GENERATION	2	2	437	24	0.00289715	CRP, PON3	0.0281915
GO:BP	GOBP_SUPEROXIDE_ANION_GENERATION	2	2	437	24	0.00289715	CRP, PON3	0.0281915
GO:BP	GOBP_REGULATION_OF_CARBOHYDRATE_CATABOLIC_PROCESS	2	2	437	24	0.00289715	IGF1, SLC4A1	0.0281915
GO:BP	GOBP_REGULATION_OF_STRIATED_MUSCLE_CELL_DIFFERENTIATION	2	2	437	24	0.00289715	IGF1, PI16	0.0281915
GO:BP	GOBP_CARDIAC_CELL_DEVELOPMENT	2	2	437	24	0.00289715	IGF1, PI16	0.0281915
GO:BP	GOBP_CARDIAC_MUSCLE_CELL_DIFFERENTIATION	2	2	437	24	0.00289715	IGF1, PI16	0.0281915
GO:BP	GOBP_REGULATION_OF_CELL_GROWTH_INVOLVED_IN_CARDIAC_MUSCLE_CELL_DEVELOPMENT	2	2	437	24	0.00289715	IGF1, PI16	0.0281915
GO:MF	GO_OXIDOREDUCTASE_ACTIVITY	19	4	437	24	0.0156088	HBA1, HBB, HBD, PRDX2	0.0519424
GO:MF	GO_ARYLESTERASE_ACTIVITY	4	2	437	24	0.016232	CA1, PON3	0.0519424
GO:MF	GO_ORGANIC_ACID_BINDING	13	3	437	24	0.0289943	HBA1, HBB, HBD	0.0773181
GO:MF	GO_COFACTOR_BINDING	13	3	437	24	0.0289943	HBA1, HBB, HBD	0.0773181
GO:MF	GO_DRUG_BINDING	16	3	437	24	0.0508684	HBA1, HBB, HBD	0.117259
GO:MF	GO_SCAVENGER_RECEPTOR_ACTIVITY	7	2	437	24	0.051301	LGALS3BP, PRG4	0.117259
GO:MF	GO_CARBOXYLIC_ESTER_HYDROLASE_ACTIVITY	8	2	437	24	0.0661272	CA1, PON3	0.141071
GO:MF	GO_CARGO_RECEPTOR_ACTIVITY	9	2	437	24	0.0822025	LGALS3BP, PRG4	0.164405
KEGG	KEGG_FOCAL_ADHESION	14	2	437	24	0.175845	COL1A1, IGF1	0.175845
GO:MF	GO_ANTIGEN_BINDING	94	8	437	24	0.118523	FCN3, IGHG4, IGHV3-43, IGKV1-12, IGKV1-39, IGKV1D-12, IGKV1D-39, IGLV1-40	0.223102
GO:MF	GO_EXTRACELLULAR_MATRIX_STRUCTURAL_CONSTITUENT	26	3	437	24	0.164296	COL1A1, FBLN5, PRG4	0.292081
GO:MF	GO_HYDROLASE_ACTIVITY_ACTING_ON_ESTER_BONDS	18	2	437	24	0.259229	CA1, PON3	0.436597
GO:MF	GO_INTEGRIN_BINDING	19	2	437	24	0.280445	FBLN5, IGF1	0.448712
GO:MF	GO_CARBOHYDRATE_BINDING	20	2	437	24	0.30166	FCN3, PRG4	0.453633
GO:MF	GO_IDENTICAL_PROTEIN_BINDING	68	5	437	24	0.311873	COL1A1, CRP, FBLN5, PON3, SLC4A1	0.453633
GO:MF	GO_PROTEIN_HOMODIMERIZATION_ACTIVITY	37	3	437	24	0.331725	FBLN5, PON3, SLC4A1	0.46153
GO:MF	GO_STRUCTURAL_MOLECULE_ACTIVITY	38	3	437	24	0.347701	COL1A1, FBLN5, PRG4	0.463601
GO:MF	GO_PROTEIN_DIMERIZATION_ACTIVITY	41	3	437	24	0.39553	FBLN5, PON3, SLC4A1	0.506278
