# Supplementary material for: Endothelial glycocalyx perturbation in obstructive sleep apnea is associated with repetitive hypoxemia and immunothrombotic endothelial dysfunction
Source: J Transl Med. 2026 Jun 12;24:777. doi: 10.1186/s12967-026-08409-2 (PMC13277039; doi:10.1186/s12967-026-08409-2)
Supplement: Supplementary file 14 — Supplementary Table S10: Gene set enrichment analysis [file 12967_2026_8409_MOESM14_ESM.xlsx]

## Sheet: Top10_AHI
Model	Rank	Term	Collection	Size	ES	NES	pval	Direction	FDR	absNES
AHI	1	KEGG_COMPLEMENT_AND_COAGULATION_CASCADES	KEGG	52	0.559943	2.15734	0.000443459	positive	0.0817443	2.15734
AHI	2	GO_SERINE_HYDROLASE_ACTIVITY	GO:MF	29	0.565708	1.92295	0.00043956	positive	0.0817443	1.92295
AHI	3	GO_ANTIGEN_BINDING	GO:MF	88	-0.432367	-1.78682	0.000358551	negative	0.0817443	1.78682
AHI	4	GOBP_COMPLEMENT_ACTIVATION_ALTERNATIVE_PATHWAY	GO:BP	12	0.756123	2.05983	0.00087184	positive	0.0819988	2.05983
AHI	5	GO_ENDOPEPTIDASE_ACTIVITY	GO:MF	30	0.546345	1.88008	0.000881446	positive	0.0819988	1.88008
AHI	6	GO_PEPTIDASE_ACTIVITY	GO:MF	39	0.495315	1.81259	0.00088968	positive	0.0819988	1.81259
AHI	7	GOBP_IMMUNE_RESPONSE_REGULATING_SIGNALING_PATHWAY	GO:BP	76	-0.426046	-1.7177	0.00106724	negative	0.0843116	1.7177
AHI	8	GOBP_REGULATION_OF_B_CELL_ACTIVATION	GO:BP	43	-0.480239	-1.75279	0.00142806	negative	0.0877464	1.75279
AHI	9	GOBP_POSITIVE_REGULATION_OF_B_CELL_ACTIVATION	GO:BP	43	-0.480239	-1.75279	0.00142806	negative	0.0877464	1.75279
AHI	10	GO_IMMUNOGLOBULIN_RECEPTOR_BINDING	GO:MF	41	-0.492869	-1.76337	0.00182083	negative	0.100692	1.76337

## Sheet: Top10_ODI3%
Model	Rank	Term	Collection	Size	ES	NES	pval	Direction	FDR	absNES
ODI3%	1	KEGG_COMPLEMENT_AND_COAGULATION_CASCADES	KEGG	52	0.563717	2.16356	0.000432713	positive	0.0603492	2.16356
ODI3%	2	GOBP_COMPLEMENT_ACTIVATION_ALTERNATIVE_PATHWAY	GO:BP	12	0.769965	2.08447	0.000430293	positive	0.0603492	2.08447
ODI3%	3	KEGG_SYSTEMIC_LUPUS_ERYTHEMATOSUS	KEGG	17	0.675818	1.98586	0.000865052	positive	0.0603492	1.98586
ODI3%	4	GO_SERINE_HYDROLASE_ACTIVITY	GO:MF	29	0.561259	1.90137	0.000430293	positive	0.0603492	1.90137
ODI3%	5	GO_ENDOPEPTIDASE_ACTIVITY	GO:MF	30	0.544874	1.86568	0.000865426	positive	0.0603492	1.86568
ODI3%	6	GO_PEPTIDASE_ACTIVITY	GO:MF	39	0.506854	1.84047	0.000875657	positive	0.0603492	1.84047
ODI3%	7	GOBP_REGULATION_OF_B_CELL_ACTIVATION	GO:BP	43	-0.495715	-1.81073	0.00109131	negative	0.0603492	1.81073
ODI3%	8	GOBP_POSITIVE_REGULATION_OF_B_CELL_ACTIVATION	GO:BP	43	-0.495715	-1.81073	0.00109131	negative	0.0603492	1.81073
ODI3%	9	GOBP_IMMUNE_RESPONSE_REGULATING_SIGNALING_PATHWAY	GO:BP	76	-0.433977	-1.75343	0.0010846	negative	0.0603492	1.75343
ODI3%	10	GO_ANTIGEN_BINDING	GO:MF	88	-0.409394	-1.69327	0.000734214	negative	0.0603492	1.69327

## Sheet: Top10_HA
Model	Rank	Term	Collection	Size	ES	NES	pval	Direction	FDR	absNES
HA	1	GOBP_PLATELET_ACTIVATION	GO:BP	17	0.657631	2.09921	0.000633714	positive	0.139015	2.09921
HA	2	GO_EXTRACELLULAR_MATRIX_STRUCTURAL_CONSTITUENT	GO:MF	26	0.57354	2.07609	0.000716332	positive	0.139015	2.07609
HA	3	GO_STRUCTURAL_MOLECULE_ACTIVITY	GO:MF	30	0.530781	1.99901	0.000754148	positive	0.139015	1.99901
HA	4	GOBP_CELL_CYCLE_PROCESS	GO:BP	10	-0.749492	-1.81488	0.00122699	negative	0.169632	1.81488
HA	5	GOBP_SUBSTRATE_ADHESION_DEPENDENT_CELL_SPREADING	GO:BP	11	0.727616	2.06226	0.00228833	positive	0.186927	2.06226
HA	6	GOBP_CELL_CYCLE	GO:BP	11	-0.762598	-1.88978	0.00184388	negative	0.186927	1.88978
HA	7	GOBP_MONOSACCHARIDE_METABOLIC_PROCESS	GO:BP	16	-0.668652	-1.83557	0.00236616	negative	0.186927	1.83557
HA	8	GOBP_HOMOTYPIC_CELL_CELL_ADHESION	GO:BP	11	0.676899	1.91851	0.00286041	positive	0.197726	1.91851
HA	9	GOBP_RESPONSE_TO_CARBOHYDRATE	GO:BP	12	0.650979	1.90492	0.00657109	positive	0.312606	1.90492
HA	10	GOBP_POSITIVE_REGULATION_OF_CELL_SUBSTRATE_ADHESION	GO:BP	13	0.604303	1.78482	0.0116686	positive	0.312606	1.78482

## Sheet: Top10_HS
Model	Rank	Term	Collection	Size	ES	NES	pval	Direction	FDR	absNES
HS	1	GOBP_COMPLEMENT_ACTIVATION_ALTERNATIVE_PATHWAY	GO:BP	12	0.744647	2.13724	0.000443066	positive	0.0625283	2.13724
HS	2	GO_SERINE_HYDROLASE_ACTIVITY	GO:MF	29	0.560359	2.03002	0.00045045	positive	0.0625283	2.03002
HS	3	GO_ENDOPEPTIDASE_ACTIVITY	GO:MF	30	0.541573	1.98863	0.000450045	positive	0.0625283	1.98863
HS	4	KEGG_COMPLEMENT_AND_COAGULATION_CASCADES	KEGG	52	0.45613	1.89267	0.000452284	positive	0.0625283	1.89267
HS	5	GO_PEPTIDASE_ACTIVITY	GO:MF	39	0.48209	1.88574	0.000909091	positive	0.100545	1.88574
HS	6	GOBP_MUSCLE_CELL_PROLIFERATION	GO:BP	12	-0.703429	-1.94319	0.0010929	negative	0.100729	1.94319
HS	7	GOBP_NEGATIVE_REGULATION_OF_CELLULAR_COMPONENT_ORGANIZATION	GO:BP	31	-0.545391	-1.94556	0.00178508	negative	0.141021	1.94556
HS	8	GOBP_SMOOTH_MUSCLE_CELL_PROLIFERATION	GO:BP	11	-0.700246	-1.87085	0.00405306	negative	0.280168	1.87085
HS	9	GO_CADHERIN_BINDING	GO:MF	12	-0.662113	-1.82905	0.00546448	negative	0.314899	1.82905
HS	10	GOBP_CELL_CYCLE	GO:BP	11	-0.671882	-1.79507	0.00626382	negative	0.314899	1.79507

## Sheet: Plot_Input
Model	Rank	Term	Label	Collection	NES	FDR	neglog10FDR
AHI	1	KEGG_COMPLEMENT_AND_COAGULATION_CASCADES	KEGG_complement and coagulation cascades	KEGG	2.15734	0.0817443	1.08754
AHI	2	GO_SERINE_HYDROLASE_ACTIVITY	GO_MF_serine hydrolase activity	GO:MF	1.92295	0.0817443	1.08754
AHI	3	GO_ANTIGEN_BINDING	GO_MF_antigen binding	GO:MF	-1.78682	0.0817443	1.08754
AHI	4	GOBP_COMPLEMENT_ACTIVATION_ALTERNATIVE_PATHWAY	GO_BP_complement activation alternative pathway	GO:BP	2.05983	0.0819988	1.08619
AHI	5	GO_ENDOPEPTIDASE_ACTIVITY	GO_MF_endopeptidase activity	GO:MF	1.88008	0.0819988	1.08619
AHI	6	GO_PEPTIDASE_ACTIVITY	GO_MF_peptidase activity	GO:MF	1.81259	0.0819988	1.08619
AHI	7	GOBP_IMMUNE_RESPONSE_REGULATING_SIGNALING_PATHWAY	GO_BP_immune response regulating signaling pathway	GO:BP	-1.7177	0.0843116	1.07411
AHI	8	GOBP_REGULATION_OF_B_CELL_ACTIVATION	GO_BP_regulation of b cell activation	GO:BP	-1.75279	0.0877464	1.05677
AHI	9	GOBP_POSITIVE_REGULATION_OF_B_CELL_ACTIVATION	GO_BP_positive regulation of b cell activation	GO:BP	-1.75279	0.0877464	1.05677
AHI	10	GO_IMMUNOGLOBULIN_RECEPTOR_BINDING	GO_MF_immunoglobulin receptor binding	GO:MF	-1.76337	0.100692	0.997005
ODI3%	1	KEGG_COMPLEMENT_AND_COAGULATION_CASCADES	KEGG_complement and coagulation cascades	KEGG	2.16356	0.0603492	1.21933
ODI3%	2	GOBP_COMPLEMENT_ACTIVATION_ALTERNATIVE_PATHWAY	GO_BP_complement activation alternative pathway	GO:BP	2.08447	0.0603492	1.21933
ODI3%	3	KEGG_SYSTEMIC_LUPUS_ERYTHEMATOSUS	KEGG_systemic lupus erythematosus	KEGG	1.98586	0.0603492	1.21933
ODI3%	4	GO_SERINE_HYDROLASE_ACTIVITY	GO_MF_serine hydrolase activity	GO:MF	1.90137	0.0603492	1.21933
ODI3%	5	GO_ENDOPEPTIDASE_ACTIVITY	GO_MF_endopeptidase activity	GO:MF	1.86568	0.0603492	1.21933
ODI3%	6	GO_PEPTIDASE_ACTIVITY	GO_MF_peptidase activity	GO:MF	1.84047	0.0603492	1.21933
ODI3%	7	GOBP_REGULATION_OF_B_CELL_ACTIVATION	GO_BP_regulation of b cell activation	GO:BP	-1.81073	0.0603492	1.21933
ODI3%	8	GOBP_POSITIVE_REGULATION_OF_B_CELL_ACTIVATION	GO_BP_positive regulation of b cell activation	GO:BP	-1.81073	0.0603492	1.21933
ODI3%	9	GOBP_IMMUNE_RESPONSE_REGULATING_SIGNALING_PATHWAY	GO_BP_immune response regulating signaling pathway	GO:BP	-1.75343	0.0603492	1.21933
ODI3%	10	GO_ANTIGEN_BINDING	GO_MF_antigen binding	GO:MF	-1.69327	0.0603492	1.21933
HA	1	GOBP_PLATELET_ACTIVATION	GO_BP_platelet activation	GO:BP	2.09921	0.139015	0.85694
HA	2	GO_EXTRACELLULAR_MATRIX_STRUCTURAL_CONSTITUENT	GO_MF_extracellular matrix structural constituent	GO:MF	2.07609	0.139015	0.85694
HA	3	GO_STRUCTURAL_MOLECULE_ACTIVITY	GO_MF_structural molecule activity	GO:MF	1.99901	0.139015	0.85694
HA	4	GOBP_CELL_CYCLE_PROCESS	GO_BP_cell cycle process	GO:BP	-1.81488	0.169632	0.770492
HA	5	GOBP_SUBSTRATE_ADHESION_DEPENDENT_CELL_SPREADING	GO_BP_substrate adhesion dependent cell spreading	GO:BP	2.06226	0.186927	0.728328
HA	6	GOBP_CELL_CYCLE	GO_BP_cell cycle	GO:BP	-1.88978	0.186927	0.728328
HA	7	GOBP_MONOSACCHARIDE_METABOLIC_PROCESS	GO_BP_monosaccharide metabolic process	GO:BP	-1.83557	0.186927	0.728328
HA	8	GOBP_HOMOTYPIC_CELL_CELL_ADHESION	GO_BP_homotypic cell cell adhesion	GO:BP	1.91851	0.197726	0.703936
HA	9	GOBP_RESPONSE_TO_CARBOHYDRATE	GO_BP_response to carbohydrate	GO:BP	1.90492	0.312606	0.505003
HA	10	GOBP_POSITIVE_REGULATION_OF_CELL_SUBSTRATE_ADHESION	GO_BP_positive regulation of cell substrate adhesion	GO:BP	1.78482	0.312606	0.505003
HS	1	GOBP_COMPLEMENT_ACTIVATION_ALTERNATIVE_PATHWAY	GO_BP_complement activation alternative pathway	GO:BP	2.13724	0.0625283	1.20392
HS	2	GO_SERINE_HYDROLASE_ACTIVITY	GO_MF_serine hydrolase activity	GO:MF	2.03002	0.0625283	1.20392
HS	3	GO_ENDOPEPTIDASE_ACTIVITY	GO_MF_endopeptidase activity	GO:MF	1.98863	0.0625283	1.20392
HS	4	KEGG_COMPLEMENT_AND_COAGULATION_CASCADES	KEGG_complement and coagulation cascades	KEGG	1.89267	0.0625283	1.20392
HS	5	GO_PEPTIDASE_ACTIVITY	GO_MF_peptidase activity	GO:MF	1.88574	0.100545	0.997638
HS	6	GOBP_MUSCLE_CELL_PROLIFERATION	GO_BP_muscle cell proliferation	GO:BP	-1.94319	0.100729	0.996847
HS	7	GOBP_NEGATIVE_REGULATION_OF_CELLULAR_COMPONENT_ORGANIZATION	GO_BP_negative regulation of cellular component organization	GO:BP	-1.94556	0.141021	0.850716
HS	8	GOBP_SMOOTH_MUSCLE_CELL_PROLIFERATION	GO_BP_smooth muscle cell proliferation	GO:BP	-1.87085	0.280168	0.552582
HS	9	GO_CADHERIN_BINDING	GO_MF_cadherin binding	GO:MF	-1.82905	0.314899	0.501828
HS	10	GOBP_CELL_CYCLE	GO_BP_cell cycle	GO:BP	-1.79507	0.314899	0.501828
