# Supplementary material for: Endothelial glycocalyx perturbation in obstructive sleep apnea is associated with repetitive hypoxemia and immunothrombotic endothelial dysfunction
Source: J Transl Med. 2026 Jun 12;24:777. doi: 10.1186/s12967-026-08409-2 (PMC13277039; doi:10.1186/s12967-026-08409-2)
Supplement: Supplementary file 15 — Supplementary Table S11: Per-protein t-statistics and concordance analyses [file 12967_2026_8409_MOESM15_ESM.xlsx]

## Sheet: AHI
row_index	beta_AHI	t_AHI	p_AHI	n_obs	PG.ProteinGroups	PG.Genes	Gene
0	-0.000295699	-0.0752169	0.940399	45	A0A075B6H9	IGLV4-69	IGLV4-69
1	-0.00391549	-0.856809	0.396413	45	A0A075B6I0	IGLV8-61	IGLV8-61
2	-0.00445416	-0.519159	0.606441	44	A0A075B6I1	IGLV4-60	IGLV4-60
3	-0.00143297	-0.188715	0.851321	41	A0A075B6I4	IGLV10-54	IGLV10-54
4	0.00106155	0.236306	0.814372	44	A0A075B6I9	IGLV7-46	IGLV7-46
5	0.0138981	1.43477	0.168499	21	A0A075B6J1	IGLV5-37	IGLV5-37
6	-0.00355881	-0.453515	0.653239	35	A0A075B6J2	IGLV2-33	IGLV2-33
7	-0.0036823	-1.05535	0.297297	45	A0A075B6J9	IGLV2-18	IGLV2-18
8	5.21456e-05	0.0148548	0.988228	40	A0A075B6K0	IGLV3-16	IGLV3-16
9	-0.00867125	-0.917084	0.367528	29	A0A075B6K2	IGLV3-12	IGLV3-12
10	0.00410953	0.525995	0.601658	45	A0A075B6K4	IGLV3-10	IGLV3-10
11	0.000800324	0.178503	0.859186	45	A0A075B6K5	IGLV3-9	IGLV3-9
12	-0.0915573	-3.84688	0.0310054	6	A0A075B6K6	IGLV4-3	IGLV4-3
13	6.41947e-05	0.0164822	0.986928	45	A0A075B6P5;P01615	IGKV2-28;IGKV2D-28	IGKV2-28
14	-0.00178755	-0.507444	0.614498	45	A0A075B6Q5	IGHV3-64	IGHV3-64
15	-0.000341575	-0.0994462	0.921257	45	A0A075B6R2	IGHV4-4	IGHV4-4
16	-0.00176431	-0.428618	0.670391	45	A0A075B6R9;A0A0C4DH68	IGKV2D-24;IGKV2-24	IGKV2D-24
17	-0.00255268	-0.502079	0.618509	41	A0A075B6S2	IGKV2D-29	IGKV2D-29
18	-0.00281158	-1.32232	0.193218	45	A0A075B6S5	IGKV1-27	IGKV1-27
19	0.00253177	0.252528	0.804582	16	A0A075B6S6	IGKV2D-30	IGKV2D-30
20	-0.00579686	-1.59276	0.119288	42	A0A075B6S9;P0DSN7	IGKV1-37;IGKV1D-37	IGKV1-37
21	0.00125885	0.278663	0.781871	45	A0A087WSX0	IGLV5-45	IGLV5-45
22	0.00273303	0.622433	0.537022	45	A0A087WSY4	IGHV4-30-2	IGHV4-30-2
23	-0.0045519	-1.63431	0.109669	45	A0A087WSY6	IGKV3D-15	IGKV3D-15
24	-0.00185125	-0.679027	0.500846	45	A0A087WSZ0	IGKV1D-8	IGKV1D-8
25	-0.00937256	-2.16238	0.0363324	45	A0A087WW87;P01614	IGKV2-40;IGKV2D-40	IGKV2-40
26	-0.00927718	-1.2622	0.222986	21	A0A0A0MRZ9	IGLV5-52	IGLV5-52
27	-0.00222942	-0.396143	0.694005	45	A0A0A0MS14	IGHV1-45	IGHV1-45
28	-0.000264683	-0.0927941	0.926508	45	A0A0A0MS15	IGHV3-49	IGHV3-49
29				0	A0A0A0MT36	IGKV6D-21	IGKV6D-21
30	-0.00236485	-0.771079	0.444977	45	A0A0A0MT89	IGKJ1	IGKJ1
31	-0.00933829	-2.14911	0.0374345	45	A0A0B4J1U3	IGLV1-36	IGLV1-36
32	-0.00367394	-0.956852	0.344118	45	A0A0B4J1U7	IGHV6-1	IGHV6-1
33	-0.00520541	-1.50992	0.138551	45	A0A0B4J1V0	IGHV3-15	IGHV3-15
34	-0.000355038	-0.101161	0.920017	37	A0A0B4J1V1	IGHV3-21	IGHV3-21
35	-0.00734214	-2.52197	0.015549	45	A0A0B4J1V2	IGHV2-26	IGHV2-26
36	-0.00413405	-1.01521	0.317175	37	A0A0B4J1V6	IGHV3-73	IGHV3-73
37	0.00074729	0.257914	0.797733	45	A0A0B4J1X5	IGHV3-74	IGHV3-74
38	-0.00552231	-1.19973	0.236967	45	A0A0B4J1X8	IGHV3-43	IGHV3-43
39	-0.00482904	-0.860059	0.394758	44	A0A0B4J1Y8	IGLV9-49	IGLV9-49
40	-0.000188551	-0.0832346	0.93406	45	A0A0B4J1Y9	IGHV3-72	IGHV3-72
41				1	A0A0B4J1Z2	IGKV1D-43	IGKV1D-43
42	-0.00521537	-1.19858	0.237745	43	A0A0B4J2D9;P0DP09	IGKV1D-13;IGKV1-13	IGKV1D-13
43	-0.00490358	-0.982313	0.332688	38	A0A0B4J2H0	IGHV1-69D	IGHV1-69D
44	-0.00255277	-0.579897	0.565236	43	A0A0C4DH24	IGKV6-21	IGKV6-21
45	-0.00024872	-0.0723829	0.942641	45	A0A0C4DH25	IGKV3D-20	IGKV3D-20
46	0.00176526	0.442249	0.660816	41	A0A0C4DH29	IGHV1-3	IGHV1-3
47	-0.00344086	-0.65895	0.513524	45	A0A0C4DH30	IGHV3-16	IGHV3-16
48	-0.000565794	-0.204129	0.839239	45	A0A0C4DH31	IGHV1-18	IGHV1-18
49	-0.0001722	-0.0483595	0.961683	41	A0A0C4DH32	IGHV3-20	IGHV3-20
50	0.00275583	0.543878	0.589401	45	A0A0C4DH33	IGHV1-24	IGHV1-24
51	-0.00450223	-1.59013	0.119304	45	A0A0C4DH34	IGHV4-28	IGHV4-28
52	-0.00160312	-0.418688	0.677577	45	A0A0C4DH35	IGHV3-35	IGHV3-35
53	-0.00328072	-1.42693	0.160992	45	A0A0C4DH36	IGHV3-38	IGHV3-38
54	-0.00228123	-0.918179	0.363768	45	A0A0C4DH38	IGHV5-51	IGHV5-51
55	-0.0199776	-1.70695	0.138701	9	A0A0C4DH39	IGHV1-58	IGHV1-58
56	-0.00499095	-0.819039	0.418009	40	A0A0C4DH43	IGHV2-70D	IGHV2-70D
57	-0.0194899	-2.39577	0.0217578	40	A0A0C4DH55	IGKV3D-7	IGKV3D-7
58	-0.00393682	-0.524955	0.602512	43	A0A0C4DH67	IGKV1-8	IGKV1-8
59	-0.0101474	-2.33255	0.0245377	45	A0A0C4DH73;P01611	IGKV1-12;IGKV1D-12	IGKV1-12
60	-0.00812658	-1.59456	0.123377	28	A0A0G2JS06	IGLV5-39	IGLV5-39
61	-0.0101391	-1.65586	0.132132	12	A0A0J9YVY3	IGHV7-4-1	IGHV7-4-1
62	-0.00788287	-2.06083	0.0455476	45	A0A0J9YX35	IGHV3-64D	IGHV3-64D
63	-3.66876e-05	-0.00455947	0.996384	45	A0A0J9YXX1	IGHV5-10-1	IGHV5-10-1
64	0.000810034	0.295825	0.768857	44	A0A1B0GTC6	C3orf85	C3orf85
65	-0.00285463	-0.807459	0.423951	45	A0M8Q6	IGLC7	IGLC7
66	0.0239543	1.81365	0.10729	11	A2NJV5	IGKV2-29	IGKV2-29
67	0.00247466	0.388742	0.699822	38	A2PYH4	HFM1	HFM1
68	0.00470508	2.07365	0.0442815	45	O00187	MASP2	MASP2
69	-0.00161683	-1.59409	0.118415	45	O00391	QSOX1	QSOX1
70	-0.00426511	-1.93953	0.0591726	45	O00533	CHL1	CHL1
71	0.000633759	0.316197	0.753419	45	O14786	NRP1	NRP1
72	-1.83561e-05	-0.0096116	0.992377	45	O14791	APOL1	APOL1
73				2	O15230	LAMA5	LAMA5
74	-0.0016415	-0.390747	0.698496	36	O43493	TGOLN2	TGOLN2
75	-0.00155314	-0.370047	0.713207	45	O43866	CD5L	CD5L
76	0.00443026	0.704388	0.490205	21	O75015	FCGR3B	FCGR3B
77	0.00259705	0.496377	0.623646	30	O75093	SLIT1	SLIT1
78	-0.000797231	-0.46012	0.647803	45	O75144	ICOSLG	ICOSLG
79	0.00805411	3.02843	0.00419152	45	O75636	FCN3	FCN3
80	-0.0474032	-2.66584	0.0285459	11	O75818	RPP40	RPP40
81	0.00338155	4.21985	0.000127753	45	O75882	ATRN	ATRN
82	-0.00156112	-0.419258	0.677164	45	O75884	RBBP9	RBBP9
83	-0.00479834	-0.521022	0.609487	19	O95219	SNX4	SNX4
84	4.23273e-05	0.0374007	0.970343	45	O95445	APOM	APOM
85	0.00432023	1.11478	0.272543	38	O95479	H6PD	H6PD
86	0.00641525	1.26939	0.211292	45	O95497	VNN1	VNN1
87	0.0171621	0.911926	0.373234	22	O95803;Q9H3R1	NDST3;NDST4	NDST3
88	0.0132294	2.0621	0.108195	7	P00325;P07327	ADH1B;ADH1A	ADH1B
89	0.00500169	1.9429	0.058752	45	P00338	LDHA	LDHA
90	0.00152014	1.5198	0.136055	45	P00450	CP	CP
91	-0.0011401	-0.662708	0.511138	45	P00488	F13A1	F13A1
92	0.000109523	0.122345	0.903209	45	P00734	F2	F2
93	0.000998523	1.09598	0.279332	45	P00736	C1R	C1R
94	0.00802262	1.52341	0.135151	45	P00738	HP	HP
95	-0.00813234	-2.03252	0.0484554	45	P00739	HPR	HPR
96	0.00242318	1.9831	0.0539207	45	P00740	F9	F9
97	0.00130667	0.84915	0.400612	45	P00742	F10	F10
98	0.0019822	1.59809	0.11752	45	P00746	CFD	CFD
99	-0.000390959	-0.398482	0.692293	45	P00747	PLG	PLG
100	0.00210136	0.772478	0.444157	45	P00748	F12	F12
101	0.00312318	2.39307	0.0212552	45	P00751	CFB	CFB
102	0.00885545	2.15577	0.0368777	45	P00915	CA1	CA1
103	0.00279606	0.977424	0.337723	28	P00918	CA2	CA2
104	-0.00244142	-2.96093	0.00502735	45	P01008	SERPINC1	SERPINC1
105	-0.00159659	-1.21472	0.231257	45	P01009	SERPINA1	SERPINA1
106	-0.000436804	-0.34749	0.729959	45	P01011	SERPINA3	SERPINA3
107	-0.000537552	-0.455381	0.65118	45	P01019	AGT	AGT
108	-0.00358412	-1.68972	0.0984924	45	P01023	A2M	A2M
109	0.00354157	3.30321	0.00195944	45	P01024	C3	C3
110	0.00176757	2.05618	0.046014	45	P01031	C5	C5
111	0.00100333	0.783484	0.437739	45	P01034	CST3	CST3
112	0.000935953	1.06285	0.293923	45	P01042	KNG1	KNG1
113	-0.0035762	-1.14481	0.258768	45	P01344	IGF2	IGF2
114	0.00522465	1.2736	0.20981	45	P01591	JCHAIN	JCHAIN
115	-0.00746123	-2.61957	0.0121987	45	P01593;P01594	IGKV1D-33;IGKV1-33	IGKV1D-33
116	-0.00555201	-1.45573	0.152902	45	P01597;P04432	IGKV1-39;IGKV1D-39	IGKV1-39
117	-0.00275305	-0.80104	0.427617	45	P01599	IGKV1-17	IGKV1-17
118	-0.00390124	-1.14949	0.256857	45	P01601	IGKV1D-16	IGKV1D-16
119	0.000840838	0.218808	0.82786	45	P01602	IGKV1-5	IGKV1-5
120	-0.00243798	-0.931665	0.356835	45	P01619	IGKV3-20	IGKV3-20
121				0	P01624	IGKV3-15	IGKV3-15
122	-0.00140039	-0.661009	0.512216	45	P01700	IGLV1-47	IGLV1-47
123	-0.00112003	-0.363738	0.717878	45	P01701	IGLV1-51	IGLV1-51
124	-0.00708595	-1.80861	0.077675	45	P01703	IGLV1-40	IGLV1-40
125	0.0029632	0.403163	0.688976	43	P01704	IGLV2-14	IGLV2-14
126	-0.000348095	-0.0392948	0.968872	39	P01705	IGLV2-23	IGLV2-23
127	0.00532025	1.48129	0.145995	45	P01706	IGLV2-11	IGLV2-11
128	-0.00488938	-1.03704	0.305653	45	P01709	IGLV2-8	IGLV2-8
129	0.00429523	1.80432	0.0783562	45	P01714	IGLV3-19	IGLV3-19
130	0.00220279	0.571556	0.570743	44	P01715	IGLV3-1	IGLV3-1
131	-0.0043642	-1.31214	0.1966	45	P01717	IGLV3-25	IGLV3-25
132	0.0054105	1.06955	0.290932	45	P01718	IGLV3-27	IGLV3-27
133	-0.00509585	-1.27449	0.209498	45	P01721	IGLV6-57	IGLV6-57
134	-0.00649861	-1.28914	0.204404	45	P01742	IGHV1-69	IGHV1-69
135	-0.00234574	-0.703204	0.485809	45	P01743	IGHV1-46	IGHV1-46
136	-0.0073613	-2.43643	0.0191534	45	P01762	IGHV3-11	IGHV3-11
137	-0.00345561	-0.974532	0.337102	35	P01763	IGHV3-48	IGHV3-48
138	-0.00423117	-0.918649	0.363652	44	P01764	IGHV3-23	IGHV3-23
139	-0.00711527	-2.50321	0.0162819	45	P01766	IGHV3-13	IGHV3-13
140				0	P01768;P0DP03	IGHV3-30;IGHV3-30-5	IGHV3-30
141	-0.000485215	-0.193215	0.847722	45	P01780	IGHV3-7	IGHV3-7
142	-0.0132397	-1.52197	0.162345	12	P01782	IGHV3-9	IGHV3-9
143	-0.00519874	-0.782952	0.438384	42	P01814	IGHV2-70	IGHV2-70
144	-0.00132315	-0.347858	0.729684	45	P01817	IGHV2-5	IGHV2-5
145	0.00711439	2.69084	0.0101859	45	P01833	PIGR	PIGR
146	-0.00402493	-2.29373	0.0268762	45	P01834	IGKC	IGKC
147				1	P01854	IGHE	IGHE
148	0.00152156	0.563635	0.576	45	P01859	IGHG2	IGHG2
149	0.00340163	0.77276	0.443992	45	P01860	IGHG3	IGHG3
150	-0.0134125	-2.37755	0.0220573	45	P01861	IGHG4	IGHG4
151	-0.00266636	-0.586742	0.560518	45	P01871	IGHM	IGHM
152	-0.00209457	-0.62491	0.53541	45	P01876	IGHA1	IGHA1
153	-0.0129275	-0.78816	0.442124	19	P01880	IGHD	IGHD
154	0.0112668	2.01962	0.049834	45	P02042	HBD	HBD
155	0.00259761	0.840271	0.40646	38	P02144	MB	MB
156	-0.00630899	-1.41891	0.165029	37	P02452	COL1A1	COL1A1
157	-0.00112751	-0.814873	0.419742	45	P02647	APOA1	APOA1
158	0.00288647	1.045	0.301999	45	P02649	APOE	APOE
159	0.000273621	0.13406	0.893995	45	P02652	APOA2	APOA2
160	-0.00354459	-1.05446	0.297703	45	P02654	APOC1	APOC1
161	0.00444459	1.43818	0.157793	45	P02655	APOC2	APOC2
162	0.0037893	1.46546	0.150241	45	P02656	APOC3	APOC3
163	-0.000124041	-0.045484	0.963937	45	P02671	FGA	FGA
164	0.000668654	0.259534	0.796491	45	P02675	FGB	FGB
165	0.00012015	0.0487449	0.961354	45	P02679	FGG	FGG
166	0.0128353	2.27401	0.0292066	38	P02730	SLC4A1	SLC4A1
167	0.0210262	2.35788	0.023777	40	P02741	CRP	CRP
168	0.00308011	1.97974	0.0543111	45	P02743	APCS	APCS
169	-0.000862994	-0.741896	0.462279	45	P02745	C1QA	C1QA
170	-0.000842428	-0.881979	0.382808	45	P02746	C1QB	C1QB
171	-0.000881603	-0.891346	0.377822	45	P02747	C1QC	C1QC
172	0.00054507	0.227948	0.820793	45	P02748	C9	C9
173	-0.00133444	-0.725619	0.472096	45	P02749	APOH	APOH
174	-0.000727623	-0.355167	0.724242	45	P02750	LRG1	LRG1
175	0.00452431	0.70513	0.484622	45	P02751	FN1	FN1
176	-0.00424869	-1.91353	0.0625122	45	P02753	RBP4	RBP4
177	-0.00122283	-1.28002	0.207564	45	P02760	AMBP	AMBP
178	0.00173907	0.767644	0.446993	45	P02763	ORM1	ORM1
179	-0.000715395	-0.480647	0.633262	45	P02765	AHSG	AHSG
180	-0.00251534	-1.6641	0.103537	45	P02766	TTR	TTR
181	-0.00306006	-3.77904	0.000490602	45	P02768	ALB	ALB
182	-0.00133538	-1.4246	0.161661	45	P02774	GC	GC
183	0.00283196	0.497014	0.621771	45	P02775	PPBP	PPBP
184	0.00119096	0.242294	0.80976	44	P02776	PF4	PF4
185	0.00131128	0.780541	0.43945	45	P02786	TFRC	TFRC
186	-0.000900032	-0.657606	0.514379	45	P02787	TF	TF
187	-0.00478062	-0.670584	0.506438	42	P02788	LTF	LTF
188	0.000327349	0.296269	0.768485	45	P02790	HPX	HPX
189	0.00228513	1.17911	0.24499	45	P03950	ANG	ANG
190	0.000511912	0.348095	0.729508	45	P03951	F11	F11
191	0.00205433	1.71598	0.093534	45	P03952	KLKB1	KLKB1
192	0.00300861	2.49161	0.0167508	45	P04003	C4BPA	C4BPA
193	0.00315163	2.3774	0.022065	45	P04004	VTN	VTN
194	0.00430786	1.87253	0.0684556	43	P04040	CAT	CAT
195	0.00171045	1.61675	0.11342	45	P04070	PROC	PROC
196	-0.00476398	-1.25512	0.21672	43	P04075	ALDOA	ALDOA
197	0.00383325	1.86127	0.0697143	45	P04114	APOB	APOB
198	0.00216781	2.58192	0.0134037	45	P04180	LCAT	LCAT
199	-0.000860991	-0.52948	0.599261	45	P04196	HRG	HRG
200	-0.00599798	-1.28877	0.204532	45	P04211	IGLV7-43	IGLV7-43
201	0.000714268	0.685719	0.496658	45	P04217	A1BG	A1BG
202	-0.00384848	-0.545597	0.591377	23	P04264	KRT1	KRT1
203	-0.00274411	-0.440939	0.661519	45	P04275	VWF	VWF
204	-0.00250243	-0.803957	0.425949	45	P04278	SHBG	SHBG
205	-0.000495914	-0.205958	0.837869	43	P04406	GAPDH	GAPDH
206	0.00145562	0.53223	0.597371	45	P04430	IGKV1-16	IGKV1-16
207	-0.00230334	-0.676313	0.502549	45	P04433	IGKV3-11	IGKV3-11
208	-0.00474855	-0.373982	0.711998	25	P04439	HLA-A	HLA-A
209	-0.00779558	-3.7436	0.000545336	45	P05019	IGF1	IGF1
210	0.00709645	1.80502	0.0794418	39	P05062	ALDOB	ALDOB
211	-0.00252519	-1.12743	0.265962	45	P05090	APOD	APOD
212	0.00283746	0.784938	0.436896	45	P05109	S100A8	S100A8
213	0.000287832	0.186727	0.852774	45	P05154	SERPINA5	SERPINA5
214	-0.000505433	-0.496197	0.622342	45	P05155	SERPING1	SERPING1
215	0.00329231	2.89656	0.00596757	45	P05156	CFI	CFI
216	-0.00186045	-1.44414	0.156118	45	P05160	F13B	F13B
217	-0.00208431	-1.53989	0.131088	45	P05452	CLEC3B	CLEC3B
218	-0.000573107	-0.473007	0.638657	45	P05543	SERPINA7	SERPINA7
219	0.00389019	2.15657	0.0368116	45	P05546	SERPIND1	SERPIND1
220	0.00230058	2.21238	0.0324319	45	P06276	BCHE	BCHE
221				0	P06310	IGKV2-30	IGKV2-30
222	-0.00437869	-1.6606	0.104242	45	P06312	IGKV4-1	IGKV4-1
223	-9.94099e-05	-0.0308876	0.975506	45	P06331	IGHV4-34	IGHV4-34
224	-0.00399615	-3.75612	0.000525356	45	P06396	GSN	GSN
225	0.00137794	1.80696	0.0779363	45	P06681	C2	C2
226	0.00257227	0.792602	0.432464	45	P06702	S100A9	S100A9
227	0.00254156	0.664567	0.517943	16	P06703	S100A6	S100A6
228	-0.00592613	-2.63541	0.0117221	45	P06727	APOA4	APOA4
229	-0.000308954	-0.288794	0.774159	45	P07195	LDHB	LDHB
230	0.00156792	1.7249	0.0918977	45	P07225	PROS1	PROS1
231	0.00550079	1.94724	0.0595649	38	P07237	P4HB	P4HB
232	0.00251665	1.06068	0.294899	45	P07333	CSF1R	CSF1R
233	0.00286039	2.45357	0.0183757	45	P07357	C8A	C8A
234	0.00371853	3.31302	0.00190587	45	P07358	C8B	C8B
235	-0.00402281	-2.24081	0.0303838	45	P07359	GP1BA	GP1BA
236	0.00404782	3.09664	0.00348086	45	P07360	C8G	C8G
237	0.00148057	0.365986	0.716257	44	P07737	PFN1	PFN1
238	0.00642262	1.09895	0.28423	24	P07988	SFTPB	SFTPB
239	0.00245289	0.519401	0.606207	45	P07996	THBS1	THBS1
240	0.000767851	0.331232	0.742117	45	P07998	RNASE1	RNASE1
241	-0.00246031	-3.0021	0.00450069	45	P08185	SERPINA6	SERPINA6
242	-0.00244302	-0.740012	0.463724	42	P08195	SLC3A2	SLC3A2
243	-0.00533485	-1.83091	0.0742149	45	P08253	MMP2	MMP2
244	-0.00832209	-2.90496	0.00602248	42	P08294	SOD3	SOD3
245	0.00411417	1.23971	0.223104	39	P08493	MGP	MGP
246	0.00706055	0.752014	0.456237	45	P08519	LPA	LPA
247	-0.00127536	-1.09953	0.277802	45	P08571	CD14	CD14
248	0.0030753	3.07963	0.0036466	45	P08603	CFH	CFH
249	0.000888361	0.268093	0.78994	45	P08637	FCGR3A	FCGR3A
250	-0.000357448	-0.462605	0.646035	45	P08697	SERPINF2	SERPINF2
251	0.00234	1.56924	0.124096	45	P08709	F7	F7
252	-0.00442538	-0.776899	0.44351	32	P09038	FGF2	FGF2
253	0.00326041	0.614826	0.542067	44	P09172	DBH	DBH
254	-0.00420606	-1.32937	0.192088	39	P09382	LGALS1	LGALS1
255	0.00242952	2.6841	0.0103623	45	P09871	C1S	C1S
256	0.000617203	0.142297	0.887526	45	P0C0L4	C4A	C4A
257	0.001295	0.565443	0.574781	45	P0C0L5	C4B	C4B
258	0.00290545	1.07959	0.28679	43	P0CG47;P0CG48;P62979;P62987	UBB;UBC;RPS27A;UBA52	UBB
259	0.00751002	1.68009	0.100364	45	P0DJI8	SAA1	SAA1
260	-0.00600571	-1.00587	0.329449	19	P0DJI9	SAA2	SAA2
261	-0.00060104	-0.171857	0.864375	45	P0DOX2
262	-0.00051481	-0.23136	0.818159	45	P0DOX3
263	-0.00710791	-2.55875	0.0141984	45	P0DOX5
264	-0.000504523	-0.105091	0.916816	44	P0DOX6
265	-0.00228453	-1.00434	0.320964	45	P0DOX7
266	-0.00217826	-0.557042	0.580602	43	P0DOX8
267	-0.000343777	-0.0473448	0.962463	45	P0DOY3	IGLC3	IGLC3
268	-0.00798164	-1.96933	0.0568712	38	P0DP01	IGHV1-8	IGHV1-8
269	0.00365592	0.668608	0.50801	39	P0DP08	IGHV4-38-2	IGHV4-38-2
270	-0.0146659	-2.34089	0.0244443	42	P0DTE1	IGHV3-38-3	IGHV3-38-3
271	-0.00176461	-0.615772	0.543399	29	P0DTE2	IGHV8-51-1	IGHV8-51-1
272	-0.00206364	-0.296744	0.774221	11	P0DTE7;P0DTE8;P0DUB6	AMY1B;AMY1C;AMY1A	AMY1B
273	-0.00529697	-0.443974	0.662352	21	P0DV77	TPRX2	TPRX2
274	-0.00288296	-1.79981	0.0790772	45	P10643	C7	C7
275	-0.00122304	-0.372069	0.711908	41	P10646	TFPI	TFPI
276	-0.000112337	-0.151382	0.880399	45	P10909	CLU	CLU
277	-0.000454194	-0.34761	0.729869	45	P11021	HSPA5	HSPA5
278	-0.00375079	-0.617681	0.540121	45	P11226	MBL2	MBL2
279	-0.00636663	-2.61604	0.0123073	45	P11597	CETP	CETP
280	-0.0021759	-1.41746	0.163724	45	P12111	COL6A3	COL6A3
281	0.00210288	2.02862	0.0488686	45	P12259	F5	F5
282	0.0020617	0.460341	0.656191	12	P12814	ACTN1	ACTN1
283	-0.00168276	-0.90747	0.369336	45	P12830	CDH1	CDH1
284	0.000134906	0.0806684	0.936089	45	P12955	PEPD	PEPD
285	0.0034998	2.09893	0.0418744	45	P13473	LAMP2	LAMP2
286	-0.00164778	-0.640469	0.525432	44	P13591	NCAM1	NCAM1
287	-0.000377813	-0.144881	0.88566	37	P13598	ICAM2	ICAM2
288				4	P13645	KRT10	KRT10
289	0.000179135	0.1345	0.89365	45	P13671	C6	C6
290	-0.000339138	-0.238345	0.812773	45	P13796	LCP1	LCP1
291	-0.00420544	-2.50666	0.0161449	45	P14151	SELL	SELL
292	-0.00602921	-2.31951	0.0255568	43	P14209	CD99	CD99
293	-0.00521081	-2.21593	0.0326008	42	P14625	HSP90B1	HSP90B1
294	0.000661948	0.347775	0.729746	45	P15144	ANPEP	ANPEP
295	0.000847876	0.531074	0.598304	43	P15151	PVR	PVR
296	-0.000477455	-0.299443	0.766079	45	P15169	CPN1	CPN1
297	-0.0046633	-3.6676	0.00068326	45	P15291	B4GALT1	B4GALT1
298	0.000219845	0.116922	0.907493	44	P15311;P26038;P35241	EZR;MSN;RDX	EZR
299	0.000594328	0.232923	0.816953	45	P15814	IGLL1	IGLL1
300	-0.00274042	-2.05225	0.0464116	45	P16070	CD44	CD44
301	0.00902225	1.95056	0.0601998	34	P16930	FAH	FAH
302	0.00967984	1.78069	0.0876273	27	P17301	ITGA2	ITGA2
303	-0.00300104	-1.17353	0.248289	39	P17931	LGALS3	LGALS3
304	-0.00122865	-0.736505	0.465517	45	P17936	IGFBP3	IGFBP3
305	-0.0128701	-2.9187	0.00733429	28	P18065	IGFBP2	IGFBP2
306	0.00535714	2.14437	0.0378354	45	P18428	LBP	LBP
307	-0.00103222	-0.709601	0.481872	45	P19320	VCAM1	VCAM1
308	0.000868452	0.472118	0.639286	45	P19652	ORM2	ORM2
309	-0.000139762	-0.141939	0.887807	45	P19823	ITIH2	ITIH2
310	0.000298438	0.251163	0.802913	45	P19827	ITIH1	ITIH1
311	-0.00188985	-0.554722	0.582098	44	P20701	ITGAL	ITGAL
312	-0.00103693	-0.208713	0.835849	39	P20742	PZP	PZP
313	0.000693861	0.619928	0.538654	45	P20851	C4BPB	C4BPB
314	-0.00550518	-1.13973	0.263128	34	P21333	FLNA	FLNA
315	-0.00393715	-1.54616	0.129569	45	P22105	TNXB	TNXB
316	-0.000840349	-0.670987	0.505903	45	P22352	GPX3	GPX3
317	0.000912717	0.517228	0.607777	44	P22692	IGFBP4	IGFBP4
318	0.000983984	0.688754	0.494765	45	P22792	CPN2	CPN2
319	0.00602619	1.6931	0.0978431	45	P22891	PROZ	PROZ
320	-0.00544833	-0.993529	0.326142	45	P23083	IGHV1-2	IGHV1-2
321	-0.00231258	-1.09031	0.281792	45	P23142	FBLN1	FBLN1
322	-0.00303313	-2.75219	0.00870358	45	P23470	PTPRG	PTPRG
323	-0.00202628	-1.25623	0.215975	45	P24592	IGFBP6	IGFBP6
324	-0.0030854	-1.83882	0.0730197	45	P24593	IGFBP5	IGFBP5
325	-0.00310838	-2.54833	0.0145699	45	P25311	AZGP1	AZGP1
326	0.0015218	0.204825	0.839139	32	P25786	PSMA1	PSMA1
327	0.00495571	1.25839	0.216579	38	P26447	S100A4	S100A4
328	0.000778028	0.333695	0.74027	45	P26927	MST1	MST1
329	0.00212227	1.36142	0.180641	45	P27169	PON1	PON1
330	0.000563926	0.411244	0.682985	45	P27487	DPP4	DPP4
331	0.000406813	0.339101	0.736223	45	P27918	CFP	CFP
332	-0.00093697	-0.82115	0.416197	45	P29622	SERPINA4	SERPINA4
333	0.00902263	1.5013	0.148165	24	P30041	PRDX6	PRDX6
334	0.0064199	1.64449	0.11018	34	P30043	BLVRB	BLVRB
335	0.0113974	2.3891	0.0215735	44	P32119	PRDX2	PRDX2
336	-0.00307635	-1.55137	0.128316	45	P33151	CDH5	CDH5
337	0.000567523	0.541426	0.591075	45	P33908	MAN1A1	MAN1A1
338	-0.000178271	-0.0880917	0.930223	45	P34096	RNASE4	RNASE4
339	-0.00282482	-1.0436	0.303441	40	P35443	THBS4	THBS4
340	0.00405569	2.55914	0.0141849	45	P35542	SAA4	SAA4
341	0.002352	0.270623	0.79128	15	P35609	ACTN2	ACTN2
342	-0.00227045	-1.56774	0.124445	45	P35858	IGFALS	IGFALS
343				4	P35908	KRT2	KRT2
344	0.000673632	0.575213	0.568217	45	P36955	SERPINF1	SERPINF1
345	-0.00388459	-1.32637	0.191886	45	P36980	CFHR2	CFHR2
346	-0.00572743	-1.14485	0.264046	26	P37802	TAGLN2	TAGLN2
347	0.000341813	0.263895	0.793152	45	P39060	COL18A1	COL18A1
348	-0.00182938	-0.540955	0.59374	26	P40189	IL6ST	IL6ST
349	-0.00252777	-1.49875	0.141418	45	P41222	PTGDS	PTGDS
350	-0.000357616	-0.263163	0.793712	45	P43121	MCAM	MCAM
351	0.00265198	2.04169	0.0474966	45	P43251	BTD	BTD
352	0.00386165	2.52292	0.0155124	45	P43652	AFM	AFM
353	0.00199841	1.39902	0.169149	45	P48740	MASP1	MASP1
354	-0.000244675	-0.136961	0.891716	45	P49747	COMP	COMP
355	-0.00105913	-0.670615	0.506137	45	P49908	SELENOP	SELENOP
356	-0.00231444	-0.716967	0.477363	45	P49913	CAMP	CAMP
357	0.000602795	0.417095	0.678733	45	P51884	LUM	LUM
358	0.0489957	2.63806	0.118655	5	P53794	SLC5A3	SLC5A3
359	-0.00583388	-3.96319	0.000281452	45	P54108	CRISP3	CRISP3
360	0.000124223	0.0142762	0.989162	8	P54802	NAGLU	NAGLU
361	0.00355067	1.08905	0.282342	45	P55056	APOC4	APOC4
362	0.000190845	0.118365	0.906343	45	P55058	PLTP	PLTP
363	0.00855471	1.34077	0.189151	36	P55103	INHBC	INHBC
364	-0.00486882	-2.39608	0.0211033	45	P55290	CDH13	CDH13
365	0.00645293	0.96011	0.342628	44	P58335	ANTXR2	ANTXR2
366	-0.00344268	-1.40046	0.168719	45	P59665;P59666	DEFA1;DEFA3	DEFA1
367	0.0139989	1.39727	0.175117	27	P60709	ACTB	ACTB
368	-0.00228356	-0.715072	0.478935	41	P60985	KRTDAP	KRTDAP
369	-0.00384376	-0.698298	0.490553	32	P61224;P62834	RAP1B;RAP1A	RAP1B
370	-0.00161136	-1.17256	0.247581	45	P61626	LYZ	LYZ
371	-0.000119386	-0.080877	0.935924	45	P61769	B2M	B2M
372				3	P62258	YWHAE	YWHAE
373				0	P62736;P63267	ACTA2;ACTG2	ACTA2
374	0.0020761	1.18464	0.242819	45	P63010	AP2B1	AP2B1
375	-0.000652112	-0.120357	0.905911	17	P67936	TPM4	TPM4
376	9.95332e-05	0.0240929	0.980944	32	P68363;P68366;Q9BQE3;Q9H853;Q9NY65	TUBA1B;TUBA4A;TUBA1C;TUBA4B;TUBA8	TUBA1B
377	0.0132026	2.42761	0.0195651	45	P68871	HBB	HBB
378	0.0203746	1.2642	0.246623	10	P69892	HBG2	HBG2
379	0.0141704	2.57541	0.0136229	45	P69905	HBA1	HBA1
380	0.00222674	0.663731	0.51087	41	P78417	GSTO1	GSTO1
381	0.000668157	0.339276	0.736093	45	P80108	GPLD1	GPLD1
382	-0.00608002	-1.21959	0.229425	45	P80748	IGLV3-21	IGLV3-21
383	-0.00452182	-2.57037	0.0137948	45	P98160	HSPG2	HSPG2
384	-0.00443795	-0.769291	0.446239	43	P98171	ARHGAP4	ARHGAP4
385	0.000393328	0.225096	0.823023	44	Q01459	CTBS	CTBS
386	0.00192648	0.392263	0.696847	45	Q02985	CFHR3	CFHR3
387	0.00265838	0.820147	0.417117	42	Q03591	CFHR1	CFHR1
388	0.000864792	0.580235	0.564857	45	Q04756	HGFAC	HGFAC
389	-0.000962603	-0.473704	0.638164	45	Q06033	ITIH3	ITIH3
390	0.0108661	3.62716	0.000769789	45	Q08380	LGALS3BP	LGALS3BP
391	-0.00504931	-1.57075	0.123746	45	Q08499	PDE4D	PDE4D
392	0.000780718	0.209538	0.835661	29	Q10588	BST1	BST1
393	-0.000383075	-0.203312	0.839873	45	Q12805	EFEMP1	EFEMP1
394	-0.000220333	-0.0822667	0.934825	45	Q12860	CNTN1	CNTN1
395	0.00355665	2.33471	0.0245355	44	Q12913	PTPRJ	PTPRJ
396	0.00144565	0.813515	0.420511	45	Q13093	PLA2G7	PLA2G7
397	-0.00147777	-0.605841	0.54788	45	Q13103	SPP2	SPP2
398	-0.00891189	-1.36951	0.179564	38	Q13740	ALCAM	ALCAM
399	-0.00695683	-3.22901	0.00241353	45	Q13790	APOF	APOF
400	-0.00248677	-0.88311	0.382454	43	Q13822	ENPP2	ENPP2
401	-0.00442237	-1.79923	0.0791701	45	Q14515	SPARCL1	SPARCL1
402	0.001243	0.885753	0.380794	45	Q14520	HABP2	HABP2
403	0.000650961	0.471274	0.639884	45	Q14624	ITIH4	ITIH4
404	0.00158244	0.151276	0.881202	24	Q14667	BLTP2	BLTP2
405	0.000712287	0.384416	0.70261	45	Q15113	PCOLCE	PCOLCE
406	-0.00668831	-2.27757	0.0279065	45	Q15166	PON3	PON3
407	0.00524696	1.21194	0.239658	23	Q15465	SHH	SHH
408	0.00399627	1.24356	0.220557	45	Q15485	FCN2	FCN2
409	8.23716e-05	0.0612321	0.951465	45	Q15582	TGFBI	TGFBI
410	-0.00402467	-1.22046	0.2291	45	Q15848	ADIPOQ	ADIPOQ
411	0.00367888	1.24513	0.220513	42	Q16270	IGFBP7	IGFBP7
412	-0.0031123	-1.23722	0.222879	45	Q16610	ECM1	ECM1
413	0.000546736	0.357558	0.722465	45	Q16706	MAN2A1	MAN2A1
414	0.000964774	0.570729	0.571299	44	Q16853	AOC3	AOC3
415	0.00308833	0.373519	0.710953	39	Q5GLZ8	HERC4	HERC4
416	-0.016258	-1.44013	0.170376	18	Q5T013	HYI	HYI
417	-0.00218319	-2.03875	0.0478021	45	Q6EMK4	VASN	VASN
418				4	Q6GTS8	PM20D1	PM20D1
419	0.00284968	0.367338	0.719278	16	Q6P179	ERAP2	ERAP2
420	0.0049641	1.88249	0.067443	41	Q6Q788	APOA5	APOA5
421	0.00777274	0.965278	0.35202	16	Q6UWM9	UGT2A3	UGT2A3
422	0.000421485	0.284605	0.777345	45	Q6UX71	PLXDC2	PLXDC2
423	-0.00620211	-2.61287	0.0124056	45	Q6UXB8	PI16	PI16
424	-2.12004e-05	-0.00792096	0.993718	45	Q6UY14	ADAMTSL4	ADAMTSL4
425	0.00185208	0.911852	0.367051	45	Q6YHK3	CD109	CD109
426	-0.00140936	-0.911982	0.366984	45	Q76LX8	ADAMTS13	ADAMTS13
427	0.00520089	1.3637	0.179928	45	Q7L014	DDX46	DDX46
428	0.00373387	0.87973	0.384011	45	Q7L1S5	CHST9	CHST9
429				0	Q86TH1	ADAMTSL2	ADAMTSL2
430	-0.000962827	-0.0775864	0.939855	12	Q86U17	SERPINA11	SERPINA11
431	-1.04967e-05	-0.00458288	0.996366	44	Q86UD1	OAF	OAF
432				1	Q86UT8	CENATAC	CENATAC
433	0.00770663	3.06248	0.00386685	44	Q86VB7	CD163	CD163
434	0.00236822	1.33369	0.189669	44	Q86XP3	DDX42	DDX42
435	-0.00101566	-0.340667	0.73539	38	Q8IYM2	SLFN12	SLFN12
436	-0.00814619	-1.17903	0.248309	31	Q8N8K9	KIAA1958	KIAA1958
437	0.0025909	0.432079	0.672764	16	Q8NBJ4	GOLM1	GOLM1
438	-0.00107898	-0.420455	0.676296	45	Q8NBP7	PCSK9	PCSK9
439				4	Q8NGE7	OR9K2	OR9K2
440	-0.0010624	-0.205371	0.838379	41	Q8TCU6	PREX1	PREX1
441	0.016899	0.952551	0.354987	19	Q8WWG9	KCNE4	KCNE4
442	-0.00465053	-0.439368	0.665929	20	Q8WZ75	ROBO4	ROBO4
443	-0.00184558	-0.43621	0.664918	45	Q92496	CFHR4	CFHR4
444	0.00110552	0.457388	0.64975	45	Q92820	GGH	GGH
445	-0.000578351	-0.261484	0.795095	42	Q92945;Q96AE4	KHSRP;FUBP1	KHSRP
446	0.0116934	3.86342	0.000380788	45	Q92954	PRG4	PRG4
447	-0.00190617	-0.473982	0.63809	43	Q969T7	NT5C3B	NT5C3B
448	-0.000373388	-0.115288	0.90884	40	Q96A28	SLAMF9	SLAMF9
449	0.00431399	1.798	0.0793679	45	Q96A65	EXOC4	EXOC4
450	-0.00080706	-0.387676	0.700261	44	Q96EE4	CCDC126	CCDC126
451	-0.00370504	-1.09821	0.278371	45	Q96FW1	OTUB1	OTUB1
452	0.00059916	0.615623	0.541465	45	Q96IY4	CPB2	CPB2
453	-0.000118498	-0.0747943	0.940734	45	Q96KN2	CNDP1	CNDP1
454	-0.0181076	-1.97644	0.0570609	34	Q96NS5	ASB16	ASB16
455	-0.000932601	-0.913398	0.366247	45	Q96PD5	PGLYRP2	PGLYRP2
456	0.00666676	1.66835	0.107724	28	Q99650	OSMR	OSMR
457	-0.00219529	-0.624313	0.535799	45	Q99728	BARD1	BARD1
458	-0.00438111	-1.52076	0.135814	45	Q99784	OLFM1	OLFM1
459	0.00452053	1.75828	0.0859849	45	Q99969	RARRES2	RARRES2
460	-8.31438e-05	-0.0128895	0.989778	44	Q99996	AKAP9	AKAP9
461	-0.0031539	-0.817743	0.418349	43	Q9BQ89	FAM110A	FAM110A
462	-0.00114177	-0.733102	0.467568	45	Q9BUN1	MENT	MENT
463	-0.000799054	-0.446975	0.65719	45	Q9BWP8	COLEC11	COLEC11
464	0.00128654	0.660439	0.512579	45	Q9BXR6	CFHR5	CFHR5
465	-0.00460922	-1.64915	0.121366	17	Q9H4B7	TUBB1	TUBB1
466	0.0052377	1.86228	0.0701103	42	Q9H4G4	GLIPR2	GLIPR2
467	-0.00773763	-3.42933	0.00136817	45	Q9H8L6	MMRN2	MMRN2
468	0.00534241	0.490201	0.672492	5	Q9HC97	GPR35	GPR35
469	0.00125049	0.439859	0.662294	45	Q9HDC9	APMAP	APMAP
470	-0.000804453	-0.203644	0.839615	45	Q9NP78	ABCB9	ABCB9
471	-0.0049339	-1.76994	0.0839973	45	Q9NPH3	IL1RAP	IL1RAP
472	-0.00100646	-0.513737	0.610128	45	Q9NQ79	CRTAC1	CRTAC1
473	-0.00691362	-0.889867	0.383619	24	Q9NRZ9	HELLS	HELLS
474	0.00507711	1.29151	0.210562	24	Q9NZK5	ADA2	ADA2
475	-0.00100909	-0.807986	0.423652	45	Q9NZP8	C1RL	C1RL
476	-0.0105549	-1.78751	0.0850863	30	Q9P2S5	WRAP73	WRAP73
477	-0.00855134	-2.77996	0.00890858	36	Q9UBX5	FBLN5	FBLN5
478	0.000584499	0.365606	0.716494	45	Q9UGM5	FETUB	FETUB
479	0.00357234	1.4768	0.147188	45	Q9UHG3	PCYOX1	PCYOX1
480	0.00494963	2.96106	0.00502559	45	Q9UK55	SERPINA10	SERPINA10
481	-0.00296027	-0.983075	0.3312	45	Q9UNN8	PROCR	PROCR
482	-0.00298868	-2.4216	0.0198502	45	Q9UNW1	MINPP1	MINPP1
483	-0.00402707	-1.13986	0.260803	45	Q9Y274	ST3GAL6	ST3GAL6
484	0.00102224	0.196572	0.845133	44	Q9Y3R0	GRIP1	GRIP1
485	0.00116251	0.614972	0.542791	36	Q9Y490	TLN1	TLN1
486	0.00437338	1.33878	0.189034	39	Q9Y4F1	FARP1	FARP1
487	0.000283608	0.144571	0.885741	45	Q9Y5Y7	LYVE1	LYVE1
488	0.00327375	0.785038	0.437567	39	Q9Y646	CPQ	CPQ
489	-0.00887839	-1.19863	0.240377	32	Q9Y6C2	EMILIN1	EMILIN1
490	0.00264418	1.51263	0.137862	45	Q9Y6R7	FCGBP	FCGBP
491	3.99701e-05	0.0188549	0.985051	43	Q9Y6Z7	COLEC10	COLEC10

## Sheet: ODI3
row_index	beta_ODI3	t_ODI3	p_ODI3	n_obs	PG.ProteinGroups	PG.Genes	Gene
0	0.000781648	0.120928	0.904325	45	A0A075B6H9	IGLV4-69	IGLV4-69
1	-0.00524623	-0.69611	0.490195	45	A0A075B6I0	IGLV8-61	IGLV8-61
2	-0.00481361	-0.340415	0.735282	44	A0A075B6I1	IGLV4-60	IGLV4-60
3	-0.00178886	-0.137014	0.891743	41	A0A075B6I4	IGLV10-54	IGLV10-54
4	0.00281912	0.381643	0.704697	44	A0A075B6I9	IGLV7-46	IGLV7-46
5	0.0154547	0.992844	0.333946	21	A0A075B6J1	IGLV5-37	IGLV5-37
6	-0.00787758	-0.60797	0.547498	35	A0A075B6J2	IGLV2-33	IGLV2-33
7	-0.00410735	-0.710818	0.481126	45	A0A075B6J9	IGLV2-18	IGLV2-18
8	-0.0018275	-0.302833	0.763713	40	A0A075B6K0	IGLV3-16	IGLV3-16
9	-0.00598552	-0.378544	0.7081	29	A0A075B6K2	IGLV3-12	IGLV3-12
10	0.00516259	0.401297	0.690236	45	A0A075B6K4	IGLV3-10	IGLV3-10
11	-0.000176862	-0.0239804	0.980982	45	A0A075B6K5	IGLV3-9	IGLV3-9
12	-0.135577	-2.52254	0.0859849	6	A0A075B6K6	IGLV4-3	IGLV4-3
13	-0.00252929	-0.395662	0.694357	45	A0A075B6P5;P01615	IGKV2-28;IGKV2D-28	IGKV2-28
14	-0.00150467	-0.259176	0.796766	45	A0A075B6Q5	IGHV3-64	IGHV3-64
15	-0.00155061	-0.274756	0.78485	45	A0A075B6R2	IGHV4-4	IGHV4-4
16	-0.00356132	-0.526736	0.601148	45	A0A075B6R9;A0A0C4DH68	IGKV2D-24;IGKV2-24	IGKV2D-24
17	-0.0034086	-0.405314	0.68752	41	A0A075B6S2	IGKV2D-29	IGKV2D-29
18	-0.00467224	-1.33693	0.188444	45	A0A075B6S5	IGKV1-27	IGKV1-27
19	-0.00304104	-0.19219	0.850563	16	A0A075B6S6	IGKV2D-30	IGKV2D-30
20	-0.0118785	-2.04055	0.0481068	42	A0A075B6S9;P0DSN7	IGKV1-37;IGKV1D-37	IGKV1-37
21	0.00185939	0.250266	0.803601	45	A0A087WSX0	IGLV5-45	IGLV5-45
22	0.0056435	0.783716	0.437604	45	A0A087WSY4	IGHV4-30-2	IGHV4-30-2
23	-0.00790247	-1.7318	0.0906491	45	A0A087WSY6	IGKV3D-15	IGKV3D-15
24	-0.00454643	-1.02106	0.313073	45	A0A087WSZ0	IGKV1D-8	IGKV1D-8
25	-0.017437	-2.48558	0.0169994	45	A0A087WW87;P01614	IGKV2-40;IGKV2D-40	IGKV2-40
26	-0.0141997	-1.38729	0.182293	21	A0A0A0MRZ9	IGLV5-52	IGLV5-52
27	-0.00330117	-0.356597	0.723179	45	A0A0A0MS14	IGHV1-45	IGHV1-45
28	-0.000259081	-0.0552338	0.956214	45	A0A0A0MS15	IGHV3-49	IGHV3-49
29				0	A0A0A0MT36	IGKV6D-21	IGKV6D-21
30	-0.00412908	-0.819494	0.417131	45	A0A0A0MT89	IGKJ1	IGKJ1
31	-0.016096	-2.26508	0.0287272	45	A0A0B4J1U3	IGLV1-36	IGLV1-36
32	-0.00625199	-0.990995	0.327363	45	A0A0B4J1U7	IGHV6-1	IGHV6-1
33	-0.00859182	-1.51593	0.137029	45	A0A0B4J1V0	IGHV3-15	IGHV3-15
34	-1.43975e-05	-0.00260679	0.997935	37	A0A0B4J1V1	IGHV3-21	IGHV3-21
35	-0.0130585	-2.76359	0.00845113	45	A0A0B4J1V2	IGHV2-26	IGHV2-26
36	-0.00469983	-0.724522	0.473702	37	A0A0B4J1V6	IGHV3-73	IGHV3-73
37	-0.000281487	-0.0590367	0.953203	45	A0A0B4J1X5	IGHV3-74	IGHV3-74
38	-0.00994246	-1.31809	0.194616	45	A0A0B4J1X8	IGHV3-43	IGHV3-43
39	-0.00798848	-0.86611	0.39147	44	A0A0B4J1Y8	IGLV9-49	IGLV9-49
40	-0.000164977	-0.044287	0.964886	45	A0A0B4J1Y9	IGHV3-72	IGHV3-72
41				1	A0A0B4J1Z2	IGKV1D-43	IGKV1D-43
42	-0.00426386	-0.588893	0.559244	43	A0A0B4J2D9;P0DP09	IGKV1D-13;IGKV1-13	IGKV1D-13
43	-0.00935578	-1.03535	0.307606	38	A0A0B4J2H0	IGHV1-69D	IGHV1-69D
44	-0.00346798	-0.474466	0.637748	43	A0A0C4DH24	IGKV6-21	IGKV6-21
45	-0.000948847	-0.167975	0.867409	45	A0A0C4DH25	IGKV3D-20	IGKV3D-20
46	0.00184233	0.284874	0.777288	41	A0A0C4DH29	IGHV1-3	IGHV1-3
47	-0.00734088	-0.857982	0.395772	45	A0A0C4DH30	IGHV3-16	IGHV3-16
48	-0.00126844	-0.278423	0.782054	45	A0A0C4DH31	IGHV1-18	IGHV1-18
49	-0.000865224	-0.144538	0.88584	41	A0A0C4DH32	IGHV3-20	IGHV3-20
50	0.00465444	0.558732	0.579311	45	A0A0C4DH33	IGHV1-24	IGHV1-24
51	-0.00722456	-1.54953	0.128758	45	A0A0C4DH34	IGHV4-28	IGHV4-28
52	-0.0047104	-0.751595	0.456486	45	A0A0C4DH35	IGHV3-35	IGHV3-35
53	-0.00569262	-1.5099	0.138556	45	A0A0C4DH36	IGHV3-38	IGHV3-38
54	-0.00433369	-1.06435	0.293252	45	A0A0C4DH38	IGHV5-51	IGHV5-51
55	-0.0116959	-0.563865	0.59328	9	A0A0C4DH39	IGHV1-58	IGHV1-58
56	-0.00690717	-0.675592	0.503501	40	A0A0C4DH43	IGHV2-70D	IGHV2-70D
57	-0.0372966	-2.52075	0.0161515	40	A0A0C4DH55	IGKV3D-7	IGKV3D-7
58	-0.00332722	-0.266669	0.791094	43	A0A0C4DH67	IGKV1-8	IGKV1-8
59	-0.0149536	-2.06424	0.0452077	45	A0A0C4DH73;P01611	IGKV1-12;IGKV1D-12	IGKV1-12
60	-0.0125124	-1.6298	0.115682	28	A0A0G2JS06	IGLV5-39	IGLV5-39
61	-0.0139426	-1.3729	0.203018	12	A0A0J9YVY3	IGHV7-4-1	IGHV7-4-1
62	-0.0121175	-1.91435	0.0624043	45	A0A0J9YX35	IGHV3-64D	IGHV3-64D
63	-0.000965385	-0.0729673	0.942179	45	A0A0J9YXX1	IGHV5-10-1	IGHV5-10-1
64	-0.00149615	-0.332949	0.740869	44	A0A1B0GTC6	C3orf85	C3orf85
65	-0.00472549	-0.812956	0.420828	45	A0M8Q6	IGLC7	IGLC7
66	0.0469578	2.42505	0.0415217	11	A2NJV5	IGKV2-29	IGKV2-29
67	-5.67473e-05	-0.00538824	0.995731	38	A2PYH4	HFM1	HFM1
68	0.00727463	1.9383	0.0593276	45	O00187	MASP2	MASP2
69	-0.00280744	-1.6892	0.0985926	45	O00391	QSOX1	QSOX1
70	-0.00704161	-1.94805	0.0581126	45	O00533	CHL1	CHL1
71	0.0015732	0.478062	0.635085	45	O14786	NRP1	NRP1
72	-0.00100336	-0.319891	0.750637	45	O14791	APOL1	APOL1
73				2	O15230	LAMA5	LAMA5
74	-0.00075024	-0.0996944	0.92119	36	O43493	TGOLN2	TGOLN2
75	-0.00231919	-0.335942	0.738587	45	O43866	CD5L	CD5L
76	0.00522656	0.563118	0.580302	21	O75015	FCGR3B	FCGR3B
77	0.00495582	0.492854	0.6261	30	O75093	SLIT1	SLIT1
78	-0.00190958	-0.672141	0.505175	45	O75144	ICOSLG	ICOSLG
79	0.0122697	2.76326	0.00845824	45	O75636	FCN3	FCN3
80	-0.113075	-2.67714	0.0280501	11	O75818	RPP40	RPP40
81	0.0054758	4.12923	0.000169165	45	O75882	ATRN	ATRN
82	-0.00135677	-0.221259	0.825963	45	O75884	RBBP9	RBBP9
83	-0.0024067	-0.17629	0.862278	19	O95219	SNX4	SNX4
84	-0.000183546	-0.0986396	0.921894	45	O95445	APOM	APOM
85	0.00695744	1.13658	0.263436	38	O95479	H6PD	H6PD
86	0.0122342	1.48203	0.145798	45	O95497	VNN1	VNN1
87	0.022593	0.791041	0.438684	22	O95803;Q9H3R1	NDST3;NDST4	NDST3
88	0.0227962	2.23405	0.0892093	7	P00325;P07327	ADH1B;ADH1A	ADH1B
89	0.00980196	2.36055	0.0229663	45	P00338	LDHA	LDHA
90	0.00235892	1.42994	0.160133	45	P00450	CP	CP
91	-0.00335922	-1.20144	0.236311	45	P00488	F13A1	F13A1
92	-9.24594e-06	-0.00627997	0.995019	45	P00734	F2	F2
93	0.00234379	1.58822	0.119738	45	P00736	C1R	C1R
94	0.0157702	1.84311	0.0723773	45	P00738	HP	HP
95	-0.0149637	-2.30313	0.0262923	45	P00739	HPR	HPR
96	0.0037852	1.87533	0.0677114	45	P00740	F9	F9
97	0.0029093	1.15809	0.253371	45	P00742	F10	F10
98	0.0036526	1.80495	0.0782546	45	P00746	CFD	CFD
99	-0.000161741	-0.100077	0.920759	45	P00747	PLG	PLG
100	0.00410417	0.920211	0.362718	45	P00748	F12	F12
101	0.00522455	2.44033	0.0189737	45	P00751	CFB	CFB
102	0.0119643	1.74026	0.089137	45	P00915	CA1	CA1
103	0.00350137	0.759973	0.454379	28	P00918	CA2	CA2
104	-0.00361575	-2.61573	0.0123169	45	P01008	SERPINC1	SERPINC1
105	-0.00275078	-1.27495	0.209335	45	P01009	SERPINA1	SERPINA1
106	-5.17751e-05	-0.0250127	0.980163	45	P01011	SERPINA3	SERPINA3
107	-0.000793133	-0.40841	0.685047	45	P01019	AGT	AGT
108	-0.005594	-1.59846	0.117438	45	P01023	A2M	A2M
109	0.00565051	3.18093	0.00275919	45	P01024	C3	C3
110	0.00268446	1.8852	0.0663341	45	P01031	C5	C5
111	0.00166388	0.790254	0.433819	45	P01034	CST3	CST3
112	0.00170775	1.18304	0.243445	45	P01042	KNG1	KNG1
113	-0.00552057	-1.07275	0.289508	45	P01344	IGF2	IGF2
114	0.00756548	1.11671	0.270466	45	P01591	JCHAIN	JCHAIN
115	-0.0128733	-2.77157	0.00827838	45	P01593;P01594	IGKV1D-33;IGKV1-33	IGKV1D-33
116	-0.00944978	-1.50952	0.138652	45	P01597;P04432	IGKV1-39;IGKV1D-39	IGKV1-39
117	-0.0042906	-0.758621	0.452316	45	P01599	IGKV1-17	IGKV1-17
118	-0.00728185	-1.31078	0.197055	45	P01601	IGKV1D-16	IGKV1D-16
119	0.00207746	0.329003	0.743789	45	P01602	IGKV1-5	IGKV1-5
120	-0.00417935	-0.972147	0.336543	45	P01619	IGKV3-20	IGKV3-20
121				0	P01624	IGKV3-15	IGKV3-15
122	-0.00379922	-1.10048	0.27739	45	P01700	IGLV1-47	IGLV1-47
123	-0.000157854	-0.0311272	0.975316	45	P01701	IGLV1-51	IGLV1-51
124	-0.0101507	-1.56102	0.126024	45	P01703	IGLV1-40	IGLV1-40
125	0.00538926	0.438383	0.663467	43	P01704	IGLV2-14	IGLV2-14
126	-0.000386988	-0.0266389	0.978895	39	P01705	IGLV2-23	IGLV2-23
127	0.00854151	1.4445	0.156019	45	P01706	IGLV2-11	IGLV2-11
128	-0.0080181	-1.03416	0.306982	45	P01709	IGLV2-8	IGLV2-8
129	0.00811654	2.09974	0.0417986	45	P01714	IGLV3-19	IGLV3-19
130	0.00269597	0.433051	0.667248	44	P01715	IGLV3-1	IGLV3-1
131	-0.00564461	-1.02411	0.311647	45	P01717	IGLV3-25	IGLV3-25
132	0.00649434	0.77581	0.442208	45	P01718	IGLV3-27	IGLV3-27
133	-0.00875775	-1.33442	0.189256	45	P01721	IGLV6-57	IGLV6-57
134	-0.00482045	-0.572578	0.569983	45	P01742	IGHV1-69	IGHV1-69
135	-0.00521772	-0.955912	0.344587	45	P01743	IGHV1-46	IGHV1-46
136	-0.0119987	-2.41214	0.0203065	45	P01762	IGHV3-11	IGHV3-11
137	-0.00629801	-1.08343	0.286714	35	P01763	IGHV3-48	IGHV3-48
138	-0.00695417	-0.917867	0.364057	44	P01764	IGHV3-23	IGHV3-23
139	-0.01178	-2.52291	0.015513	45	P01766	IGHV3-13	IGHV3-13
140				0	P01768;P0DP03	IGHV3-30;IGHV3-30-5	IGHV3-30
141	-0.00182569	-0.442952	0.660074	45	P01780	IGHV3-7	IGHV3-7
142	-0.0181571	-1.49612	0.168839	12	P01782	IGHV3-9	IGHV3-9
143	-0.00863582	-0.779683	0.440284	42	P01814	IGHV2-70	IGHV2-70
144	-0.00416751	-0.668881	0.507231	45	P01817	IGHV2-5	IGHV2-5
145	0.0118011	2.71856	0.00948955	45	P01833	PIGR	PIGR
146	-0.0069134	-2.40975	0.0204231	45	P01834	IGKC	IGKC
147				1	P01854	IGHE	IGHE
148	0.00127424	0.286255	0.77609	45	P01859	IGHG2	IGHG2
149	0.00637385	0.882444	0.38256	45	P01860	IGHG3	IGHG3
150	-0.0216347	-2.32634	0.0248988	45	P01861	IGHG4	IGHG4
151	-0.00379997	-0.508008	0.614106	45	P01871	IGHM	IGHM
152	-0.00415936	-0.756278	0.453704	45	P01876	IGHA1	IGHA1
153	-0.0160334	-0.558517	0.584224	19	P01880	IGHD	IGHD
154	0.0166305	1.79606	0.079681	45	P02042	HBD	HBD
155	0.00398959	0.76993	0.446507	38	P02144	MB	MB
156	-0.00923991	-1.13346	0.264949	37	P02452	COL1A1	COL1A1
157	-0.00207404	-0.913389	0.366252	45	P02647	APOA1	APOA1
158	0.00345667	0.756445	0.453605	45	P02649	APOE	APOE
159	-0.000684183	-0.203915	0.839405	45	P02652	APOA2	APOA2
160	-0.00549217	-0.992128	0.326817	45	P02654	APOC1	APOC1
161	0.00642564	1.25744	0.21554	45	P02655	APOC2	APOC2
162	0.00564395	1.32136	0.193536	45	P02656	APOC3	APOC3
163	0.000176157	0.0392821	0.968852	45	P02671	FGA	FGA
164	0.00149653	0.353491	0.725488	45	P02675	FGB	FGB
165	0.000755896	0.18657	0.852896	45	P02679	FGG	FGG
166	0.0257175	2.86005	0.00709595	38	P02730	SLC4A1	SLC4A1
167	0.0373133	2.56698	0.0144374	40	P02741	CRP	CRP
168	0.00481388	1.87323	0.0680065	45	P02743	APCS	APCS
169	-0.00138081	-0.721643	0.474513	45	P02745	C1QA	C1QA
170	-0.00110901	-0.703763	0.485464	45	P02746	C1QB	C1QB
171	-0.000608955	-0.37154	0.712103	45	P02747	C1QC	C1QC
172	0.00200658	0.511594	0.611615	45	P02748	C9	C9
173	-0.00268175	-0.889568	0.378765	45	P02749	APOH	APOH
174	-0.00118919	-0.352999	0.725855	45	P02750	LRG1	LRG1
175	0.0061559	0.582377	0.563427	45	P02751	FN1	FN1
176	-0.00644393	-1.75359	0.0867959	45	P02753	RBP4	RBP4
177	-0.00205654	-1.31033	0.197205	45	P02760	AMBP	AMBP
178	0.00389777	1.05267	0.298511	45	P02763	ORM1	ORM1
179	-0.0021627	-0.889491	0.378806	45	P02765	AHSG	AHSG
180	-0.00435433	-1.75819	0.0860016	45	P02766	TTR	TTR
181	-0.00453497	-3.30211	0.00196553	45	P02768	ALB	ALB
182	-0.00209566	-1.35669	0.182128	45	P02774	GC	GC
183	0.00861084	0.925642	0.35992	45	P02775	PPBP	PPBP
184	0.00468832	0.582329	0.563534	44	P02776	PF4	PF4
185	0.00154175	0.556139	0.581067	45	P02786	TFRC	TFRC
186	-0.00132964	-0.590224	0.558203	45	P02787	TF	TF
187	-0.0137557	-1.18729	0.242296	42	P02788	LTF	LTF
188	0.000788247	0.434371	0.666242	45	P02790	HPX	HPX
189	0.00539247	1.72261	0.0923152	45	P03950	ANG	ANG
190	0.00183765	0.764087	0.449087	45	P03951	F11	F11
191	0.00378328	1.9392	0.0592149	45	P03952	KLKB1	KLKB1
192	0.00505397	2.55361	0.0143805	45	P04003	C4BPA	C4BPA
193	0.00503866	2.303	0.0263001	45	P04004	VTN	VTN
194	0.00696937	1.83901	0.073345	43	P04040	CAT	CAT
195	0.00250858	1.43291	0.159287	45	P04070	PROC	PROC
196	-0.005362	-0.84997	0.400401	43	P04075	ALDOA	ALDOA
197	0.00507594	1.4776	0.146975	45	P04114	APOB	APOB
198	0.00343034	2.4702	0.0176484	45	P04180	LCAT	LCAT
199	-0.00146112	-0.546557	0.587575	45	P04196	HRG	HRG
200	-0.0111233	-1.46135	0.15136	45	P04211	IGLV7-43	IGLV7-43
201	0.000912565	0.531608	0.597798	45	P04217	A1BG	A1BG
202	-0.00948686	-0.793916	0.436564	23	P04264	KRT1	KRT1
203	-0.00763351	-0.749178	0.457926	45	P04275	VWF	VWF
204	-0.00431755	-0.84421	0.403335	45	P04278	SHBG	SHBG
205	-0.000486115	-0.12269	0.902967	43	P04406	GAPDH	GAPDH
206	0.000592083	0.131241	0.896211	45	P04430	IGKV1-16	IGKV1-16
207	-0.0015562	-0.276631	0.78342	45	P04433	IGKV3-11	IGKV3-11
208	-0.0164694	-0.741292	0.466356	25	P04439	HLA-A	HLA-A
209	-0.0110752	-3.10572	0.00339531	45	P05019	IGF1	IGF1
210	0.0120736	1.88696	0.0672505	39	P05062	ALDOB	ALDOB
211	-0.00414914	-1.12654	0.266332	45	P05090	APOD	APOD
212	0.0082757	1.41468	0.164532	45	P05109	S100A8	S100A8
213	5.17448e-05	0.0204062	0.983816	45	P05154	SERPINA5	SERPINA5
214	-0.000453033	-0.269918	0.788545	45	P05155	SERPING1	SERPING1
215	0.00555922	2.99072	0.00464088	45	P05156	CFI	CFI
216	-0.003854	-1.84642	0.0718854	45	P05160	F13B	F13B
217	-0.00323293	-1.44804	0.155029	45	P05452	CLEC3B	CLEC3B
218	-0.00142863	-0.719555	0.475784	45	P05543	SERPINA7	SERPINA7
219	0.00651867	2.20233	0.0331846	45	P05546	SERPIND1	SERPIND1
220	0.00352147	2.04361	0.0472974	45	P06276	BCHE	BCHE
221				0	P06310	IGKV2-30	IGKV2-30
222	-0.00613919	-1.40339	0.16785	45	P06312	IGKV4-1	IGKV4-1
223	0.000698769	0.132062	0.895566	45	P06331	IGHV4-34	IGHV4-34
224	-0.00637287	-3.60699	0.000816786	45	P06396	GSN	GSN
225	0.0025569	2.06111	0.0455187	45	P06681	C2	C2
226	0.00762825	1.45416	0.153336	45	P06702	S100A9	S100A9
227	0.0048542	0.751843	0.465541	16	P06703	S100A6	S100A6
228	-0.00958163	-2.58424	0.0133264	45	P06727	APOA4	APOA4
229	-0.000124984	-0.070982	0.943749	45	P07195	LDHB	LDHB
230	0.00220118	1.45872	0.152082	45	P07225	PROS1	PROS1
231	0.00691248	1.45274	0.155204	38	P07237	P4HB	P4HB
232	0.00471723	1.21394	0.231552	45	P07333	CSF1R	CSF1R
233	0.00548569	2.93847	0.00533834	45	P07357	C8A	C8A
234	0.00697923	3.94065	0.000301416	45	P07358	C8B	C8B
235	-0.00795823	-2.77097	0.00829122	45	P07359	GP1BA	GP1BA
236	0.0067565	3.15435	0.00296992	45	P07360	C8G	C8G
237	0.00509469	0.77054	0.445397	44	P07737	PFN1	PFN1
238	0.00976291	0.99147	0.332744	24	P07988	SFTPB	SFTPB
239	0.00723266	0.938078	0.353568	45	P07996	THBS1	THBS1
240	0.00212016	0.557523	0.58013	45	P07998	RNASE1	RNASE1
241	-0.00374479	-2.73713	0.0090476	45	P08185	SERPINA6	SERPINA6
242	-0.00473723	-0.897746	0.37483	42	P08195	SLC3A2	SLC3A2
243	-0.00855724	-1.78256	0.0818875	45	P08253	MMP2	MMP2
244	-0.0136424	-2.99284	0.00477659	42	P08294	SOD3	SOD3
245	0.0073243	1.35698	0.183236	39	P08493	MGP	MGP
246	0.0103935	0.672314	0.505066	45	P08519	LPA	LPA
247	-0.0018592	-0.971781	0.336723	45	P08571	CD14	CD14
248	0.00523865	3.21701	0.00249569	45	P08603	CFH	CFH
249	0.000762378	0.13983	0.889463	45	P08637	FCGR3A	FCGR3A
250	-0.000530898	-0.417647	0.678332	45	P08697	SERPINF2	SERPINF2
251	0.00311645	1.25835	0.215214	45	P08709	F7	F7
252	-0.00549834	-0.590817	0.55922	32	P09038	FGF2	FGF2
253	0.00832629	0.96193	0.341724	44	P09172	DBH	DBH
254	-0.00229445	-0.4293	0.670264	39	P09382	LGALS1	LGALS1
255	0.00436357	2.98151	0.00475723	45	P09871	C1S	C1S
256	0.00348564	0.489991	0.62669	45	P0C0L4	C4A	C4A
257	0.00312676	0.833947	0.409029	45	P0C0L5	C4B	C4B
258	0.00542542	1.23844	0.222773	43	P0CG47;P0CG48;P62979;P62987	UBB;UBC;RPS27A;UBA52	UBB
259	0.0124881	1.70029	0.0964704	45	P0DJI8	SAA1	SAA1
260	-0.00519132	-0.52764	0.60499	19	P0DJI9	SAA2	SAA2
261	-0.00124176	-0.215971	0.830056	45	P0DOX2
262	-0.000964001	-0.263515	0.793442	45	P0DOX3
263	-0.0133045	-2.98221	0.00474829	45	P0DOX5
264	0.00105581	0.132497	0.895239	44	P0DOX6
265	-0.00365302	-0.976024	0.334641	45	P0DOX7
266	-0.00420346	-0.615893	0.541454	43	P0DOX8
267	0.00121236	0.101549	0.919598	45	P0DOY3	IGLC3	IGLC3
268	-0.0110524	-1.6321	0.111625	38	P0DP01	IGHV1-8	IGHV1-8
269	0.00565116	0.635835	0.528906	39	P0DP08	IGHV4-38-2	IGHV4-38-2
270	-0.0181205	-1.69589	0.0978771	42	P0DTE1	IGHV3-38-3	IGHV3-38-3
271	-0.00343547	-0.662712	0.513347	29	P0DTE2	IGHV8-51-1	IGHV8-51-1
272	-0.00190566	-0.140288	0.891901	11	P0DTE7;P0DTE8;P0DUB6	AMY1B;AMY1C;AMY1A	AMY1B
273	-0.00826864	-0.480077	0.636955	21	P0DV77	TPRX2	TPRX2
274	-0.0038448	-1.44081	0.157051	45	P10643	C7	C7
275	-0.00148341	-0.270998	0.787859	41	P10646	TFPI	TFPI
276	0.000473698	0.388793	0.699393	45	P10909	CLU	CLU
277	-0.000209166	-0.0972236	0.923011	45	P11021	HSPA5	HSPA5
278	-0.00438934	-0.438606	0.663195	45	P11226	MBL2	MBL2
279	-0.0108246	-2.72026	0.00944812	45	P11597	CETP	CETP
280	-0.00341189	-1.34875	0.184645	45	P12111	COL6A3	COL6A3
281	0.00313312	1.82218	0.0755528	45	P12259	F5	F5
282	0.00269457	0.448636	0.664301	12	P12814	ACTN1	ACTN1
283	-0.00502284	-1.68563	0.0992837	45	P12830	CDH1	CDH1
284	0.00133854	0.488093	0.628022	45	P12955	PEPD	PEPD
285	0.00603877	2.21422	0.0322955	45	P13473	LAMP2	LAMP2
286	-0.00136444	-0.318296	0.751876	44	P13591	NCAM1	NCAM1
287	-0.000454086	-0.105933	0.916258	37	P13598	ICAM2	ICAM2
288				4	P13645	KRT10	KRT10
289	0.000912964	0.417645	0.678334	45	P13671	C6	C6
290	0.000660884	0.282539	0.778918	45	P13796	LCP1	LCP1
291	-0.00586739	-2.08363	0.0433173	45	P14151	SELL	SELL
292	-0.00980636	-2.28817	0.0274893	43	P14209	CD99	CD99
293	-0.00787729	-2.01554	0.0507756	42	P14625	HSP90B1	HSP90B1
294	0.00216728	0.695431	0.490615	45	P15144	ANPEP	ANPEP
295	-0.000363173	-0.138402	0.890617	43	P15151	PVR	PVR
296	-0.000542257	-0.206704	0.83724	45	P15169	CPN1	CPN1
297	-0.0080935	-3.94373	0.000298607	45	P15291	B4GALT1	B4GALT1
298	0.00201621	0.653105	0.517334	44	P15311;P26038;P35241	EZR;MSN;RDX	EZR
299	-0.00188118	-0.449138	0.655641	45	P15814	IGLL1	IGLL1
300	-0.00389861	-1.75355	0.0868029	45	P16070	CD44	CD44
301	0.0132493	1.78794	0.0835657	34	P16930	FAH	FAH
302	0.0113726	1.41031	0.171278	27	P17301	ITGA2	ITGA2
303	-0.00575058	-1.36229	0.181569	39	P17931	LGALS3	LGALS3
304	-0.00130409	-0.473618	0.638225	45	P17936	IGFBP3	IGFBP3
305	-0.0166105	-2.31587	0.0290558	28	P18065	IGFBP2	IGFBP2
306	0.00902894	2.20401	0.0330578	45	P18428	LBP	LBP
307	-0.00193724	-0.811368	0.421729	45	P19320	VCAM1	VCAM1
308	0.00106572	0.351918	0.726659	45	P19652	ORM2	ORM2
309	0.000231083	0.142721	0.887193	45	P19823	ITIH2	ITIH2
310	0.00109938	0.564375	0.575501	45	P19827	ITIH1	ITIH1
311	-0.00356092	-0.636918	0.527719	44	P20701	ITGAL	ITGAL
312	-0.00211117	-0.266327	0.791507	39	P20742	PZP	PZP
313	0.00113755	0.618063	0.539871	45	P20851	C4BPB	C4BPB
314	-0.00603616	-0.754992	0.455952	34	P21333	FLNA	FLNA
315	-0.00681527	-1.63268	0.110013	45	P22105	TNXB	TNXB
316	-0.000631274	-0.305241	0.761691	45	P22352	GPX3	GPX3
317	0.000516412	0.177552	0.859949	44	P22692	IGFBP4	IGFBP4
318	0.00111561	0.473489	0.638316	45	P22792	CPN2	CPN2
319	0.0114358	1.97644	0.0546965	45	P22891	PROZ	PROZ
320	-0.0078634	-0.869687	0.389415	45	P23083	IGHV1-2	IGHV1-2
321	-0.00480206	-1.38858	0.17228	45	P23142	FBLN1	FBLN1
322	-0.00478586	-2.62223	0.0121177	45	P23470	PTPRG	PTPRG
323	-0.00501619	-1.93792	0.0593757	45	P24592	IGFBP6	IGFBP6
324	-0.00556756	-2.03468	0.0482275	45	P24593	IGFBP5	IGFBP5
325	-0.00503164	-2.50265	0.0163044	45	P25311	AZGP1	AZGP1
326	0.00234125	0.18901	0.851402	32	P25786	PSMA1	PSMA1
327	0.00780034	1.20049	0.238011	38	P26447	S100A4	S100A4
328	0.00219031	0.572768	0.569855	45	P26927	MST1	MST1
329	0.0038782	1.52086	0.135788	45	P27169	PON1	PON1
330	0.00129729	0.576444	0.567392	45	P27487	DPP4	DPP4
331	0.00150482	0.7671	0.447313	45	P27918	CFP	CFP
332	-0.00156236	-0.832876	0.409626	45	P29622	SERPINA4	SERPINA4
333	0.0124705	1.31933	0.201262	24	P30041	PRDX6	PRDX6
334	0.0109762	1.74446	0.0909881	34	P30043	BLVRB	BLVRB
335	0.0163271	2.04538	0.0472707	44	P32119	PRDX2	PRDX2
336	-0.00431842	-1.31419	0.195913	45	P33151	CDH5	CDH5
337	0.000469825	0.271874	0.787051	45	P33908	MAN1A1	MAN1A1
338	0.000522207	0.15696	0.876029	45	P34096	RNASE4	RNASE4
339	-0.00377146	-0.850429	0.400557	40	P35443	THBS4	THBS4
340	0.00689605	2.66067	0.0109974	45	P35542	SAA4	SAA4
341	0.00467503	0.40544	0.692289	15	P35609	ACTN2	ACTN2
342	-0.00307563	-1.27955	0.207726	45	P35858	IGFALS	IGFALS
343				4	P35908	KRT2	KRT2
344	0.000518657	0.268509	0.789622	45	P36955	SERPINF1	SERPINF1
345	-0.00699128	-1.45777	0.152342	45	P36980	CFHR2	CFHR2
346	-0.00639319	-0.819139	0.421114	26	P37802	TAGLN2	TAGLN2
347	5.66094e-05	0.026557	0.978939	45	P39060	COL18A1	COL18A1
348	-0.00291944	-0.501756	0.620609	26	P40189	IL6ST	IL6ST
349	-0.00456882	-1.65665	0.105043	45	P41222	PTGDS	PTGDS
350	-0.000875594	-0.392239	0.696865	45	P43121	MCAM	MCAM
351	0.00415293	1.93545	0.0596871	45	P43251	BTD	BTD
352	0.00587118	2.30748	0.0260258	45	P43652	AFM	AFM
353	0.00316213	1.34392	0.186189	45	P48740	MASP1	MASP1
354	-0.000209402	-0.0712724	0.943519	45	P49747	COMP	COMP
355	-0.00167987	-0.646612	0.521401	45	P49908	SELENOP	SELENOP
356	-0.00283578	-0.532783	0.596991	45	P49913	CAMP	CAMP
357	0.000925779	0.38946	0.698904	45	P51884	LUM	LUM
358	0.0995934	2.81706	0.106295	5	P53794	SLC5A3	SLC5A3
359	-0.00909376	-3.68769	0.000643844	45	P54108	CRISP3	CRISP3
360	-0.00193279	-0.160537	0.878743	8	P54802	NAGLU	NAGLU
361	0.00562366	1.0479	0.300679	45	P55056	APOC4	APOC4
362	0.000565001	0.213185	0.832214	45	P55058	PLTP	PLTP
363	0.0124717	1.23144	0.226861	36	P55103	INHBC	INHBC
364	-0.00795099	-2.37736	0.0220669	45	P55290	CDH13	CDH13
365	0.00526016	0.467513	0.642609	44	P58335	ANTXR2	ANTXR2
366	-0.00352089	-0.858818	0.395316	45	P59665;P59666	DEFA1;DEFA3	DEFA1
367	0.0198057	1.24096	0.226616	27	P60709	ACTB	ACTB
368	-0.00346437	-0.650945	0.518999	41	P60985	KRTDAP	KRTDAP
369	-0.00406516	-0.475808	0.637776	32	P61224;P62834	RAP1B;RAP1A	RAP1B
370	-0.00181764	-0.797484	0.429656	45	P61626	LYZ	LYZ
371	-0.000131221	-0.054058	0.957145	45	P61769	B2M	B2M
372				3	P62258	YWHAE	YWHAE
373				0	P62736;P63267	ACTA2;ACTG2	ACTA2
374	0.00301911	1.04387	0.302516	45	P63010	AP2B1	AP2B1
375	-0.00140192	-0.162827	0.872982	17	P67936	TPM4	TPM4
376	0.00161475	0.242328	0.810232	32	P68363;P68366;Q9BQE3;Q9H853;Q9NY65	TUBA1B;TUBA4A;TUBA1C;TUBA4B;TUBA8	TUBA1B
377	0.0196515	2.17012	0.0357029	45	P68871	HBB	HBB
378	0.0418377	1.48953	0.17996	10	P69892	HBG2	HBG2
379	0.0210832	2.2976	0.0266341	45	P69905	HBA1	HBA1
380	0.00451873	0.822795	0.415758	41	P78417	GSTO1	GSTO1
381	0.00123806	0.382454	0.704053	45	P80108	GPLD1	GPLD1
382	-0.00956424	-1.16497	0.250607	45	P80748	IGLV3-21	IGLV3-21
383	-0.00798974	-2.79619	0.00776611	45	P98160	HSPG2	HSPG2
384	-0.00944143	-1.00469	0.321087	43	P98171	ARHGAP4	ARHGAP4
385	0.000883938	0.289025	0.774019	44	Q01459	CTBS	CTBS
386	0.00462598	0.574018	0.569017	45	Q02985	CFHR3	CFHR3
387	0.00424044	0.79204	0.433129	42	Q03591	CFHR1	CFHR1
388	0.000652326	0.265333	0.792051	45	Q04756	HGFAC	HGFAC
389	-0.00137021	-0.409788	0.684044	45	Q06033	ITIH3	ITIH3
390	0.0186823	3.84916	0.000397498	45	Q08380	LGALS3BP	LGALS3BP
391	-0.0090013	-1.71172	0.0943248	45	Q08499	PDE4D	PDE4D
392	-0.00167456	-0.276418	0.784413	29	Q10588	BST1	BST1
393	-0.00216946	-0.703995	0.485321	45	Q12805	EFEMP1	EFEMP1
394	0.00147444	0.335214	0.739132	45	Q12860	CNTN1	CNTN1
395	0.00473132	1.84526	0.0722301	44	Q12913	PTPRJ	PTPRJ
396	0.000888896	0.302158	0.764023	45	Q13093	PLA2G7	PLA2G7
397	-0.00253011	-0.631039	0.531435	45	Q13103	SPP2	SPP2
398	-0.0142032	-1.33625	0.19009	38	Q13740	ALCAM	ALCAM
399	-0.0103755	-2.86624	0.00646512	45	Q13790	APOF	APOF
400	-0.00380333	-0.823919	0.414871	43	Q13822	ENPP2	ENPP2
401	-0.00721253	-1.78341	0.0817469	45	Q14515	SPARCL1	SPARCL1
402	0.00135838	0.585618	0.561266	45	Q14520	HABP2	HABP2
403	0.00148961	0.657465	0.514469	45	Q14624	ITIH4	ITIH4
404	0.00586084	0.295541	0.770483	24	Q14667	BLTP2	BLTP2
405	0.000624068	0.204567	0.838898	45	Q15113	PCOLCE	PCOLCE
406	-0.0107852	-2.22824	0.0312746	45	Q15166	PON3	PON3
407	0.00689315	1.02037	0.31974	23	Q15465	SHH	SHH
408	0.0083166	1.59158	0.118979	45	Q15485	FCN2	FCN2
409	-0.00016964	-0.0766913	0.939233	45	Q15582	TGFBI	TGFBI
410	-0.00591032	-1.08606	0.283646	45	Q15848	ADIPOQ	ADIPOQ
411	0.00472687	0.963557	0.341205	42	Q16270	IGFBP7	IGFBP7
412	-0.00541806	-1.31272	0.196407	45	Q16610	ECM1	ECM1
413	4.20199e-05	0.0166867	0.986766	45	Q16706	MAN2A1	MAN2A1
414	0.000783811	0.288858	0.774145	44	Q16853	AOC3	AOC3
415	0.00516402	0.389005	0.699564	39	Q5GLZ8	HERC4	HERC4
416	-0.0224233	-1.11369	0.282942	18	Q5T013	HYI	HYI
417	-0.00366003	-2.08262	0.0434138	45	Q6EMK4	VASN	VASN
418				4	Q6GTS8	PM20D1	PM20D1
419	0.00107665	0.0777099	0.939242	16	Q6P179	ERAP2	ERAP2
420	0.00828988	1.92482	0.0617627	41	Q6Q788	APOA5	APOA5
421	0.0118704	0.974278	0.3477	16	Q6UWM9	UGT2A3	UGT2A3
422	-0.000434787	-0.178438	0.859237	45	Q6UX71	PLXDC2	PLXDC2
423	-0.0112251	-2.92664	0.0055093	45	Q6UXB8	PI16	PI16
424	0.000202694	0.0460564	0.963484	45	Q6UY14	ADAMTSL4	ADAMTSL4
425	0.00336629	1.01013	0.318217	45	Q6YHK3	CD109	CD109
426	-0.00195468	-0.767023	0.447358	45	Q76LX8	ADAMTS13	ADAMTS13
427	0.00871424	1.39073	0.171634	45	Q7L014	DDX46	DDX46
428	0.00644652	0.92455	0.360482	45	Q7L1S5	CHST9	CHST9
429				0	Q86TH1	ADAMTSL2	ADAMTSL2
430	0.000377924	0.0187428	0.985455	12	Q86U17	SERPINA11	SERPINA11
431	-0.00116115	-0.309192	0.758741	44	Q86UD1	OAF	OAF
432				1	Q86UT8	CENATAC	CENATAC
433	0.0132696	3.2461	0.00233383	44	Q86VB7	CD163	CD163
434	0.00399885	1.36995	0.178158	44	Q86XP3	DDX42	DDX42
435	-0.00405081	-0.833829	0.410032	38	Q8IYM2	SLFN12	SLFN12
436	-0.0115659	-1.04211	0.306274	31	Q8N8K9	KIAA1958	KIAA1958
437	0.0031917	0.311608	0.760279	16	Q8NBJ4	GOLM1	GOLM1
438	-0.00342264	-0.815779	0.419229	45	Q8NBP7	PCSK9	PCSK9
439				4	Q8NGE7	OR9K2	OR9K2
440	-0.00232551	-0.270221	0.788453	41	Q8TCU6	PREX1	PREX1
441	0.0180404	0.637626	0.532737	19	Q8WWG9	KCNE4	KCNE4
442	-0.00316143	-0.210573	0.835724	20	Q8WZ75	ROBO4	ROBO4
443	-0.00347254	-0.49948	0.620048	45	Q92496	CFHR4	CFHR4
444	0.00149956	0.377	0.708072	45	Q92820	GGH	GGH
445	-0.000443571	-0.121424	0.903978	42	Q92945;Q96AE4	KHSRP;FUBP1	KHSRP
446	0.0180127	3.54298	0.000984865	45	Q92954	PRG4	PRG4
447	-0.00230884	-0.349095	0.728849	43	Q969T7	NT5C3B	NT5C3B
448	0.000114821	0.0214238	0.983023	40	Q96A28	SLAMF9	SLAMF9
449	0.00558197	1.39454	0.170489	45	Q96A65	EXOC4	EXOC4
450	-0.00211785	-0.618261	0.539823	44	Q96EE4	CCDC126	CCDC126
451	-0.00851945	-1.55721	0.126924	45	Q96FW1	OTUB1	OTUB1
452	0.00124467	0.779832	0.439862	45	Q96IY4	CPB2	CPB2
453	9.51761e-05	0.0365316	0.971032	45	Q96KN2	CNDP1	CNDP1
454	-0.0323838	-2.25404	0.0314071	34	Q96NS5	ASB16	ASB16
455	-0.001493	-0.8888	0.379173	45	Q96PD5	PGLYRP2	PGLYRP2
456	0.00704562	1.08446	0.288511	28	Q99650	OSMR	OSMR
457	-0.00063183	-0.108785	0.913891	45	Q99728	BARD1	BARD1
458	-0.00660016	-1.38715	0.172715	45	Q99784	OLFM1	OLFM1
459	0.00777366	1.84515	0.0720747	45	Q99969	RARRES2	RARRES2
460	-0.000367532	-0.0346687	0.972512	44	Q99996	AKAP9	AKAP9
461	-0.0049404	-0.778677	0.440752	43	Q9BQ89	FAM110A	FAM110A
462	-0.00136641	-0.531948	0.597565	45	Q9BUN1	MENT	MENT
463	-0.00120656	-0.410297	0.683673	45	Q9BWP8	COLEC11	COLEC11
464	0.00213855	0.667703	0.507976	45	Q9BXR6	CFHR5	CFHR5
465	-0.00545413	-1.41191	0.179815	17	Q9H4B7	TUBB1	TUBB1
466	0.0089779	1.97535	0.0553363	42	Q9H4G4	GLIPR2	GLIPR2
467	-0.0122146	-3.25666	0.00223371	45	Q9H8L6	MMRN2	MMRN2
468	0.00717421	0.499891	0.666731	5	Q9HC97	GPR35	GPR35
469	0.00542103	1.17586	0.246275	45	Q9HDC9	APMAP	APMAP
470	-0.00171827	-0.264615	0.7926	45	Q9NP78	ABCB9	ABCB9
471	-0.00776769	-1.68934	0.0985651	45	Q9NPH3	IL1RAP	IL1RAP
472	-0.00273762	-0.854486	0.397684	45	Q9NQ79	CRTAC1	CRTAC1
473	-0.00940349	-0.801679	0.431717	24	Q9NRZ9	HELLS	HELLS
474	0.00329536	0.50332	0.619978	24	Q9NZK5	ADA2	ADA2
475	-0.000874892	-0.42365	0.673983	45	Q9NZP8	C1RL	C1RL
476	-0.0210076	-2.01625	0.0538224	30	Q9P2S5	WRAP73	WRAP73
477	-0.0172624	-3.64049	0.000921606	36	Q9UBX5	FBLN5	FBLN5
478	0.000945805	0.359761	0.720829	45	Q9UGM5	FETUB	FETUB
479	0.00579733	1.4565	0.152692	45	Q9UHG3	PCYOX1	PCYOX1
480	0.00843651	3.09345	0.00351143	45	Q9UK55	SERPINA10	SERPINA10
481	-0.00329608	-0.66156	0.511866	45	Q9UNN8	PROCR	PROCR
482	-0.00525302	-2.61457	0.012353	45	Q9UNW1	MINPP1	MINPP1
483	-0.00720872	-1.24444	0.220238	45	Q9Y274	ST3GAL6	ST3GAL6
484	0.000808877	0.0946057	0.925089	44	Q9Y3R0	GRIP1	GRIP1
485	0.0023009	0.738437	0.465469	36	Q9Y490	TLN1	TLN1
486	0.00537506	1.03186	0.30902	39	Q9Y4F1	FARP1	FARP1
487	0.00061635	0.191106	0.849363	45	Q9Y5Y7	LYVE1	LYVE1
488	0.00441394	0.661227	0.512677	39	Q9Y646	CPQ	CPQ
489	-0.00854596	-0.709018	0.483975	32	Q9Y6C2	EMILIN1	EMILIN1
490	0.00345349	1.18955	0.240906	45	Q9Y6R7	FCGBP	FCGBP
491	0.00120918	0.34761	0.729956	43	Q9Y6Z7	COLEC10	COLEC10

## Sheet: HA
row_index	beta_HA	t_HA	p_HA	n_obs	PG.ProteinGroups	PG.Genes	Gene
0	0.00261268	0.575577	0.567972	45	A0A075B6H9	IGLV4-69	IGLV4-69
1	-0.00259955	-0.487906	0.628154	45	A0A075B6I0	IGLV8-61	IGLV8-61
2	0.0074247	0.747615	0.458959	44	A0A075B6I1	IGLV4-60	IGLV4-60
3	-0.0182264	-2.07924	0.044395	41	A0A075B6I4	IGLV10-54	IGLV10-54
4	-0.00247932	-0.470246	0.640671	44	A0A075B6I9	IGLV7-46	IGLV7-46
5	0.00901703	0.938456	0.360433	21	A0A075B6J1	IGLV5-37	IGLV5-37
6	0.00345083	0.411964	0.683112	35	A0A075B6J2	IGLV2-33	IGLV2-33
7	-0.00113942	-0.278328	0.782127	45	A0A075B6J9	IGLV2-18	IGLV2-18
8	0.00350634	0.807277	0.424666	40	A0A075B6K0	IGLV3-16	IGLV3-16
9	-0.00654829	-0.645537	0.524236	29	A0A075B6K2	IGLV3-12	IGLV3-12
10	0.000679435	0.0747851	0.940741	45	A0A075B6K4	IGLV3-10	IGLV3-10
11	-0.00413281	-0.800992	0.427644	45	A0A075B6K5	IGLV3-9	IGLV3-9
12	-0.14804	-3.2711	0.0467381	6	A0A075B6K6	IGLV4-3	IGLV4-3
13	0.00204587	0.454288	0.651961	45	A0A075B6P5;P01615	IGKV2-28;IGKV2D-28	IGKV2-28
14	-0.000744581	-0.18187	0.85656	45	A0A075B6Q5	IGHV3-64	IGHV3-64
15	-0.00127491	-0.32058	0.750118	45	A0A075B6R2	IGHV4-4	IGHV4-4
16	-0.000417552	-0.0873319	0.930823	45	A0A075B6R9;A0A0C4DH68	IGKV2D-24;IGKV2-24	IGKV2D-24
17	-0.00141701	-0.260518	0.795871	41	A0A075B6S2	IGKV2D-29	IGKV2D-29
18	-0.00269805	-1.08764	0.282958	45	A0A075B6S5	IGKV1-27	IGKV1-27
19	0.00811243	0.942638	0.363055	16	A0A075B6S6	IGKV2D-30	IGKV2D-30
20	-0.00143084	-0.334069	0.740117	42	A0A075B6S9;P0DSN7	IGKV1-37;IGKV1D-37	IGKV1-37
21	-0.00316215	-0.605972	0.547795	45	A0A087WSX0	IGLV5-45	IGLV5-45
22	-0.0047916	-0.947105	0.349003	45	A0A087WSY4	IGHV4-30-2	IGHV4-30-2
23	-0.00315123	-0.956733	0.344177	45	A0A087WSY6	IGKV3D-15	IGKV3D-15
24	0.00110289	0.347603	0.729875	45	A0A087WSZ0	IGKV1D-8	IGKV1D-8
25	-0.0073087	-1.41235	0.165214	45	A0A087WW87;P01614	IGKV2-40;IGKV2D-40	IGKV2-40
26	0.00647717	0.853699	0.40449	21	A0A0A0MRZ9	IGLV5-52	IGLV5-52
27	-0.00503357	-0.775693	0.442276	45	A0A0A0MS14	IGHV1-45	IGHV1-45
28	0.0016591	0.503271	0.617403	45	A0A0A0MS15	IGHV3-49	IGHV3-49
29				0	A0A0A0MT36	IGKV6D-21	IGKV6D-21
30	-0.000560049	-0.156485	0.876401	45	A0A0A0MT89	IGKJ1	IGKJ1
31	-0.00686978	-1.32129	0.193559	45	A0A0B4J1U3	IGLV1-36	IGLV1-36
32	-0.000540894	-0.120252	0.904857	45	A0A0B4J1U7	IGHV6-1	IGHV6-1
33	-0.000976375	-0.238126	0.812942	45	A0A0B4J1V0	IGHV3-15	IGHV3-15
34	-0.000170819	-0.050531	0.959995	37	A0A0B4J1V1	IGHV3-21	IGHV3-21
35	-0.000895802	-0.247572	0.805672	45	A0A0B4J1V2	IGHV2-26	IGHV2-26
36	-0.00429307	-0.982316	0.332883	37	A0A0B4J1V6	IGHV3-73	IGHV3-73
37	0.00414894	1.25741	0.215551	45	A0A0B4J1X5	IGHV3-74	IGHV3-74
38	-0.00377747	-0.700234	0.487642	45	A0A0B4J1X8	IGHV3-43	IGHV3-43
39	-0.00440256	-0.675631	0.503068	44	A0A0B4J1Y8	IGLV9-49	IGLV9-49
40	0.000486429	0.185315	0.853874	45	A0A0B4J1Y9	IGHV3-72	IGHV3-72
41				1	A0A0B4J1Z2	IGKV1D-43	IGKV1D-43
42	-0.00950608	-1.9486	0.0583827	43	A0A0B4J2D9;P0DP09	IGKV1D-13;IGKV1-13	IGKV1D-13
43	-0.00437074	-0.821851	0.416725	38	A0A0B4J2H0	IGHV1-69D	IGHV1-69D
44	0.00310582	0.65443	0.51658	43	A0A0C4DH24	IGKV6-21	IGKV6-21
45	0.00361765	0.917292	0.364227	45	A0A0C4DH25	IGKV3D-20	IGKV3D-20
46	5.37377e-05	0.0110285	0.991258	41	A0A0C4DH29	IGHV1-3	IGHV1-3
47	-0.00118095	-0.194202	0.846954	45	A0A0C4DH30	IGHV3-16	IGHV3-16
48	0.00286457	0.899728	0.373395	45	A0A0C4DH31	IGHV1-18	IGHV1-18
49	0.00344097	0.876644	0.386188	41	A0A0C4DH32	IGHV3-20	IGHV3-20
50	0.0048653	0.832263	0.409968	45	A0A0C4DH33	IGHV1-24	IGHV1-24
51	-0.00419757	-1.26565	0.212615	45	A0A0C4DH34	IGHV4-28	IGHV4-28
52	-0.00138567	-0.311932	0.756636	45	A0A0C4DH35	IGHV3-35	IGHV3-35
53	-0.00191863	-0.707282	0.483298	45	A0A0C4DH36	IGHV3-38	IGHV3-38
54	-0.00232497	-0.805495	0.425071	45	A0A0C4DH38	IGHV5-51	IGHV5-51
55	-0.0190908	-3.12767	0.0203848	9	A0A0C4DH39	IGHV1-58	IGHV1-58
56	-0.00402379	-0.658277	0.514435	40	A0A0C4DH43	IGHV2-70D	IGHV2-70D
57	-0.00563491	-0.647936	0.521027	40	A0A0C4DH55	IGKV3D-7	IGKV3D-7
58	-0.0039318	-0.485912	0.629681	43	A0A0C4DH67	IGKV1-8	IGKV1-8
59	-0.0040619	-0.763169	0.449628	45	A0A0C4DH73;P01611	IGKV1-12;IGKV1D-12	IGKV1-12
60	-0.00563839	-0.849175	0.403843	28	A0A0G2JS06	IGLV5-39	IGLV5-39
61	-0.00821042	-1.06548	0.314406	12	A0A0J9YVY3	IGHV7-4-1	IGHV7-4-1
62	-0.00301353	-0.650983	0.518603	45	A0A0J9YX35	IGHV3-64D	IGHV3-64D
63	0.0013566	0.14549	0.88502	45	A0A0J9YXX1	IGHV5-10-1	IGHV5-10-1
64	0.00119885	0.379622	0.706185	44	A0A1B0GTC6	C3orf85	C3orf85
65	-0.000748745	-0.181386	0.856937	45	A0M8Q6	IGLC7	IGLC7
66	0.00786341	0.365961	0.723883	11	A2NJV5	IGKV2-29	IGKV2-29
67	0.00354023	0.488349	0.628349	38	A2PYH4	HFM1	HFM1
68	0.00387852	1.43876	0.157629	45	O00187	MASP2	MASP2
69	-0.00195878	-1.67082	0.102194	45	O00391	QSOX1	QSOX1
70	-0.00374828	-1.4433	0.156352	45	O00533	CHL1	CHL1
71	0.000197655	0.084984	0.932678	45	O14786	NRP1	NRP1
72	-0.00154628	-0.702611	0.486174	45	O14791	APOL1	APOL1
73				2	O15230	LAMA5	LAMA5
74	-0.00567967	-1.28916	0.206306	36	O43493	TGOLN2	TGOLN2
75	-0.00179886	-0.369759	0.71342	45	O43866	CD5L	CD5L
76	0.00588749	1.10771	0.282569	21	O75015	FCGR3B	FCGR3B
77	-0.00213499	-0.341072	0.73569	30	O75093	SLIT1	SLIT1
78	0.00153975	0.770135	0.44553	45	O75144	ICOSLG	ICOSLG
79	0.00436638	1.30916	0.197598	45	O75636	FCN3	FCN3
80	-0.0365033	-3.30298	0.0108108	11	O75818	RPP40	RPP40
81	0.00177829	1.65593	0.10519	45	O75882	ATRN	ATRN
82	0.00184775	0.428156	0.670725	45	O75884	RBBP9	RBBP9
83	0.0037718	0.374262	0.713123	19	O95219	SNX4	SNX4
84	0.00198887	1.55939	0.126409	45	O95445	APOM	APOM
85	0.00191729	0.463814	0.645653	38	O95479	H6PD	H6PD
86	0.000656278	0.109959	0.912966	45	O95497	VNN1	VNN1
87	0.0180939	0.784795	0.44225	22	O95803;Q9H3R1	NDST3;NDST4	NDST3
88	0.025192	2.34229	0.0791798	7	P00325;P07327	ADH1B;ADH1A	ADH1B
89	0.00508688	1.68739	0.0989435	45	P00338	LDHA	LDHA
90	0.00112321	0.953368	0.345859	45	P00450	CP	CP
91	0.00221069	1.1192	0.269417	45	P00488	F13A1	F13A1
92	-0.000310328	-0.299338	0.766159	45	P00734	F2	F2
93	-0.00158889	-1.52398	0.135009	45	P00736	C1R	C1R
94	0.00154456	0.246499	0.806497	45	P00738	HP	HP
95	-0.00409216	-0.849125	0.400626	45	P00739	HPR	HPR
96	0.000206434	0.139406	0.889796	45	P00740	F9	F9
97	-0.00172515	-0.969691	0.337752	45	P00742	F10	F10
98	0.00194707	1.34283	0.186539	45	P00746	CFD	CFD
99	-0.00102431	-0.907789	0.369169	45	P00747	PLG	PLG
100	0.00333041	1.06282	0.293938	45	P00748	F12	F12
101	0.00109447	0.682457	0.498697	45	P00751	CFB	CFB
102	0.0104891	2.20837	0.0327303	45	P00915	CA1	CA1
103	-0.00148966	-0.411069	0.684524	28	P00918	CA2	CA2
104	-0.00324502	-3.51271	0.00107547	45	P01008	SERPINC1	SERPINC1
105	-0.000904978	-0.586231	0.560858	45	P01009	SERPINA1	SERPINA1
106	-0.00141389	-0.98001	0.332693	45	P01011	SERPINA3	SERPINA3
107	-0.000934994	-0.685465	0.496817	45	P01019	AGT	AGT
108	-0.00313835	-1.25824	0.215257	45	P01023	A2M	A2M
109	0.0014404	1.046	0.301542	45	P01024	C3	C3
110	0.00131486	1.28218	0.206812	45	P01031	C5	C5
111	0.00101301	0.68126	0.499446	45	P01034	CST3	CST3
112	-0.000459276	-0.445067	0.658557	45	P01042	KNG1	KNG1
113	-0.00481265	-1.33642	0.188607	45	P01344	IGF2	IGF2
114	0.00365618	0.759649	0.451707	45	P01591	JCHAIN	JCHAIN
115	-0.00342468	-0.9725	0.33637	45	P01593;P01594	IGKV1D-33;IGKV1-33	IGKV1D-33
116	-0.00429851	-0.959044	0.343025	45	P01597;P04432	IGKV1-39;IGKV1D-39	IGKV1-39
117	0.00162496	0.405616	0.687084	45	P01599	IGKV1-17	IGKV1-17
118	-0.0002513	-0.0629021	0.950143	45	P01601	IGKV1D-16	IGKV1D-16
119	-0.00124193	-0.278918	0.781677	45	P01602	IGKV1-5	IGKV1-5
120	-0.00247031	-0.812457	0.421111	45	P01619	IGKV3-20	IGKV3-20
121				0	P01624	IGKV3-15	IGKV3-15
122	-0.00079853	-0.323906	0.747617	45	P01700	IGLV1-47	IGLV1-47
123	-0.000852434	-0.238619	0.812562	45	P01701	IGLV1-51	IGLV1-51
124	-0.0060183	-1.30197	0.200022	45	P01703	IGLV1-40	IGLV1-40
125	-0.00105422	-0.132828	0.894995	43	P01704	IGLV2-14	IGLV2-14
126	-0.000608585	-0.0589698	0.953302	39	P01705	IGLV2-23	IGLV2-23
127	0.00203282	0.477308	0.635617	45	P01706	IGLV2-11	IGLV2-11
128	-0.00307801	-0.558213	0.579663	45	P01709	IGLV2-8	IGLV2-8
129	0.000968522	0.338604	0.736595	45	P01714	IGLV3-19	IGLV3-19
130	-0.000224957	-0.0469931	0.962747	44	P01715	IGLV3-1	IGLV3-1
131	-0.00320763	-0.822007	0.415715	45	P01717	IGLV3-25	IGLV3-25
132	0.00746218	1.2799	0.207605	45	P01718	IGLV3-27	IGLV3-27
133	-0.00475102	-1.01821	0.314409	45	P01721	IGLV6-57	IGLV6-57
134	-0.0157546	-2.89657	0.00596728	45	P01742	IGHV1-69	IGHV1-69
135	-0.00498267	-1.30693	0.198347	45	P01743	IGHV1-46	IGHV1-46
136	-0.00158189	-0.423711	0.673939	45	P01762	IGHV3-11	IGHV3-11
137	-0.00225506	-0.557296	0.581203	35	P01763	IGHV3-48	IGHV3-48
138	0.00242574	0.449005	0.655792	44	P01764	IGHV3-23	IGHV3-23
139	-0.0033066	-0.946118	0.3495	45	P01766	IGHV3-13	IGHV3-13
140				0	P01768;P0DP03	IGHV3-30;IGHV3-30-5	IGHV3-30
141	0.000854551	0.293746	0.770399	45	P01780	IGHV3-7	IGHV3-7
142	-0.0026783	-0.255871	0.803802	12	P01782	IGHV3-9	IGHV3-9
143	-0.00511364	-0.712407	0.480453	42	P01814	IGHV2-70	IGHV2-70
144	-0.000782225	-0.17723	0.86018	45	P01817	IGHV2-5	IGHV2-5
145	0.00511457	1.58687	0.120043	45	P01833	PIGR	PIGR
146	-0.000738013	-0.342531	0.733659	45	P01834	IGKC	IGKC
147				1	P01854	IGHE	IGHE
148	0.00293961	0.945834	0.349643	45	P01859	IGHG2	IGHG2
149	-0.00531285	-1.04735	0.300927	45	P01860	IGHG3	IGHG3
150	-0.00788323	-1.14949	0.256858	45	P01861	IGHG4	IGHG4
151	-0.00189451	-0.358751	0.721579	45	P01871	IGHM	IGHM
152	0.00193143	0.496292	0.622276	45	P01876	IGHA1	IGHA1
153	-0.00191181	-0.134794	0.894456	19	P01880	IGHD	IGHD
154	0.0100712	1.5277	0.134083	45	P02042	HBD	HBD
155	-0.00103789	-0.302549	0.764024	38	P02144	MB	MB
156	-0.00533373	-1.12202	0.269716	37	P02452	COL1A1	COL1A1
157	0.00103729	0.644882	0.522511	45	P02647	APOA1	APOA1
158	0.00141957	0.438734	0.663103	45	P02649	APOE	APOE
159	0.00375169	1.63516	0.109489	45	P02652	APOA2	APOA2
160	0.000270345	0.0684868	0.945723	45	P02654	APOC1	APOC1
161	0.000661552	0.180365	0.857734	45	P02655	APOC2	APOC2
162	-0.00163006	-0.532262	0.597349	45	P02656	APOC3	APOC3
163	0.0047476	1.5439	0.130116	45	P02671	FGA	FGA
164	0.00478469	1.65214	0.105964	45	P02675	FGB	FGB
165	0.0046122	1.66681	0.102993	45	P02679	FGG	FGG
166	0.00182468	0.252413	0.802198	38	P02730	SLC4A1	SLC4A1
167	0.0133741	1.22641	0.227791	40	P02741	CRP	CRP
168	0.000610603	0.324224	0.747378	45	P02743	APCS	APCS
169	-0.00193374	-1.46064	0.151556	45	P02745	C1QA	C1QA
170	-0.00149289	-1.36545	0.17938	45	P02746	C1QB	C1QB
171	-0.00177457	-1.57828	0.122005	45	P02747	C1QC	C1QC
172	-0.00173389	-0.62812	0.533326	45	P02748	C9	C9
173	-0.00107953	-0.504808	0.616333	45	P02749	APOH	APOH
174	-0.000995578	-0.419501	0.676988	45	P02750	LRG1	LRG1
175	0.0151452	2.13112	0.0389764	45	P02751	FN1	FN1
176	-0.0045541	-1.75847	0.0859536	45	P02753	RBP4	RBP4
177	-0.00142756	-1.28955	0.204263	45	P02760	AMBP	AMBP
178	-0.00165514	-0.628872	0.532838	45	P02763	ORM1	ORM1
179	-0.00106436	-0.61804	0.539886	45	P02765	AHSG	AHSG
180	-0.00222103	-1.2505	0.218038	45	P02766	TTR	TTR
181	-0.00303523	-3.09598	0.00348718	45	P02768	ALB	ALB
182	-0.00225823	-2.13751	0.0384222	45	P02774	GC	GC
183	0.00180743	0.273105	0.786111	45	P02775	PPBP	PPBP
184	-0.00248935	-0.439365	0.662704	44	P02776	PF4	PF4
185	-0.000138847	-0.070796	0.943896	45	P02786	TFRC	TFRC
186	-0.00223346	-1.43458	0.158811	45	P02787	TF	TF
187	-0.00207259	-0.245142	0.807632	42	P02788	LTF	LTF
188	-0.00142775	-1.13047	0.264695	45	P02790	HPX	HPX
189	-0.00205626	-0.909411	0.368322	45	P03950	ANG	ANG
190	-0.000615831	-0.361316	0.719674	45	P03951	F11	F11
191	7.44825e-05	0.0518885	0.958864	45	P03952	KLKB1	KLKB1
192	0.000783393	0.524142	0.602935	45	P04003	C4BPA	C4BPA
193	-0.000508283	-0.310908	0.757408	45	P04004	VTN	VTN
194	0.00280113	1.01477	0.316317	43	P04040	CAT	CAT
195	0.00106631	0.850926	0.399636	45	P04070	PROC	PROC
196	-0.00858579	-2.0021	0.0520867	43	P04075	ALDOA	ALDOA
197	0.00352705	1.45547	0.152973	45	P04114	APOB	APOB
198	0.000765738	0.735646	0.466035	45	P04180	LCAT	LCAT
199	-0.000630227	-0.333697	0.740268	45	P04196	HRG	HRG
200	-0.000862396	-0.15684	0.876122	45	P04211	IGLV7-43	IGLV7-43
201	0.00101211	0.84061	0.405327	45	P04217	A1BG	A1BG
202	-0.0023988	-0.337697	0.73911	23	P04264	KRT1	KRT1
203	0.0135465	1.95717	0.0569954	45	P04275	VWF	VWF
204	0.00224875	0.621382	0.537707	45	P04278	SHBG	SHBG
205	0.00232267	0.834585	0.408909	43	P04406	GAPDH	GAPDH
206	0.00216122	0.683231	0.498213	45	P04430	IGKV1-16	IGKV1-16
207	-0.00114371	-0.288443	0.774427	45	P04433	IGKV3-11	IGKV3-11
208	0.0137534	1.31331	0.202611	25	P04439	HLA-A	HLA-A
209	-0.0090946	-3.77611	0.000494906	45	P05019	IGF1	IGF1
210	0.00473652	0.981093	0.333095	39	P05062	ALDOB	ALDOB
211	0.00120017	0.456578	0.650327	45	P05090	APOD	APOD
212	-0.000677323	-0.160526	0.873236	45	P05109	S100A8	S100A8
213	-0.00269506	-1.5503	0.128572	45	P05154	SERPINA5	SERPINA5
214	-0.000252157	-0.213061	0.832311	45	P05155	SERPING1	SERPING1
215	0.00110247	0.769335	0.446	45	P05156	CFI	CFI
216	0.000402288	0.263171	0.793706	45	P05160	F13B	F13B
217	-0.00344004	-2.25914	0.0291251	45	P05452	CLEC3B	CLEC3B
218	0.00094055	0.671512	0.505571	45	P05543	SERPINA7	SERPINA7
219	0.000142269	0.0645648	0.948827	45	P05546	SERPIND1	SERPIND1
220	0.00200346	1.62154	0.112387	45	P06276	BCHE	BCHE
221				0	P06310	IGKV2-30	IGKV2-30
222	-0.00375763	-1.21161	0.232435	45	P06312	IGKV4-1	IGKV4-1
223	-0.000143895	-0.0385724	0.969414	45	P06331	IGHV4-34	IGHV4-34
224	-0.00234101	-1.69786	0.0969332	45	P06396	GSN	GSN
225	-4.9987e-05	-0.0544765	0.956814	45	P06681	C2	C2
226	-0.00156791	-0.414569	0.680567	45	P06702	S100A9	S100A9
227	0.00141691	0.328666	0.747642	16	P06703	S100A6	S100A6
228	-0.00652088	-2.48165	0.0171631	45	P06727	APOA4	APOA4
229	0.000630202	0.509279	0.613222	45	P07195	LDHB	LDHB
230	-4.9874e-05	-0.0457444	0.963731	45	P07225	PROS1	PROS1
231	0.00463156	1.24486	0.221455	38	P07237	P4HB	P4HB
232	0.00204067	0.736981	0.465231	45	P07333	CSF1R	CSF1R
233	0.000405516	0.280916	0.780154	45	P07357	C8A	C8A
234	0.000950731	0.65399	0.516683	45	P07358	C8B	C8B
235	-0.000142925	-0.0649171	0.948548	45	P07359	GP1BA	GP1BA
236	0.00142231	0.854332	0.397768	45	P07360	C8G	C8G
237	0.00115553	0.247183	0.806	44	P07737	PFN1	PFN1
238	0.00354466	0.600298	0.554731	24	P07988	SFTPB	SFTPB
239	0.0012297	0.224062	0.823795	45	P07996	THBS1	THBS1
240	-4.67936e-05	-0.0173921	0.986206	45	P07998	RNASE1	RNASE1
241	-0.00231813	-2.35608	0.0232112	45	P08185	SERPINA6	SERPINA6
242	-0.00164078	-0.439869	0.66246	42	P08195	SLC3A2	SLC3A2
243	-0.00380367	-1.09928	0.277908	45	P08253	MMP2	MMP2
244	-0.00657971	-1.89341	0.0657396	42	P08294	SOD3	SOD3
245	0.0032611	0.844823	0.40379	39	P08493	MGP	MGP
246	0.022815	2.19909	0.0334303	45	P08519	LPA	LPA
247	-0.00123598	-0.915349	0.365234	45	P08571	CD14	CD14
248	0.00126895	1.00195	0.322103	45	P08603	CFH	CFH
249	0.00082099	0.213685	0.831827	45	P08637	FCGR3A	FCGR3A
250	-0.00060098	-0.672911	0.50469	45	P08697	SERPINF2	SERPINF2
251	4.06871e-05	0.022879	0.981855	45	P08709	F7	F7
252	-0.00286077	-0.404635	0.688715	32	P09038	FGF2	FGF2
253	0.00201483	0.326333	0.745833	44	P09172	DBH	DBH
254	-0.00525492	-1.50594	0.140806	39	P09382	LGALS1	LGALS1
255	-9.85037e-05	-0.0867496	0.931283	45	P09871	C1S	C1S
256	-0.00234104	-0.466737	0.6431	45	P0C0L4	C4A	C4A
257	-0.00134601	-0.506663	0.615041	45	P0C0L5	C4B	C4B
258	0.000804442	0.255476	0.799665	43	P0CG47;P0CG48;P62979;P62987	UBB;UBC;RPS27A;UBA52	UBB
259	0.00522681	0.987795	0.32891	45	P0DJI8	SAA1	SAA1
260	-0.00859571	-1.32649	0.2033	19	P0DJI9	SAA2	SAA2
261	0.000157789	0.0389108	0.969146	45	P0DOX2
262	-0.000318836	-0.123562	0.902251	45	P0DOX3
263	-0.00415062	-1.22006	0.22925	45	P0DOX5
264	-0.00288406	-0.542559	0.59037	44	P0DOX6
265	-9.76086e-05	-0.0365851	0.970989	45	P0DOX7
266	-0.00332812	-0.751229	0.456912	43	P0DOX8
267	0.000234144	0.0278193	0.977938	45	P0DOY3	IGLC3	IGLC3
268	-0.00604086	-1.27095	0.212129	38	P0DP01	IGHV1-8	IGHV1-8
269	0.00390433	0.605846	0.548418	39	P0DP08	IGHV4-38-2	IGHV4-38-2
270	-0.00531154	-0.721479	0.474918	42	P0DTE1	IGHV3-38-3	IGHV3-38-3
271	-0.00129301	-0.453194	0.654169	29	P0DTE2	IGHV8-51-1	IGHV8-51-1
272	0.00185075	0.321703	0.755923	11	P0DTE7;P0DTE8;P0DUB6	AMY1B;AMY1C;AMY1A	AMY1B
273	-0.00788358	-0.432905	0.670227	21	P0DV77	TPRX2	TPRX2
274	-0.00334926	-1.80421	0.078373	45	P10643	C7	C7
275	-0.00115369	-0.31382	0.755374	41	P10646	TFPI	TFPI
276	-0.000853455	-1.00377	0.321236	45	P10909	CLU	CLU
277	-0.00144431	-0.962729	0.341194	45	P11021	HSPA5	HSPA5
278	-0.0142641	-2.1229	0.0396988	45	P11226	MBL2	MBL2
279	-0.0050299	-1.71004	0.0946372	45	P11597	CETP	CETP
280	-0.00240356	-1.34788	0.184923	45	P12111	COL6A3	COL6A3
281	0.00158515	1.28348	0.206362	45	P12259	F5	F5
282	0.00254075	0.594217	0.567002	12	P12814	ACTN1	ACTN1
283	0.000485634	0.223891	0.823928	45	P12830	CDH1	CDH1
284	-0.000580912	-0.299978	0.765673	45	P12955	PEPD	PEPD
285	0.00222926	1.11339	0.271874	45	P13473	LAMP2	LAMP2
286	-0.00279708	-0.985118	0.330344	44	P13591	NCAM1	NCAM1
287	0.00192526	0.573957	0.569775	37	P13598	ICAM2	ICAM2
288				4	P13645	KRT10	KRT10
289	-0.000699672	-0.454237	0.651997	45	P13671	C6	C6
290	-0.00186398	-1.14696	0.25789	45	P13796	LCP1	LCP1
291	-0.0040157	-2.01709	0.0501081	45	P14151	SELL	SELL
292	-0.00439193	-1.38208	0.174616	43	P14209	CD99	CD99
293	-0.00287816	-1.03201	0.308424	42	P14625	HSP90B1	HSP90B1
294	0.000932603	0.423004	0.67445	45	P15144	ANPEP	ANPEP
295	0.00120072	0.647416	0.521061	43	P15151	PVR	PVR
296	0.000741131	0.401347	0.690199	45	P15169	CPN1	CPN1
297	-0.00282336	-1.72531	0.0918233	45	P15291	B4GALT1	B4GALT1
298	-0.000998541	-0.459706	0.648155	44	P15311;P26038;P35241	EZR;MSN;RDX	EZR
299	0.00308848	1.05738	0.296383	45	P15814	IGLL1	IGLL1
300	-0.00191869	-1.20195	0.236117	45	P16070	CD44	CD44
301	0.00638791	1.17144	0.250346	34	P16930	FAH	FAH
302	0.0104965	1.51357	0.143195	27	P17301	ITGA2	ITGA2
303	0.000396646	0.144494	0.885916	39	P17931	LGALS3	LGALS3
304	-0.00308297	-1.63374	0.109788	45	P17936	IGFBP3	IGFBP3
305	-0.00723455	-1.36234	0.185238	28	P18065	IGFBP2	IGFBP2
306	0.0022776	0.751729	0.456406	45	P18428	LBP	LBP
307	-0.00119222	-0.707057	0.483436	45	P19320	VCAM1	VCAM1
308	-0.000401747	-0.188004	0.851779	45	P19652	ORM2	ORM2
309	-0.00138092	-1.23126	0.225075	45	P19823	ITIH2	ITIH2
310	-0.00204341	-1.52292	0.135273	45	P19827	ITIH1	ITIH1
311	-0.00446687	-1.14345	0.259485	44	P20701	ITGAL	ITGAL
312	0.00616469	1.10093	0.278235	39	P20742	PZP	PZP
313	-0.00112474	-0.870774	0.388828	45	P20851	C4BPB	C4BPB
314	-0.00574087	-1.06667	0.294359	34	P21333	FLNA	FLNA
315	-0.000458155	-0.151027	0.880677	45	P22105	TNXB	TNXB
316	-0.00225385	-1.59013	0.119306	45	P22352	GPX3	GPX3
317	0.000490902	0.240336	0.811267	44	P22692	IGFBP4	IGFBP4
318	0.00171317	1.04197	0.303386	45	P22792	CPN2	CPN2
319	0.00352428	0.833313	0.409382	45	P22891	PROZ	PROZ
320	-0.00591902	-0.929872	0.357752	45	P23083	IGHV1-2	IGHV1-2
321	0.00219198	0.887441	0.379896	45	P23142	FBLN1	FBLN1
322	-0.00123174	-0.895958	0.375382	45	P23470	PTPRG	PTPRG
323	0.000855469	0.450282	0.654823	45	P24592	IGFBP6	IGFBP6
324	-0.00216323	-1.08491	0.28415	45	P24593	IGFBP5	IGFBP5
325	-0.00333474	-2.33291	0.0245169	45	P25311	AZGP1	AZGP1
326	-0.00389644	-0.459902	0.649016	32	P25786	PSMA1	PSMA1
327	0.00383948	0.82725	0.4137	38	P26447	S100A4	S100A4
328	-0.00137458	-0.50952	0.613054	45	P26927	MST1	MST1
329	-0.000393514	-0.213248	0.832166	45	P27169	PON1	PON1
330	0.000381849	0.239921	0.811558	45	P27487	DPP4	DPP4
331	-0.000117968	-0.0847262	0.932882	45	P27918	CFP	CFP
332	-0.00173121	-1.32544	0.192189	45	P29622	SERPINA4	SERPINA4
333	0.00559743	0.811018	0.426452	24	P30041	PRDX6	PRDX6
334	-0.00371655	-0.754797	0.456067	34	P30043	BLVRB	BLVRB
335	0.00985723	1.71327	0.0942165	44	P32119	PRDX2	PRDX2
336	-0.00510562	-2.29129	0.0270292	45	P33151	CDH5	CDH5
337	0.00051232	0.421092	0.675835	45	P33908	MAN1A1	MAN1A1
338	-0.000818145	-0.34926	0.728639	45	P34096	RNASE4	RNASE4
339	-0.00375411	-1.1913	0.241121	40	P35443	THBS4	THBS4
340	0.00227147	1.16868	0.249125	45	P35542	SAA4	SAA4
341	0.00372894	0.417068	0.683993	15	P35609	ACTN2	ACTN2
342	-0.00402338	-2.49647	0.0165529	45	P35858	IGFALS	IGFALS
343				4	P35908	KRT2	KRT2
344	0.000103669	0.0760775	0.939719	45	P36955	SERPINF1	SERPINF1
345	-0.00390474	-1.14431	0.258976	45	P36980	CFHR2	CFHR2
346	-0.00860573	-1.9183	0.0675705	26	P37802	TAGLN2	TAGLN2
347	-0.000341269	-0.227259	0.821325	45	P39060	COL18A1	COL18A1
348	-0.000664043	-0.142736	0.887742	26	P40189	IL6ST	IL6ST
349	-0.000803205	-0.401059	0.69041	45	P41222	PTGDS	PTGDS
350	0.00228257	1.48548	0.144884	45	P43121	MCAM	MCAM
351	0.000712594	0.452526	0.653219	45	P43251	BTD	BTD
352	0.00136328	0.720471	0.475226	45	P43652	AFM	AFM
353	0.000268049	0.158295	0.874983	45	P48740	MASP1	MASP1
354	-9.03429e-05	-0.0436204	0.965414	45	P49747	COMP	COMP
355	-0.00299257	-1.67978	0.100425	45	P49908	SELENOP	SELENOP
356	-0.00666166	-1.83948	0.0729205	45	P49913	CAMP	CAMP
357	8.99618e-05	0.053594	0.957513	45	P51884	LUM	LUM
358	0.0420162	1.0372	0.408595	5	P53794	SLC5A3	SLC5A3
359	-0.00357005	-1.85686	0.0703535	45	P54108	CRISP3	CRISP3
360	0.00852506	0.966969	0.377971	8	P54802	NAGLU	NAGLU
361	-0.00268637	-0.705158	0.484605	45	P55056	APOC4	APOC4
362	-0.000355067	-0.190038	0.850195	45	P55058	PLTP	PLTP
363	0.0062592	0.964618	0.341752	36	P55103	INHBC	INHBC
364	-0.00405315	-1.66659	0.103038	45	P55290	CDH13	CDH13
365	0.00727925	0.97514	0.335209	44	P58335	ANTXR2	ANTXR2
366	-0.00297274	-1.03262	0.307691	45	P59665;P59666	DEFA1;DEFA3	DEFA1
367	0.0136274	1.27956	0.212934	27	P60709	ACTB	ACTB
368	-0.00173654	-0.484912	0.630523	41	P60985	KRTDAP	KRTDAP
369	0.000779555	0.116973	0.907688	32	P61224;P62834	RAP1B;RAP1A	RAP1B
370	-0.00232392	-1.47221	0.148419	45	P61626	LYZ	LYZ
371	0.000521821	0.305292	0.761652	45	P61769	B2M	B2M
372				3	P62258	YWHAE	YWHAE
373				0	P62736;P63267	ACTA2;ACTG2	ACTA2
374	0.00108025	0.524834	0.602458	45	P63010	AP2B1	AP2B1
375	0.00148381	0.233747	0.818564	17	P67936	TPM4	TPM4
376	-0.0017322	-0.3875	0.701215	32	P68363;P68366;Q9BQE3;Q9H853;Q9NY65	TUBA1B;TUBA4A;TUBA1C;TUBA4B;TUBA8	TUBA1B
377	0.0120776	1.86713	0.0688734	45	P68871	HBB	HBB
378	0.0112882	0.60388	0.564972	10	P69892	HBG2	HBG2
379	0.0132861	2.02859	0.0488716	45	P69905	HBA1	HBA1
380	0.00194835	0.488342	0.628114	41	P78417	GSTO1	GSTO1
381	-0.000520019	-0.227637	0.821033	45	P80108	GPLD1	GPLD1
382	-0.00611814	-1.05419	0.297824	45	P80748	IGLV3-21	IGLV3-21
383	-0.00109472	-0.500527	0.619317	45	P98160	HSPG2	HSPG2
384	-0.00198154	-0.292423	0.771475	43	P98171	ARHGAP4	ARHGAP4
385	-0.00278553	-1.43596	0.1586	44	Q01459	CTBS	CTBS
386	-0.00694193	-1.23929	0.222117	45	Q02985	CFHR3	CFHR3
387	-0.000878625	-0.234394	0.815906	42	Q03591	CFHR1	CFHR1
388	0.00148972	0.866536	0.39112	45	Q04756	HGFAC	HGFAC
389	0.00270168	1.16221	0.25171	45	Q06033	ITIH3	ITIH3
390	0.00379551	0.964319	0.340406	45	Q08380	LGALS3BP	LGALS3BP
391	-0.00523191	-1.39593	0.170073	45	Q08499	PDE4D	PDE4D
392	0.00233221	0.565104	0.576847	29	Q10588	BST1	BST1
393	0.00282655	1.32016	0.193931	45	Q12805	EFEMP1	EFEMP1
394	-0.00130079	-0.419858	0.676729	45	Q12860	CNTN1	CNTN1
395	0.00362937	2.07432	0.0443681	44	Q12913	PTPRJ	PTPRJ
396	0.00413608	2.09377	0.0423556	45	Q13093	PLA2G7	PLA2G7
397	0.00239643	0.851171	0.399501	45	Q13103	SPP2	SPP2
398	0.0027174	0.354681	0.724957	38	Q13740	ALCAM	ALCAM
399	-0.00457266	-1.69396	0.0976782	45	Q13790	APOF	APOF
400	-0.00131775	-0.395832	0.694332	43	Q13822	ENPP2	ENPP2
401	-0.00365527	-1.25936	0.214853	45	Q14515	SPARCL1	SPARCL1
402	-0.00140698	-0.864601	0.392169	45	Q14520	HABP2	HABP2
403	-0.00048451	-0.30215	0.764029	45	Q14624	ITIH4	ITIH4
404	-0.00571226	-0.552383	0.586518	24	Q14667	BLTP2	BLTP2
405	0.00298834	1.422	0.162411	45	Q15113	PCOLCE	PCOLCE
406	-0.00262568	-0.732387	0.468	45	Q15166	PON3	PON3
407	0.00608289	1.10888	0.280637	23	Q15465	SHH	SHH
408	-0.00119222	-0.314707	0.754543	45	Q15485	FCN2	FCN2
409	0.000515766	0.33119	0.742148	45	Q15582	TGFBI	TGFBI
410	0.00129393	0.333107	0.74071	45	Q15848	ADIPOQ	ADIPOQ
411	0.00237354	0.702267	0.486683	42	Q16270	IGFBP7	IGFBP7
412	0.00369333	1.26776	0.211865	45	Q16610	ECM1	ECM1
413	0.000374199	0.21092	0.83397	45	Q16706	MAN2A1	MAN2A1
414	0.00076889	0.402078	0.689715	44	Q16853	AOC3	AOC3
415	-0.000104875	-0.0116845	0.990742	39	Q5GLZ8	HERC4	HERC4
416	-0.00454146	-0.346897	0.733488	18	Q5T013	HYI	HYI
417	-0.00127717	-0.992987	0.326403	45	Q6EMK4	VASN	VASN
418				4	Q6GTS8	PM20D1	PM20D1
419	0.00367447	0.379327	0.710569	16	Q6P179	ERAP2	ERAP2
420	0.000716893	0.22719	0.821494	41	Q6Q788	APOA5	APOA5
421	-0.00487817	-0.678933	0.509088	16	Q6UWM9	UGT2A3	UGT2A3
422	0.000203068	0.118204	0.90647	45	Q6UX71	PLXDC2	PLXDC2
423	-0.00373687	-1.28416	0.206126	45	Q6UXB8	PI16	PI16
424	0.000334718	0.107906	0.914584	45	Q6UY14	ADAMTSL4	ADAMTSL4
425	-0.000565522	-0.238027	0.813018	45	Q6YHK3	CD109	CD109
426	-0.0013822	-0.769474	0.445918	45	Q76LX8	ADAMTS13	ADAMTS13
427	-0.000917323	-0.203162	0.83999	45	Q7L014	DDX46	DDX46
428	0.00497064	1.01335	0.316696	45	Q7L1S5	CHST9	CHST9
429				0	Q86TH1	ADAMTSL2	ADAMTSL2
430	0.0105317	0.679022	0.514205	12	Q86U17	SERPINA11	SERPINA11
431	-0.000597044	-0.226006	0.82232	44	Q86UD1	OAF	OAF
432				1	Q86UT8	CENATAC	CENATAC
433	0.00387374	1.21814	0.230133	44	Q86VB7	CD163	CD163
434	0.00113153	0.535203	0.595401	44	Q86XP3	DDX42	DDX42
435	-0.000290136	-0.0862805	0.931735	38	Q8IYM2	SLFN12	SLFN12
436	-0.015681	-1.90033	0.0677312	31	Q8N8K9	KIAA1958	KIAA1958
437	0.00435008	0.777888	0.450561	16	Q8NBJ4	GOLM1	GOLM1
438	0.00215329	0.726919	0.471308	45	Q8NBP7	PCSK9	PCSK9
439				4	Q8NGE7	OR9K2	OR9K2
440	0.000395119	0.0683821	0.94584	41	Q8TCU6	PREX1	PREX1
441	0.00233025	0.10547	0.917314	19	Q8WWG9	KCNE4	KCNE4
442	-0.00681802	-0.483838	0.634675	20	Q8WZ75	ROBO4	ROBO4
443	-7.93783e-05	-0.0161495	0.987192	45	Q92496	CFHR4	CFHR4
444	0.000359635	0.128074	0.898702	45	Q92820	GGH	GGH
445	-0.00166619	-0.655938	0.515715	42	Q92945;Q96AE4	KHSRP;FUBP1	KHSRP
446	0.00592353	1.48803	0.144212	45	Q92954	PRG4	PRG4
447	-0.00644131	-1.49252	0.143409	43	Q969T7	NT5C3B	NT5C3B
448	-0.000931818	-0.277314	0.783082	40	Q96A28	SLAMF9	SLAMF9
449	0.00450417	1.60794	0.11534	45	Q96A65	EXOC4	EXOC4
450	-0.00164795	-0.686252	0.496417	44	Q96EE4	CCDC126	CCDC126
451	-0.000793041	-0.200042	0.842413	45	Q96FW1	OTUB1	OTUB1
452	4.08541e-05	0.0360528	0.971411	45	Q96IY4	CPB2	CPB2
453	-0.00141766	-0.777463	0.441243	45	Q96KN2	CNDP1	CNDP1
454	-0.0139409	-1.22098	0.231299	34	Q96NS5	ASB16	ASB16
455	-0.00180995	-1.5575	0.126856	45	Q96PD5	PGLYRP2	PGLYRP2
456	0.00593779	1.50168	0.145706	28	Q99650	OSMR	OSMR
457	-0.00589439	-1.47641	0.147294	45	Q99728	BARD1	BARD1
458	-0.00949485	-3.06157	0.00383077	45	Q99784	OLFM1	OLFM1
459	-0.00124828	-0.405051	0.687496	45	Q99969	RARRES2	RARRES2
460	0.0015465	0.207764	0.836442	44	Q99996	AKAP9	AKAP9
461	-0.00752665	-1.72584	0.0920945	43	Q9BQ89	FAM110A	FAM110A
462	-0.00118355	-0.654775	0.516183	45	Q9BUN1	MENT	MENT
463	-0.00178678	-0.867927	0.390366	45	Q9BWP8	COLEC11	COLEC11
464	0.00131257	0.580631	0.564592	45	Q9BXR6	CFHR5	CFHR5
465	-0.00423808	-1.46649	0.164615	17	Q9H4B7	TUBB1	TUBB1
466	0.00221275	0.642874	0.524068	42	Q9H4G4	GLIPR2	GLIPR2
467	-0.00598866	-2.13051	0.0390293	45	Q9H8L6	MMRN2	MMRN2
468	0.00436674	0.373883	0.744406	5	Q9HC97	GPR35	GPR35
469	0.000281158	0.085133	0.93256	45	Q9HDC9	APMAP	APMAP
470	0.00543122	1.20593	0.234596	45	Q9NP78	ABCB9	ABCB9
471	-0.00159881	-0.478628	0.634685	45	Q9NPH3	IL1RAP	IL1RAP
472	0.00205481	0.910922	0.367535	45	Q9NQ79	CRTAC1	CRTAC1
473	-0.0082179	-0.978482	0.338975	24	Q9NRZ9	HELLS	HELLS
474	0.00861915	2.03122	0.0550818	24	Q9NZK5	ADA2	ADA2
475	-0.00169087	-1.17806	0.245405	45	Q9NZP8	C1RL	C1RL
476	-0.00953291	-1.43737	0.162101	30	Q9P2S5	WRAP73	WRAP73
477	-0.00283805	-0.704802	0.485879	36	Q9UBX5	FBLN5	FBLN5
478	0.0012188	0.660069	0.512814	45	Q9UGM5	FETUB	FETUB
479	0.000315288	0.109653	0.913207	45	Q9UHG3	PCYOX1	PCYOX1
480	0.00291697	1.40097	0.168569	45	Q9UK55	SERPINA10	SERPINA10
481	-0.00401838	-1.15624	0.254119	45	Q9UNN8	PROCR	PROCR
482	-0.00177979	-1.18474	0.242779	45	Q9UNW1	MINPP1	MINPP1
483	0.000454606	0.10935	0.913445	45	Q9Y274	ST3GAL6	ST3GAL6
484	-0.00230239	-0.383611	0.703249	44	Q9Y3R0	GRIP1	GRIP1
485	0.000373396	0.180293	0.858025	36	Q9Y490	TLN1	TLN1
486	0.00519954	1.57567	0.123851	39	Q9Y4F1	FARP1	FARP1
487	-0.000754156	-0.332017	0.741528	45	Q9Y5Y7	LYVE1	LYVE1
488	-0.00288507	-0.579294	0.565998	39	Q9Y646	CPQ	CPQ
489	-0.00918512	-1.05031	0.302249	32	Q9Y6C2	EMILIN1	EMILIN1
490	0.00516653	2.68827	0.0102528	45	Q9Y6R7	FCGBP	FCGBP
491	-0.000455201	-0.185105	0.854082	43	Q9Y6Z7	COLEC10	COLEC10

## Sheet: HS
row_index	beta_HS	t_HS	p_HS	n_obs	PG.ProteinGroups	PG.Genes	Gene
0	-5.61834e-05	-0.743877	0.461093	45	A0A075B6H9	IGLV4-69	IGLV4-69
1	-0.000122864	-1.41067	0.165705	45	A0A075B6I0	IGLV8-61	IGLV8-61
2	-0.000186943	-1.14146	0.2603	44	A0A075B6I1	IGLV4-60	IGLV4-60
3	1.89645e-05	0.133151	0.894777	41	A0A075B6I4	IGLV10-54	IGLV10-54
4	-6.13167e-05	-0.718182	0.476718	44	A0A075B6I9	IGLV7-46	IGLV7-46
5	0.000176665	0.901388	0.379285	21	A0A075B6J1	IGLV5-37	IGLV5-37
6	0.000151698	1.16583	0.2523	35	A0A075B6J2	IGLV2-33	IGLV2-33
7	-1.527e-05	-0.223516	0.824217	45	A0A075B6J9	IGLV2-18	IGLV2-18
8	-4.2225e-05	-0.647782	0.521126	40	A0A075B6K0	IGLV3-16	IGLV3-16
9	-0.000253422	-1.51599	0.141587	29	A0A075B6K2	IGLV3-12	IGLV3-12
10	2.92821e-05	0.193274	0.847676	45	A0A075B6K4	IGLV3-10	IGLV3-10
11	-6.57146e-05	-0.762925	0.449772	45	A0A075B6K5	IGLV3-9	IGLV3-9
12	-0.000287816	-0.239969	0.825817	6	A0A075B6K6	IGLV4-3	IGLV4-3
13	-1.10766e-05	-0.147111	0.883748	45	A0A075B6P5;P01615	IGKV2-28;IGKV2D-28	IGKV2-28
14	-6.85551e-05	-1.01561	0.315632	45	A0A075B6Q5	IGHV3-64	IGHV3-64
15	-6.65672e-05	-1.01433	0.316232	45	A0A075B6R2	IGHV4-4	IGHV4-4
16	0.000115463	1.48497	0.145019	45	A0A075B6R9;A0A0C4DH68	IGKV2D-24;IGKV2-24	IGKV2D-24
17	-3.66072e-05	-0.399261	0.691936	41	A0A075B6S2	IGKV2D-29	IGKV2D-29
18	-7.19067e-05	-1.77685	0.0828359	45	A0A075B6S5	IGKV1-27	IGKV1-27
19	0.000189347	0.795075	0.440845	16	A0A075B6S6	IGKV2D-30	IGKV2D-30
20	-1.96886e-06	-0.0270629	0.978548	42	A0A075B6S9;P0DSN7	IGKV1-37;IGKV1D-37	IGKV1-37
21	3.13314e-05	0.358892	0.721474	45	A0A087WSX0	IGLV5-45	IGLV5-45
22	6.50033e-07	0.00762087	0.993956	45	A0A087WSY4	IGHV4-30-2	IGHV4-30-2
23	-7.64713e-05	-1.40895	0.166211	45	A0A087WSY6	IGKV3D-15	IGKV3D-15
24	-1.31212e-05	-0.247717	0.805561	45	A0A087WSZ0	IGKV1D-8	IGKV1D-8
25	-6.37184e-05	-0.725666	0.472068	45	A0A087WW87;P01614	IGKV2-40;IGKV2D-40	IGKV2-40
26	-0.000243017	-1.8644	0.0786571	21	A0A0A0MRZ9	IGLV5-52	IGLV5-52
27	-7.47911e-07	-0.00685985	0.994559	45	A0A0A0MS14	IGHV1-45	IGHV1-45
28	-2.79035e-05	-0.507399	0.614529	45	A0A0A0MS15	IGHV3-49	IGHV3-49
29				0	A0A0A0MT36	IGKV6D-21	IGKV6D-21
30	-4.63925e-05	-0.782436	0.438348	45	A0A0A0MT89	IGKJ1	IGKJ1
31	-0.000131121	-1.52151	0.135626	45	A0A0B4J1U3	IGLV1-36	IGLV1-36
32	-6.86731e-05	-0.924281	0.36062	45	A0A0B4J1U7	IGHV6-1	IGHV6-1
33	-7.93524e-05	-1.17831	0.245307	45	A0A0B4J1V0	IGHV3-15	IGHV3-15
34	-2.5166e-05	-0.400724	0.691131	37	A0A0B4J1V1	IGHV3-21	IGHV3-21
35	-9.1768e-05	-1.5627	0.125628	45	A0A0B4J1V2	IGHV2-26	IGHV2-26
36	-0.000118839	-1.57244	0.125109	37	A0A0B4J1V6	IGHV3-73	IGHV3-73
37	5.83899e-05	1.05505	0.297433	45	A0A0B4J1X5	IGHV3-74	IGHV3-74
38	-9.80998e-05	-1.09923	0.277929	45	A0A0B4J1X8	IGHV3-43	IGHV3-43
39	-2.08004e-05	-0.185771	0.853541	44	A0A0B4J1Y8	IGLV9-49	IGLV9-49
40	-2.35891e-05	-0.540344	0.591814	45	A0A0B4J1Y9	IGHV3-72	IGHV3-72
41				1	A0A0B4J1Z2	IGKV1D-43	IGKV1D-43
42	-0.000166308	-1.99558	0.0528214	43	A0A0B4J2D9;P0DP09	IGKV1D-13;IGKV1-13	IGKV1D-13
43	-7.05021e-05	-0.775582	0.443205	38	A0A0B4J2H0	IGHV1-69D	IGHV1-69D
44	-0.000127441	-1.61602	0.113951	43	A0A0C4DH24	IGKV6-21	IGKV6-21
45	-5.66836e-05	-0.86053	0.394383	45	A0A0C4DH25	IGKV3D-20	IGKV3D-20
46	-1.17409e-06	-0.0138579	0.989016	41	A0A0C4DH29	IGHV1-3	IGHV1-3
47	-3.64217e-05	-0.359414	0.721086	45	A0A0C4DH30	IGHV3-16	IGHV3-16
48	-2.1845e-05	-0.408186	0.685211	45	A0A0C4DH31	IGHV1-18	IGHV1-18
49	-2.15483e-05	-0.321186	0.74983	41	A0A0C4DH32	IGHV3-20	IGHV3-20
50	3.81845e-05	0.389052	0.699203	45	A0A0C4DH33	IGHV1-24	IGHV1-24
51	-7.44186e-05	-1.34837	0.184765	45	A0A0C4DH34	IGHV4-28	IGHV4-28
52	5.7697e-05	0.783319	0.437835	45	A0A0C4DH35	IGHV3-35	IGHV3-35
53	-3.90464e-05	-0.865342	0.391767	45	A0A0C4DH36	IGHV3-38	IGHV3-38
54	-4.52885e-05	-0.943184	0.350981	45	A0A0C4DH38	IGHV5-51	IGHV5-51
55	-0.000507183	-2.75006	0.0332893	9	A0A0C4DH39	IGHV1-58	IGHV1-58
56	-8.26424e-05	-0.751492	0.45711	40	A0A0C4DH43	IGHV2-70D	IGHV2-70D
57	-0.000178489	-1.16348	0.252083	40	A0A0C4DH55	IGKV3D-7	IGKV3D-7
58	-5.62382e-05	-0.417906	0.678251	43	A0A0C4DH67	IGKV1-8	IGKV1-8
59	-0.000117052	-1.3368	0.188483	45	A0A0C4DH73;P01611	IGKV1-12;IGKV1D-12	IGKV1-12
60	-2.32638e-05	-0.238959	0.813086	28	A0A0G2JS06	IGLV5-39	IGLV5-39
61	-0.000103787	-0.796582	0.446197	12	A0A0J9YVY3	IGHV7-4-1	IGHV7-4-1
62	-0.000130055	-1.73462	0.0901419	45	A0A0J9YX35	IGHV3-64D	IGHV3-64D
63	6.56623e-05	0.422912	0.674517	45	A0A0J9YXX1	IGHV5-10-1	IGHV5-10-1
64	2.96141e-05	0.56332	0.576285	44	A0A1B0GTC6	C3orf85	C3orf85
65	-4.18169e-05	-0.609684	0.545355	45	A0M8Q6	IGLC7	IGLC7
66	0.000632792	1.55116	0.159463	11	A2NJV5	IGKV2-29	IGKV2-29
67	-2.6051e-05	-0.220191	0.827002	38	A2PYH4	HFM1	HFM1
68	2.02147e-05	0.439826	0.662318	45	O00187	MASP2	MASP2
69	-6.93871e-06	-0.344031	0.732539	45	O00391	QSOX1	QSOX1
70	1.07995e-05	0.24348	0.808819	45	O00533	CHL1	CHL1
71	3.69543e-07	0.00952352	0.992447	45	O14786	NRP1	NRP1
72	3.53233e-05	0.967103	0.339029	45	O14791	APOL1	APOL1
73				2	O15230	LAMA5	LAMA5
74	-3.24857e-05	-0.442272	0.661178	36	O43493	TGOLN2	TGOLN2
75	1.12371e-05	0.138263	0.890693	45	O43866	CD5L	CD5L
76	4.43133e-05	0.433913	0.669508	21	O75015	FCGR3B	FCGR3B
77	2.55289e-05	0.270486	0.788843	30	O75093	SLIT1	SLIT1
78	-6.23583e-05	-1.93776	0.0593958	45	O75144	ICOSLG	ICOSLG
79	5.0531e-05	0.898711	0.37393	45	O75636	FCN3	FCN3
80	-0.000462507	-1.57705	0.153436	11	O75818	RPP40	RPP40
81	3.74068e-05	2.1294	0.0391263	45	O75882	ATRN	ATRN
82	-0.000127581	-1.83797	0.0731474	45	O75884	RBBP9	RBBP9
83	-0.000135754	-0.824524	0.421765	19	O95219	SNX4	SNX4
84	2.34842e-06	0.107325	0.915042	45	O95445	APOM	APOM
85	6.30268e-06	0.088966	0.929616	38	O95479	H6PD	H6PD
86	0.00017741	1.85294	0.0709254	45	O95497	VNN1	VNN1
87	0.000593517	1.81115	0.0859576	22	O95803;Q9H3R1	NDST3;NDST4	NDST3
88	0.000360182	1.80505	0.145381	7	P00325;P07327	ADH1B;ADH1A	ADH1B
89	2.01749e-05	0.388913	0.699306	45	P00338	LDHA	LDHA
90	2.6709e-05	1.37436	0.176618	45	P00450	CP	CP
91	-1.78129e-06	-0.0532704	0.957769	45	P00488	F13A1	F13A1
92	2.43707e-05	1.44204	0.156706	45	P00734	F2	F2
93	7.68312e-06	0.430955	0.668705	45	P00736	C1R	C1R
94	0.000138728	1.35485	0.18271	45	P00738	HP	HP
95	5.04212e-06	0.0621864	0.950709	45	P00739	HPR	HPR
96	5.05509e-05	2.15606	0.0368538	45	P00740	F9	F9
97	3.44352e-05	1.16589	0.250237	45	P00742	F10	F10
98	5.68068e-05	2.45965	0.0181064	45	P00746	CFD	CFD
99	5.93608e-06	0.312664	0.756083	45	P00747	PLG	PLG
100	-2.97717e-05	-0.564132	0.575664	45	P00748	F12	F12
101	6.64375e-05	2.67117	0.0107084	45	P00751	CFB	CFB
102	0.000120593	1.47756	0.146987	45	P00915	CA1	CA1
103	9.7385e-05	1.43688	0.163151	28	P00918	CA2	CA2
104	-3.62877e-05	-2.18455	0.0345543	45	P01008	SERPINC1	SERPINC1
105	-3.05581e-05	-1.20191	0.236133	45	P01009	SERPINA1	SERPINA1
106	1.07488e-05	0.442605	0.660323	45	P01011	SERPINA3	SERPINA3
107	6.51294e-06	0.284903	0.777119	45	P01019	AGT	AGT
108	-4.98513e-05	-1.19595	0.238424	45	P01023	A2M	A2M
109	5.52468e-05	2.55156	0.0144537	45	P01024	C3	C3
110	4.21399e-05	2.60417	0.0126792	45	P01031	C5	C5
111	2.32936e-05	0.943724	0.350708	45	P01034	CST3	CST3
112	1.46708e-05	0.857618	0.395971	45	P01042	KNG1	KNG1
113	-2.04515e-05	-0.333854	0.740151	45	P01344	IGF2	IGF2
114	0.000127682	1.6285	0.110899	45	P01591	JCHAIN	JCHAIN
115	-7.72844e-05	-1.328	0.191352	45	P01593;P01594	IGKV1D-33;IGKV1-33	IGKV1D-33
116	-4.43515e-05	-0.589185	0.558893	45	P01597;P04432	IGKV1-39;IGKV1D-39	IGKV1-39
117	2.37277e-05	0.35487	0.724463	45	P01599	IGKV1-17	IGKV1-17
118	-6.34093e-05	-0.96178	0.341665	45	P01601	IGKV1D-16	IGKV1D-16
119	3.91503e-05	0.528314	0.600062	45	P01602	IGKV1-5	IGKV1-5
120	-1.04564e-05	-0.204645	0.838838	45	P01619	IGKV3-20	IGKV3-20
121				0	P01624	IGKV3-15	IGKV3-15
122	-1.75208e-05	-0.4264	0.671994	45	P01700	IGLV1-47	IGLV1-47
123	-0.000112817	-1.97789	0.0545262	45	P01701	IGLV1-51	IGLV1-51
124	-0.000118895	-1.55449	0.127573	45	P01703	IGLV1-40	IGLV1-40
125	-0.00021743	-1.70097	0.0967112	43	P01704	IGLV2-14	IGLV2-14
126	0.00019839	1.14131	0.261275	39	P01705	IGLV2-23	IGLV2-23
127	6.06876e-05	0.859307	0.395049	45	P01706	IGLV2-11	IGLV2-11
128	-6.39057e-05	-0.696138	0.490177	45	P01709	IGLV2-8	IGLV2-8
129	1.26826e-05	0.265645	0.791812	45	P01714	IGLV3-19	IGLV3-19
130	5.01701e-05	0.679438	0.500678	44	P01715	IGLV3-1	IGLV3-1
131	-0.000113457	-1.79403	0.0800089	45	P01717	IGLV3-25	IGLV3-25
132	9.36383e-05	0.954677	0.345204	45	P01718	IGLV3-27	IGLV3-27
133	-1.66464e-05	-0.211371	0.83362	45	P01721	IGLV6-57	IGLV6-57
134	2.10971e-06	0.0212273	0.983165	45	P01742	IGHV1-69	IGHV1-69
135	5.1253e-05	0.795873	0.430581	45	P01743	IGHV1-46	IGHV1-46
136	-0.000114664	-1.91569	0.062229	45	P01762	IGHV3-11	IGHV3-11
137	-4.58952e-05	-0.66607	0.51014	35	P01763	IGHV3-48	IGHV3-48
138	-5.35516e-05	-0.598479	0.552812	44	P01764	IGHV3-23	IGHV3-23
139	-5.55758e-05	-0.953365	0.34586	45	P01766	IGHV3-13	IGHV3-13
140				0	P01768;P0DP03	IGHV3-30;IGHV3-30-5	IGHV3-30
141	-2.24129e-05	-0.46252	0.646096	45	P01780	IGHV3-7	IGHV3-7
142	-0.000122329	-0.610498	0.556632	12	P01782	IGHV3-9	IGHV3-9
143	-4.82065e-05	-0.405458	0.687357	42	P01814	IGHV2-70	IGHV2-70
144	0.000100397	1.3942	0.170589	45	P01817	IGHV2-5	IGHV2-5
145	6.26751e-05	1.14988	0.256697	45	P01833	PIGR	PIGR
146	-5.48501e-05	-1.56783	0.124425	45	P01834	IGKC	IGKC
147				1	P01854	IGHE	IGHE
148	-1.12121e-05	-0.214097	0.831507	45	P01859	IGHG2	IGHG2
149	8.01011e-05	0.944294	0.35042	45	P01860	IGHG3	IGHG3
150	-0.000290534	-2.71026	0.00969334	45	P01861	IGHG4	IGHG4
151	3.83809e-06	0.0435007	0.965509	45	P01871	IGHM	IGHM
152	-8.74906e-05	-1.37351	0.176883	45	P01876	IGHA1	IGHA1
153	-0.000342983	-1.12221	0.278333	19	P01880	IGHD	IGHD
154	0.000155739	1.4106	0.165726	45	P02042	HBD	HBD
155	9.62734e-05	1.76646	0.0860392	38	P02144	MB	MB
156	-7.13826e-05	-0.924699	0.361639	37	P02452	COL1A1	COL1A1
157	-2.41501e-05	-0.904243	0.371024	45	P02647	APOA1	APOA1
158	6.50865e-05	1.22433	0.227653	45	P02649	APOE	APOE
159	-1.69612e-07	-0.00429663	0.996592	45	P02652	APOA2	APOA2
160	-8.16368e-05	-1.26294	0.213577	45	P02654	APOC1	APOC1
161	7.1339e-05	1.18474	0.24278	45	P02655	APOC2	APOC2
162	6.98439e-05	1.39363	0.170761	45	P02656	APOC3	APOC3
163	-1.59411e-05	-0.302613	0.763679	45	P02671	FGA	FGA
164	7.18944e-07	0.0144197	0.988563	45	P02675	FGB	FGB
165	-1.72665e-05	-0.362821	0.718558	45	P02679	FGG	FGG
166	0.0001103	0.962303	0.342499	38	P02730	SLC4A1	SLC4A1
167	0.000433531	2.56708	0.0144337	40	P02741	CRP	CRP
168	6.7519e-05	2.27478	0.0280883	45	P02743	APCS	APCS
169	-4.67352e-05	-2.1777	0.0350952	45	P02745	C1QA	C1QA
170	-4.13565e-05	-2.3614	0.0229204	45	P02746	C1QB	C1QB
171	-5.93749e-05	-3.49407	0.0011352	45	P02747	C1QC	C1QC
172	1.2402e-05	0.268283	0.789795	45	P02748	C9	C9
173	4.05363e-05	1.15054	0.256431	45	P02749	APOH	APOH
174	-6.51627e-06	-0.164297	0.870286	45	P02750	LRG1	LRG1
175	-5.61541e-06	-0.0449954	0.964324	45	P02751	FN1	FN1
176	-5.91988e-05	-1.3508	0.183991	45	P02753	RBP4	RBP4
177	-8.84723e-06	-0.471091	0.640013	45	P02760	AMBP	AMBP
178	3.76798e-06	0.0854237	0.93233	45	P02763	ORM1	ORM1
179	-4.23075e-05	-1.50496	0.139817	45	P02765	AHSG	AHSG
180	-4.94067e-05	-1.69216	0.0980235	45	P02766	TTR	TTR
181	-3.93605e-05	-2.30479	0.0261905	45	P02768	ALB	ALB
182	-2.46412e-05	-1.35653	0.182179	45	P02774	GC	GC
183	-0.00016715	-1.55558	0.127312	45	P02775	PPBP	PPBP
184	-0.000157158	-1.68793	0.0990184	44	P02776	PF4	PF4
185	1.33003e-05	0.407292	0.685862	45	P02786	TFRC	TFRC
186	-5.54401e-06	-0.20852	0.835831	45	P02787	TF	TF
187	7.25765e-05	0.524628	0.602811	42	P02788	LTF	LTF
188	3.58082e-05	1.73307	0.0904198	45	P02790	HPX	HPX
189	-5.74661e-06	-0.150909	0.88077	45	P03950	ANG	ANG
190	-2.0485e-06	-0.0719375	0.942993	45	P03951	F11	F11
191	2.95966e-05	1.25901	0.21498	45	P03952	KLKB1	KLKB1
192	3.78653e-05	1.55674	0.127036	45	P04003	C4BPA	C4BPA
193	6.9699e-05	2.77716	0.00815936	45	P04004	VTN	VTN
194	6.53158e-05	1.42747	0.161205	43	P04040	CAT	CAT
195	1.34255e-05	0.639843	0.52575	45	P04070	PROC	PROC
196	-1.41211e-05	-0.185589	0.853705	43	P04075	ALDOA	ALDOA
197	7.18537e-05	1.79982	0.0790751	45	P04114	APOB	APOB
198	1.26904e-05	0.730744	0.468993	45	P04180	LCAT	LCAT
199	1.97148e-05	0.62783	0.533514	45	P04196	HRG	HRG
200	-0.000166291	-1.88762	0.0659992	45	P04211	IGLV7-43	IGLV7-43
201	2.6473e-05	1.33445	0.189247	45	P04217	A1BG	A1BG
202	-0.000119241	-0.757572	0.457541	23	P04264	KRT1	KRT1
203	-9.45862e-05	-0.789986	0.433974	45	P04275	VWF	VWF
204	-4.76929e-05	-0.792216	0.432687	45	P04278	SHBG	SHBG
205	-6.69156e-05	-1.45798	0.152655	43	P04406	GAPDH	GAPDH
206	8.42883e-05	1.63843	0.108802	45	P04430	IGKV1-16	IGKV1-16
207	-9.26254e-05	-1.43266	0.159357	45	P04433	IGKV3-11	IGKV3-11
208	-0.000195533	-1.04055	0.309386	25	P04439	HLA-A	HLA-A
209	-0.000142985	-3.49301	0.00113866	45	P05019	IGF1	IGF1
210	0.000118469	1.47224	0.149646	39	P05062	ALDOB	ALDOB
211	-2.65558e-06	-0.0604107	0.952115	45	P05090	APOD	APOD
212	-4.10218e-05	-0.58497	0.561698	45	P05109	S100A8	S100A8
213	4.70434e-05	1.62655	0.111313	45	P05154	SERPINA5	SERPINA5
214	1.77167e-05	0.905561	0.370334	45	P05155	SERPING1	SERPING1
215	6.32701e-05	2.87516	0.00631484	45	P05156	CFI	CFI
216	-2.15704e-05	-0.852445	0.398802	45	P05160	F13B	F13B
217	-3.29234e-05	-1.24625	0.219579	45	P05452	CLEC3B	CLEC3B
218	-4.57777e-06	-0.194959	0.846365	45	P05543	SERPINA7	SERPINA7
219	7.87663e-05	2.27028	0.0283834	45	P05546	SERPIND1	SERPIND1
220	9.47929e-06	0.447206	0.657024	45	P06276	BCHE	BCHE
221				0	P06310	IGKV2-30	IGKV2-30
222	-6.80388e-05	-1.31917	0.19426	45	P06312	IGKV4-1	IGKV4-1
223	-5.60009e-05	-0.908628	0.368731	45	P06331	IGHV4-34	IGHV4-34
224	-5.98488e-05	-2.73138	0.00918236	45	P06396	GSN	GSN
225	2.46502e-05	1.6624	0.10388	45	P06681	C2	C2
226	-2.54886e-05	-0.403941	0.688306	45	P06702	S100A9	S100A9
227	-6.09351e-05	-0.720081	0.484222	16	P06703	S100A6	S100A6
228	-4.85981e-05	-1.04881	0.300266	45	P06727	APOA4	APOA4
229	-2.52113e-05	-1.23959	0.22201	45	P07195	LDHB	LDHB
230	3.4121e-05	1.95982	0.0566741	45	P07225	PROS1	PROS1
231	8.17802e-05	1.45676	0.154096	38	P07237	P4HB	P4HB
232	5.45637e-05	1.19338	0.239418	45	P07333	CSF1R	CSF1R
233	3.42727e-05	1.45734	0.152459	45	P07357	C8A	C8A
234	3.8751e-05	1.63988	0.1085	45	P07358	C8B	C8B
235	-5.08895e-05	-1.41825	0.163494	45	P07359	GP1BA	GP1BA
236	6.65139e-05	2.55177	0.0144465	45	P07360	C8G	C8G
237	-0.000159185	-2.11339	0.0406981	44	P07737	PFN1	PFN1
238	0.00010351	1.03805	0.311052	24	P07988	SFTPB	SFTPB
239	-0.000138227	-1.55147	0.128293	45	P07996	THBS1	THBS1
240	1.31366e-05	0.292975	0.770984	45	P07998	RNASE1	RNASE1
241	-3.13405e-05	-1.86752	0.0688182	45	P08185	SERPINA6	SERPINA6
242	-5.77544e-05	-0.934921	0.355582	42	P08195	SLC3A2	SLC3A2
243	-8.00301e-05	-1.39836	0.169345	45	P08253	MMP2	MMP2
244	-0.000154674	-2.76083	0.00874221	42	P08294	SOD3	SOD3
245	6.22043e-05	0.906856	0.370513	39	P08493	MGP	MGP
246	0.00019789	1.09817	0.278386	45	P08519	LPA	LPA
247	-1.78301e-05	-0.789544	0.434229	45	P08571	CD14	CD14
248	6.24123e-05	3.26989	0.0021523	45	P08603	CFH	CFH
249	5.30831e-05	0.834577	0.408678	45	P08637	FCGR3A	FCGR3A
250	-1.07634e-05	-0.723008	0.473682	45	P08697	SERPINF2	SERPINF2
251	4.75469e-05	1.65402	0.105579	45	P08709	F7	F7
252	-0.000280491	-2.32912	0.0270252	32	P09038	FGF2	FGF2
253	3.17682e-05	0.309305	0.758656	44	P09172	DBH	DBH
254	-0.000104966	-1.74041	0.0903294	39	P09382	LGALS1	LGALS1
255	2.64409e-05	1.42924	0.160332	45	P09871	C1S	C1S
256	-1.82365e-05	-0.217502	0.82887	45	P0C0L4	C4A	C4A
257	1.67316e-05	0.377016	0.70806	45	P0C0L5	C4B	C4B
258	-2.53246e-05	-0.479063	0.634503	43	P0CG47;P0CG48;P62979;P62987	UBB;UBC;RPS27A;UBA52	UBB
259	0.000151256	1.75494	0.0865627	45	P0DJI8	SAA1	SAA1
260	-0.000217031	-1.87886	0.0786068	19	P0DJI9	SAA2	SAA2
261	-5.75114e-05	-0.857531	0.396019	45	P0DOX2
262	-7.04099e-05	-1.69005	0.0984287	45	P0DOX3
263	-6.09513e-05	-1.0697	0.290862	45	P0DOX5
264	1.58325e-05	0.177111	0.860293	44	P0DOX6
265	-5.67598e-05	-1.30066	0.200466	45	P0DOX7
266	3.43594e-05	0.463781	0.645319	43	P0DOX8
267	2.13559e-05	0.152137	0.879807	45	P0DOY3	IGLC3	IGLC3
268	-0.000169791	-2.22758	0.0324351	38	P0DP01	IGHV1-8	IGHV1-8
269	-5.42229e-05	-0.584082	0.562808	39	P0DP08	IGHV4-38-2	IGHV4-38-2
270	-0.000296845	-2.53604	0.0153288	42	P0DTE1	IGHV3-38-3	IGHV3-38-3
271	-2.90383e-05	-0.523595	0.604995	29	P0DTE2	IGHV8-51-1	IGHV8-51-1
272	6.83614e-05	0.785648	0.454711	11	P0DTE7;P0DTE8;P0DUB6	AMY1B;AMY1C;AMY1A	AMY1B
273	0.000407257	1.40972	0.175666	21	P0DV77	TPRX2	TPRX2
274	-4.43164e-05	-1.41087	0.165646	45	P10643	C7	C7
275	-5.28586e-05	-0.862635	0.39375	41	P10646	TFPI	TFPI
276	-1.48518e-05	-1.04817	0.300554	45	P10909	CLU	CLU
277	-3.94231e-05	-1.60517	0.115949	45	P11021	HSPA5	HSPA5
278	-0.000160191	-1.38894	0.172172	45	P11226	MBL2	MBL2
279	-8.4572e-05	-1.72446	0.0919792	45	P11597	CETP	CETP
280	-2.79808e-05	-0.930311	0.357527	45	P12111	COL6A3	COL6A3
281	5.37039e-05	2.7826	0.00804524	45	P12259	F5	F5
282	-6.84919e-05	-0.644046	0.535612	12	P12814	ACTN1	ACTN1
283	1.3105e-05	0.362513	0.718787	45	P12830	CDH1	CDH1
284	-3.59424e-05	-1.12809	0.265686	45	P12955	PEPD	PEPD
285	5.57436e-05	1.70044	0.0964429	45	P13473	LAMP2	LAMP2
286	-7.842e-05	-1.68379	0.0998215	44	P13591	NCAM1	NCAM1
287	9.38871e-06	0.1984	0.843913	37	P13598	ICAM2	ICAM2
288				4	P13645	KRT10	KRT10
289	8.28409e-06	0.321991	0.749057	45	P13671	C6	C6
290	-1.12181e-05	-0.408255	0.68516	45	P13796	LCP1	LCP1
291	-7.07961e-05	-2.14379	0.0378845	45	P14151	SELL	SELL
292	-8.29102e-05	-1.60901	0.115479	43	P14209	CD99	CD99
293	-3.60864e-05	-0.775885	0.442497	42	P14625	HSP90B1	HSP90B1
294	-3.25242e-05	-0.890705	0.378161	45	P15144	ANPEP	ANPEP
295	5.32987e-05	1.78788	0.0813726	43	P15151	PVR	PVR
296	-3.26929e-05	-1.07366	0.289104	45	P15169	CPN1	CPN1
297	-1.7702e-05	-0.629557	0.532394	45	P15291	B4GALT1	B4GALT1
298	-4.80723e-06	-0.13282	0.894986	44	P15311;P26038;P35241	EZR;MSN;RDX	EZR
299	1.2663e-05	0.256683	0.798677	45	P15814	IGLL1	IGLL1
300	-4.96789e-05	-1.9124	0.062661	45	P16070	CD44	CD44
301	0.000230414	2.75495	0.00973716	34	P16930	FAH	FAH
302	0.000124537	1.17027	0.253383	27	P17301	ITGA2	ITGA2
303	2.53437e-05	0.519247	0.606767	39	P17931	LGALS3	LGALS3
304	-5.3278e-05	-1.69634	0.0972227	45	P17936	IGFBP3	IGFBP3
305	-0.000126819	-1.80867	0.0825466	28	P18065	IGFBP2	IGFBP2
306	6.65309e-05	1.33496	0.189081	45	P18428	LBP	LBP
307	-2.24194e-05	-0.798291	0.429193	45	P19320	VCAM1	VCAM1
308	5.397e-05	1.55632	0.127137	45	P19652	ORM2	ORM2
309	-2.83313e-05	-1.52842	0.133905	45	P19823	ITIH2	ITIH2
310	-2.05071e-05	-0.900423	0.37303	45	P19827	ITIH1	ITIH1
311	9.25357e-05	1.43682	0.158356	44	P20701	ITGAL	ITGAL
312	0.000108327	1.15071	0.257439	39	P20742	PZP	PZP
313	1.41279e-05	0.653098	0.517253	45	P20851	C4BPB	C4BPB
314	-0.000170353	-1.82644	0.0774284	34	P21333	FLNA	FLNA
315	-8.47337e-05	-1.73266	0.090494	45	P22105	TNXB	TNXB
316	-7.25682e-05	-3.35664	0.00168412	45	P22352	GPX3	GPX3
317	4.25967e-05	1.25244	0.217505	44	P22692	IGFBP4	IGFBP4
318	-1.22022e-05	-0.440242	0.662019	45	P22792	CPN2	CPN2
319	2.05405e-05	0.28904	0.773972	45	P22891	PROZ	PROZ
320	-1.96406e-05	-0.183154	0.855559	45	P23083	IGHV1-2	IGHV1-2
321	-6.26141e-05	-1.54784	0.129164	45	P23142	FBLN1	FBLN1
322	-6.59654e-05	-3.17212	0.0028274	45	P23470	PTPRG	PTPRG
323	-1.81226e-05	-0.572642	0.56994	45	P24592	IGFBP6	IGFBP6
324	-3.81259e-05	-1.14804	0.257448	45	P24593	IGFBP5	IGFBP5
325	-2.64287e-05	-1.05655	0.296759	45	P25311	AZGP1	AZGP1
326	0.000176214	1.175	0.249554	32	P25786	PSMA1	PSMA1
327	1.57881e-06	0.0191228	0.984852	38	P26447	S100A4	S100A4
328	-2.68234e-05	-0.59668	0.553924	45	P26927	MST1	MST1
329	1.95663e-05	0.638314	0.526735	45	P27169	PON1	PON1
330	-2.90448e-05	-1.10906	0.273714	45	P27487	DPP4	DPP4
331	-5.67334e-06	-0.244401	0.80811	45	P27918	CFP	CFP
332	-1.80491e-06	-0.0811601	0.9357	45	P29622	SERPINA4	SERPINA4
333	8.4705e-05	0.5419	0.593591	24	P30041	PRDX6	PRDX6
334	0.000214611	2.57511	0.0150155	34	P30043	BLVRB	BLVRB
335	0.000178793	1.8949	0.0651723	44	P32119	PRDX2	PRDX2
336	-6.02448e-05	-1.57229	0.123386	45	P33151	CDH5	CDH5
337	3.50184e-05	1.78587	0.0813419	45	P33908	MAN1A1	MAN1A1
338	-2.99646e-05	-0.771062	0.444987	45	P34096	RNASE4	RNASE4
339	-3.62177e-05	-0.688592	0.495375	40	P35443	THBS4	THBS4
340	4.27131e-05	1.32314	0.192946	45	P35542	SAA4	SAA4
341	-0.00030898	-1.66475	0.121834	15	P35609	ACTN2	ACTN2
342	-5.01181e-05	-1.80576	0.0781261	45	P35858	IGFALS	IGFALS
343				4	P35908	KRT2	KRT2
344	2.29456e-05	1.02176	0.312745	45	P36955	SERPINF1	SERPINF1
345	-3.85623e-05	-0.670655	0.506112	45	P36980	CFHR2	CFHR2
346	-0.000111638	-1.24885	0.224283	26	P37802	TAGLN2	TAGLN2
347	1.56955e-05	0.629085	0.5327	45	P39060	COL18A1	COL18A1
348	5.67157e-05	0.847662	0.405361	26	P40189	IL6ST	IL6ST
349	-7.03223e-05	-2.22072	0.0318189	45	P41222	PTGDS	PTGDS
350	3.95499e-06	0.150427	0.881147	45	P43121	MCAM	MCAM
351	4.61946e-05	1.82221	0.0755483	45	P43251	BTD	BTD
352	8.6587e-05	3.00501	0.00446547	45	P43652	AFM	AFM
353	-5.69501e-06	-0.201636	0.841175	45	P48740	MASP1	MASP1
354	-3.93357e-05	-1.15643	0.254042	45	P49747	COMP	COMP
355	-4.53342e-05	-1.51645	0.136896	45	P49908	SELENOP	SELENOP
356	-6.38445e-05	-1.02934	0.30921	45	P49913	CAMP	CAMP
357	1.81331e-05	0.65078	0.518733	45	P51884	LUM	LUM
358	0.000393063	0.835092	0.491532	5	P53794	SLC5A3	SLC5A3
359	-9.19138e-05	-3.04348	0.00402394	45	P54108	CRISP3	CRISP3
360	0.000448103	1.55406	0.180885	8	P54802	NAGLU	NAGLU
361	4.655e-05	0.732798	0.467752	45	P55056	APOC4	APOC4
362	-1.30226e-06	-0.0417628	0.966886	45	P55058	PLTP	PLTP
363	5.13853e-05	0.374603	0.710353	36	P55103	INHBC	INHBC
364	-4.50754e-05	-1.09114	0.281433	45	P55290	CDH13	CDH13
365	0.000147565	1.18562	0.242599	44	P58335	ANTXR2	ANTXR2
366	-4.44571e-05	-0.923388	0.36108	45	P59665;P59666	DEFA1;DEFA3	DEFA1
367	-4.99436e-05	-0.284288	0.778628	27	P60709	ACTB	ACTB
368	-4.14139e-05	-0.696065	0.490624	41	P60985	KRTDAP	KRTDAP
369	-5.89347e-05	-0.554256	0.583653	32	P61224;P62834	RAP1B;RAP1A	RAP1B
370	-6.6194e-05	-2.64792	0.0113579	45	P61626	LYZ	LYZ
371	2.90374e-05	1.02998	0.308916	45	P61769	B2M	B2M
372				3	P62258	YWHAE	YWHAE
373				0	P62736;P63267	ACTA2;ACTG2	ACTA2
374	3.77249e-05	1.11105	0.272866	45	P63010	AP2B1	AP2B1
375	3.14617e-05	0.314592	0.757711	17	P67936	TPM4	TPM4
376	-0.00010541	-1.30195	0.203179	32	P68363;P68366;Q9BQE3;Q9H853;Q9NY65	TUBA1B;TUBA4A;TUBA1C;TUBA4B;TUBA8	TUBA1B
377	0.000177819	1.63292	0.109962	45	P68871	HBB	HBB
378	-9.29649e-05	-0.187516	0.856575	10	P69892	HBG2	HBG2
379	0.000184627	1.665	0.103356	45	P69905	HBA1	HBA1
380	1.95752e-06	0.0297372	0.976432	41	P78417	GSTO1	GSTO1
381	2.29146e-05	0.603506	0.549418	45	P80108	GPLD1	GPLD1
382	-0.000112002	-1.15995	0.252622	45	P80748	IGLV3-21	IGLV3-21
383	-8.15596e-05	-2.37344	0.0222737	45	P98160	HSPG2	HSPG2
384	9.53205e-06	0.0850159	0.932673	43	P98171	ARHGAP4	ARHGAP4
385	6.54414e-06	0.197671	0.84428	44	Q01459	CTBS	CTBS
386	-1.11105e-05	-0.116799	0.907576	45	Q02985	CFHR3	CFHR3
387	-6.69738e-05	-1.00004	0.323455	42	Q03591	CFHR1	CFHR1
388	4.85563e-05	1.73736	0.0896529	45	Q04756	HGFAC	HGFAC
389	-2.66487e-05	-0.6801	0.500173	45	Q06033	ITIH3	ITIH3
390	0.000169291	2.77396	0.00822737	45	Q08380	LGALS3BP	LGALS3BP
391	-4.33121e-05	-0.680905	0.499668	45	Q08499	PDE4D	PDE4D
392	0.000121021	1.75828	0.090467	29	Q10588	BST1	BST1
393	-3.16321e-06	-0.0867857	0.931254	45	Q12805	EFEMP1	EFEMP1
394	5.18856e-06	0.10019	0.92067	45	Q12860	CNTN1	CNTN1
395	4.97839e-05	1.70861	0.0950836	44	Q12913	PTPRJ	PTPRJ
396	3.08486e-05	0.899288	0.373626	45	Q13093	PLA2G7	PLA2G7
397	-6.16782e-05	-1.3291	0.190992	45	Q13103	SPP2	SPP2
398	-0.000148571	-1.14651	0.259361	38	Q13740	ALCAM	ALCAM
399	-7.79089e-05	-1.7326	0.0905043	45	Q13790	APOF	APOF
400	-3.48141e-05	-0.62899	0.532931	43	Q13822	ENPP2	ENPP2
401	-2.73566e-05	-0.556649	0.580722	45	Q14515	SPARCL1	SPARCL1
402	4.91055e-05	1.86577	0.0690675	45	Q14520	HABP2	HABP2
403	-1.57835e-05	-0.591828	0.557138	45	Q14624	ITIH4	ITIH4
404	7.30488e-05	0.374053	0.712115	24	Q14667	BLTP2	BLTP2
405	1.25199e-05	0.349324	0.728592	45	Q15113	PCOLCE	PCOLCE
406	-0.000116791	-2.0337	0.048331	45	Q15166	PON3	PON3
407	0.000212669	2.36717	0.0281222	23	Q15465	SHH	SHH
408	-1.28735e-05	-0.203558	0.839682	45	Q15485	FCN2	FCN2
409	2.31206e-05	0.897261	0.374694	45	Q15582	TGFBI	TGFBI
410	-7.80393e-05	-1.22395	0.227794	45	Q15848	ADIPOQ	ADIPOQ
411	6.89968e-05	1.11297	0.272533	42	Q16270	IGFBP7	IGFBP7
412	-7.47306e-06	-0.150946	0.880741	45	Q16610	ECM1	ECM1
413	1.91172e-05	0.648803	0.519998	45	Q16706	MAN2A1	MAN2A1
414	3.711e-05	1.1642	0.251074	44	Q16853	AOC3	AOC3
415	5.55456e-05	0.349201	0.728973	39	Q5GLZ8	HERC4	HERC4
416	-6.2752e-05	-0.292431	0.773963	18	Q5T013	HYI	HYI
417	-2.58685e-05	-1.21237	0.232146	45	Q6EMK4	VASN	VASN
418				4	Q6GTS8	PM20D1	PM20D1
419	0.000172046	1.02877	0.32235	16	Q6P179	ERAP2	ERAP2
420	6.15358e-05	1.17695	0.246534	41	Q6Q788	APOA5	APOA5
421	-6.08635e-05	-0.370707	0.716827	16	Q6UWM9	UGT2A3	UGT2A3
422	1.47086e-05	0.514746	0.609429	45	Q6UX71	PLXDC2	PLXDC2
423	-4.96642e-05	-1.01578	0.315549	45	Q6UXB8	PI16	PI16
424	2.16249e-06	0.0417841	0.966869	45	Q6UY14	ADAMTSL4	ADAMTSL4
425	6.20477e-06	0.156486	0.8764	45	Q6YHK3	CD109	CD109
426	-2.18634e-05	-0.729074	0.470003	45	Q76LX8	ADAMTS13	ADAMTS13
427	0.00010084	1.36754	0.17873	45	Q7L014	DDX46	DDX46
428	-7.55648e-05	-0.921525	0.36204	45	Q7L1S5	CHST9	CHST9
429				0	Q86TH1	ADAMTSL2	ADAMTSL2
430	-0.000111879	-0.395011	0.702033	12	Q86U17	SERPINA11	SERPINA11
431	0.000125286	3.1704	0.00287873	44	Q86UD1	OAF	OAF
432				1	Q86UT8	CENATAC	CENATAC
433	9.56274e-05	1.84861	0.0717352	44	Q86VB7	CD163	CD163
434	5.03082e-05	1.47273	0.148459	44	Q86XP3	DDX42	DDX42
435	7.71996e-05	1.34345	0.187772	38	Q8IYM2	SLFN12	SLFN12
436	-0.000214135	-1.73522	0.0936973	31	Q8N8K9	KIAA1958	KIAA1958
437	8.25857e-05	0.61055	0.552023	16	Q8NBJ4	GOLM1	GOLM1
438	6.20985e-06	0.124902	0.901197	45	Q8NBP7	PCSK9	PCSK9
439				4	Q8NGE7	OR9K2	OR9K2
440	-4.63094e-05	-0.475829	0.636921	41	Q8TCU6	PREX1	PREX1
441	0.000489923	1.30407	0.210658	19	Q8WWG9	KCNE4	KCNE4
442	-0.000109341	-0.603008	0.554464	20	Q8WZ75	ROBO4	ROBO4
443	1.6622e-06	0.0202713	0.983923	45	Q92496	CFHR4	CFHR4
444	9.7386e-05	2.19442	0.0337876	45	Q92820	GGH	GGH
445	-3.46531e-05	-0.827127	0.413197	42	Q92945;Q96AE4	KHSRP;FUBP1	KHSRP
446	0.000197631	3.24347	0.00231785	45	Q92954	PRG4	PRG4
447	-4.85143e-05	-0.619948	0.538808	43	Q969T7	NT5C3B	NT5C3B
448	-5.8321e-05	-0.960724	0.342927	40	Q96A28	SLAMF9	SLAMF9
449	7.66003e-05	1.64116	0.108233	45	Q96A65	EXOC4	EXOC4
450	2.31308e-05	0.578484	0.566102	44	Q96EE4	CCDC126	CCDC126
451	1.68383e-05	0.254678	0.800214	45	Q96FW1	OTUB1	OTUB1
452	1.72002e-05	0.918954	0.363367	45	Q96IY4	CPB2	CPB2
453	5.00192e-06	0.163312	0.871056	45	Q96KN2	CNDP1	CNDP1
454	6.62269e-05	0.371612	0.71271	34	Q96NS5	ASB16	ASB16
455	1.71542e-05	0.868041	0.390305	45	Q96PD5	PGLYRP2	PGLYRP2
456	0.000153472	2.37708	0.0254178	28	Q99650	OSMR	OSMR
457	-8.81544e-06	-0.129077	0.897913	45	Q99728	BARD1	BARD1
458	-7.08226e-05	-1.26093	0.214293	45	Q99784	OLFM1	OLFM1
459	0.000123858	2.58924	0.0131612	45	Q99969	RARRES2	RARRES2
460	-0.000152253	-1.22775	0.226544	44	Q99996	AKAP9	AKAP9
461	-3.3289e-05	-0.444863	0.658817	43	Q9BQ89	FAM110A	FAM110A
462	-3.52574e-06	-0.116349	0.907931	45	Q9BUN1	MENT	MENT
463	-1.45995e-05	-0.422231	0.67501	45	Q9BWP8	COLEC11	COLEC11
464	3.61979e-05	0.96659	0.339282	45	Q9BXR6	CFHR5	CFHR5
465	-7.48388e-05	-1.94936	0.0715754	17	Q9H4B7	TUBB1	TUBB1
466	0.000123403	2.41643	0.0204535	42	Q9H4G4	GLIPR2	GLIPR2
467	-7.10675e-05	-1.47663	0.147234	45	Q9H8L6	MMRN2	MMRN2
468	-2.60157e-05	-0.153345	0.892201	5	Q9HC97	GPR35	GPR35
469	-3.99728e-05	-0.730049	0.469413	45	Q9HDC9	APMAP	APMAP
470	2.51124e-05	0.329017	0.743778	45	Q9NP78	ABCB9	ABCB9
471	-4.11061e-05	-0.74043	0.463158	45	Q9NPH3	IL1RAP	IL1RAP
472	1.0287e-05	0.270938	0.787766	45	Q9NQ79	CRTAC1	CRTAC1
473	-0.000140603	-0.687908	0.499039	24	Q9NRZ9	HELLS	HELLS
474	9.42301e-05	1.22254	0.235048	24	Q9NZK5	ADA2	ADA2
475	-3.73692e-05	-1.58051	0.121493	45	Q9NZP8	C1RL	C1RL
476	-0.000145553	-1.32482	0.196334	30	Q9P2S5	WRAP73	WRAP73
477	-2.86932e-05	-0.438185	0.664107	36	Q9UBX5	FBLN5	FBLN5
478	1.50946e-05	0.488886	0.627466	45	Q9UGM5	FETUB	FETUB
479	4.60351e-05	0.970273	0.337465	45	Q9UHG3	PCYOX1	PCYOX1
480	4.37879e-05	1.25507	0.216392	45	Q9UK55	SERPINA10	SERPINA10
481	-0.00012272	-2.20061	0.0333149	45	Q9UNN8	PROCR	PROCR
482	-1.31457e-05	-0.51763	0.607432	45	Q9UNW1	MINPP1	MINPP1
483	-6.78046e-05	-0.988825	0.328411	45	Q9Y274	ST3GAL6	ST3GAL6
484	6.44211e-05	0.64502	0.522507	44	Q9Y3R0	GRIP1	GRIP1
485	-2.76975e-05	-0.808953	0.424336	36	Q9Y490	TLN1	TLN1
486	5.27351e-05	0.826566	0.413928	39	Q9Y4F1	FARP1	FARP1
487	2.92179e-05	0.775543	0.442364	45	Q9Y5Y7	LYVE1	LYVE1
488	7.97124e-05	1.08274	0.286122	39	Q9Y646	CPQ	CPQ
489	-9.14452e-05	-0.592223	0.558291	32	Q9Y6C2	EMILIN1	EMILIN1
490	3.64068e-05	1.06288	0.293909	45	Q9Y6R7	FCGBP	FCGBP
491	-6.88307e-05	-1.71214	0.0946151	43	Q9Y6Z7	COLEC10	COLEC10

## Sheet: AHI_HA
row_index	PG.ProteinGroups	Gene	t_AHI_age	t_HA_age
0	A0A075B6H9	IGLV4-69	-0.0752169	0.575577
1	A0A075B6I0	IGLV8-61	-0.856809	-0.487906
2	A0A075B6I1	IGLV4-60	-0.519159	0.747615
3	A0A075B6I4	IGLV10-54	-0.188715	-2.07924
4	A0A075B6I9	IGLV7-46	0.236306	-0.470246
5	A0A075B6J1	IGLV5-37	1.43477	0.938456
6	A0A075B6J2	IGLV2-33	-0.453515	0.411964
7	A0A075B6J9	IGLV2-18	-1.05535	-0.278328
8	A0A075B6K0	IGLV3-16	0.0148548	0.807277
9	A0A075B6K2	IGLV3-12	-0.917084	-0.645537
10	A0A075B6K4	IGLV3-10	0.525995	0.0747851
11	A0A075B6K5	IGLV3-9	0.178503	-0.800992
12	A0A075B6K6	IGLV4-3	-3.84688	-3.2711
13	A0A075B6P5;P01615	IGKV2-28	0.0164822	0.454288
14	A0A075B6Q5	IGHV3-64	-0.507444	-0.18187
15	A0A075B6R2	IGHV4-4	-0.0994462	-0.32058
16	A0A075B6R9;A0A0C4DH68	IGKV2D-24	-0.428618	-0.0873319
17	A0A075B6S2	IGKV2D-29	-0.502079	-0.260518
18	A0A075B6S5	IGKV1-27	-1.32232	-1.08764
19	A0A075B6S6	IGKV2D-30	0.252528	0.942638
20	A0A075B6S9;P0DSN7	IGKV1-37	-1.59276	-0.334069
21	A0A087WSX0	IGLV5-45	0.278663	-0.605972
22	A0A087WSY4	IGHV4-30-2	0.622433	-0.947105
23	A0A087WSY6	IGKV3D-15	-1.63431	-0.956733
24	A0A087WSZ0	IGKV1D-8	-0.679027	0.347603
25	A0A087WW87;P01614	IGKV2-40	-2.16238	-1.41235
26	A0A0A0MRZ9	IGLV5-52	-1.2622	0.853699
27	A0A0A0MS14	IGHV1-45	-0.396143	-0.775693
28	A0A0A0MS15	IGHV3-49	-0.0927941	0.503271
30	A0A0A0MT89	IGKJ1	-0.771079	-0.156485
31	A0A0B4J1U3	IGLV1-36	-2.14911	-1.32129
32	A0A0B4J1U7	IGHV6-1	-0.956852	-0.120252
33	A0A0B4J1V0	IGHV3-15	-1.50992	-0.238126
34	A0A0B4J1V1	IGHV3-21	-0.101161	-0.050531
35	A0A0B4J1V2	IGHV2-26	-2.52197	-0.247572
36	A0A0B4J1V6	IGHV3-73	-1.01521	-0.982316
37	A0A0B4J1X5	IGHV3-74	0.257914	1.25741
38	A0A0B4J1X8	IGHV3-43	-1.19973	-0.700234
39	A0A0B4J1Y8	IGLV9-49	-0.860059	-0.675631
40	A0A0B4J1Y9	IGHV3-72	-0.0832346	0.185315
42	A0A0B4J2D9;P0DP09	IGKV1D-13	-1.19858	-1.9486
43	A0A0B4J2H0	IGHV1-69D	-0.982313	-0.821851
44	A0A0C4DH24	IGKV6-21	-0.579897	0.65443
45	A0A0C4DH25	IGKV3D-20	-0.0723829	0.917292
46	A0A0C4DH29	IGHV1-3	0.442249	0.0110285
47	A0A0C4DH30	IGHV3-16	-0.65895	-0.194202
48	A0A0C4DH31	IGHV1-18	-0.204129	0.899728
49	A0A0C4DH32	IGHV3-20	-0.0483595	0.876644
50	A0A0C4DH33	IGHV1-24	0.543878	0.832263
51	A0A0C4DH34	IGHV4-28	-1.59013	-1.26565
52	A0A0C4DH35	IGHV3-35	-0.418688	-0.311932
53	A0A0C4DH36	IGHV3-38	-1.42693	-0.707282
54	A0A0C4DH38	IGHV5-51	-0.918179	-0.805495
55	A0A0C4DH39	IGHV1-58	-1.70695	-3.12767
56	A0A0C4DH43	IGHV2-70D	-0.819039	-0.658277
57	A0A0C4DH55	IGKV3D-7	-2.39577	-0.647936
58	A0A0C4DH67	IGKV1-8	-0.524955	-0.485912
59	A0A0C4DH73;P01611	IGKV1-12	-2.33255	-0.763169
60	A0A0G2JS06	IGLV5-39	-1.59456	-0.849175
61	A0A0J9YVY3	IGHV7-4-1	-1.65586	-1.06548
62	A0A0J9YX35	IGHV3-64D	-2.06083	-0.650983
63	A0A0J9YXX1	IGHV5-10-1	-0.00455947	0.14549
64	A0A1B0GTC6	C3orf85	0.295825	0.379622
65	A0M8Q6	IGLC7	-0.807459	-0.181386
66	A2NJV5	IGKV2-29	1.81365	0.365961
67	A2PYH4	HFM1	0.388742	0.488349
68	O00187	MASP2	2.07365	1.43876
69	O00391	QSOX1	-1.59409	-1.67082
70	O00533	CHL1	-1.93953	-1.4433
71	O14786	NRP1	0.316197	0.084984
72	O14791	APOL1	-0.0096116	-0.702611
74	O43493	TGOLN2	-0.390747	-1.28916
75	O43866	CD5L	-0.370047	-0.369759
76	O75015	FCGR3B	0.704388	1.10771
77	O75093	SLIT1	0.496377	-0.341072
78	O75144	ICOSLG	-0.46012	0.770135
79	O75636	FCN3	3.02843	1.30916
80	O75818	RPP40	-2.66584	-3.30298
81	O75882	ATRN	4.21985	1.65593
82	O75884	RBBP9	-0.419258	0.428156
83	O95219	SNX4	-0.521022	0.374262
84	O95445	APOM	0.0374007	1.55939
85	O95479	H6PD	1.11478	0.463814
86	O95497	VNN1	1.26939	0.109959
87	O95803;Q9H3R1	NDST3	0.911926	0.784795
88	P00325;P07327	ADH1B	2.0621	2.34229
89	P00338	LDHA	1.9429	1.68739
90	P00450	CP	1.5198	0.953368
91	P00488	F13A1	-0.662708	1.1192
92	P00734	F2	0.122345	-0.299338
93	P00736	C1R	1.09598	-1.52398
94	P00738	HP	1.52341	0.246499
95	P00739	HPR	-2.03252	-0.849125
96	P00740	F9	1.9831	0.139406
97	P00742	F10	0.84915	-0.969691
98	P00746	CFD	1.59809	1.34283
99	P00747	PLG	-0.398482	-0.907789
100	P00748	F12	0.772478	1.06282
101	P00751	CFB	2.39307	0.682457
102	P00915	CA1	2.15577	2.20837
103	P00918	CA2	0.977424	-0.411069
104	P01008	SERPINC1	-2.96093	-3.51271
105	P01009	SERPINA1	-1.21472	-0.586231
106	P01011	SERPINA3	-0.34749	-0.98001
107	P01019	AGT	-0.455381	-0.685465
108	P01023	A2M	-1.68972	-1.25824
109	P01024	C3	3.30321	1.046
110	P01031	C5	2.05618	1.28218
111	P01034	CST3	0.783484	0.68126
112	P01042	KNG1	1.06285	-0.445067
113	P01344	IGF2	-1.14481	-1.33642
114	P01591	JCHAIN	1.2736	0.759649
115	P01593;P01594	IGKV1D-33	-2.61957	-0.9725
116	P01597;P04432	IGKV1-39	-1.45573	-0.959044
117	P01599	IGKV1-17	-0.80104	0.405616
118	P01601	IGKV1D-16	-1.14949	-0.0629021
119	P01602	IGKV1-5	0.218808	-0.278918
120	P01619	IGKV3-20	-0.931665	-0.812457
122	P01700	IGLV1-47	-0.661009	-0.323906
123	P01701	IGLV1-51	-0.363738	-0.238619
124	P01703	IGLV1-40	-1.80861	-1.30197
125	P01704	IGLV2-14	0.403163	-0.132828
126	P01705	IGLV2-23	-0.0392948	-0.0589698
127	P01706	IGLV2-11	1.48129	0.477308
128	P01709	IGLV2-8	-1.03704	-0.558213
129	P01714	IGLV3-19	1.80432	0.338604
130	P01715	IGLV3-1	0.571556	-0.0469931
131	P01717	IGLV3-25	-1.31214	-0.822007
132	P01718	IGLV3-27	1.06955	1.2799
133	P01721	IGLV6-57	-1.27449	-1.01821
134	P01742	IGHV1-69	-1.28914	-2.89657
135	P01743	IGHV1-46	-0.703204	-1.30693
136	P01762	IGHV3-11	-2.43643	-0.423711
137	P01763	IGHV3-48	-0.974532	-0.557296
138	P01764	IGHV3-23	-0.918649	0.449005
139	P01766	IGHV3-13	-2.50321	-0.946118
141	P01780	IGHV3-7	-0.193215	0.293746
142	P01782	IGHV3-9	-1.52197	-0.255871
143	P01814	IGHV2-70	-0.782952	-0.712407
144	P01817	IGHV2-5	-0.347858	-0.17723
145	P01833	PIGR	2.69084	1.58687
146	P01834	IGKC	-2.29373	-0.342531
148	P01859	IGHG2	0.563635	0.945834
149	P01860	IGHG3	0.77276	-1.04735
150	P01861	IGHG4	-2.37755	-1.14949
151	P01871	IGHM	-0.586742	-0.358751
152	P01876	IGHA1	-0.62491	0.496292
153	P01880	IGHD	-0.78816	-0.134794
154	P02042	HBD	2.01962	1.5277
155	P02144	MB	0.840271	-0.302549
156	P02452	COL1A1	-1.41891	-1.12202
157	P02647	APOA1	-0.814873	0.644882
158	P02649	APOE	1.045	0.438734
159	P02652	APOA2	0.13406	1.63516
160	P02654	APOC1	-1.05446	0.0684868
161	P02655	APOC2	1.43818	0.180365
162	P02656	APOC3	1.46546	-0.532262
163	P02671	FGA	-0.045484	1.5439
164	P02675	FGB	0.259534	1.65214
165	P02679	FGG	0.0487449	1.66681
166	P02730	SLC4A1	2.27401	0.252413
167	P02741	CRP	2.35788	1.22641
168	P02743	APCS	1.97974	0.324224
169	P02745	C1QA	-0.741896	-1.46064
170	P02746	C1QB	-0.881979	-1.36545
171	P02747	C1QC	-0.891346	-1.57828
172	P02748	C9	0.227948	-0.62812
173	P02749	APOH	-0.725619	-0.504808
174	P02750	LRG1	-0.355167	-0.419501
175	P02751	FN1	0.70513	2.13112
176	P02753	RBP4	-1.91353	-1.75847
177	P02760	AMBP	-1.28002	-1.28955
178	P02763	ORM1	0.767644	-0.628872
179	P02765	AHSG	-0.480647	-0.61804
180	P02766	TTR	-1.6641	-1.2505
181	P02768	ALB	-3.77904	-3.09598
182	P02774	GC	-1.4246	-2.13751
183	P02775	PPBP	0.497014	0.273105
184	P02776	PF4	0.242294	-0.439365
185	P02786	TFRC	0.780541	-0.070796
186	P02787	TF	-0.657606	-1.43458
187	P02788	LTF	-0.670584	-0.245142
188	P02790	HPX	0.296269	-1.13047
189	P03950	ANG	1.17911	-0.909411
190	P03951	F11	0.348095	-0.361316
191	P03952	KLKB1	1.71598	0.0518885
192	P04003	C4BPA	2.49161	0.524142
193	P04004	VTN	2.3774	-0.310908
194	P04040	CAT	1.87253	1.01477
195	P04070	PROC	1.61675	0.850926
196	P04075	ALDOA	-1.25512	-2.0021
197	P04114	APOB	1.86127	1.45547
198	P04180	LCAT	2.58192	0.735646
199	P04196	HRG	-0.52948	-0.333697
200	P04211	IGLV7-43	-1.28877	-0.15684
201	P04217	A1BG	0.685719	0.84061
202	P04264	KRT1	-0.545597	-0.337697
203	P04275	VWF	-0.440939	1.95717
204	P04278	SHBG	-0.803957	0.621382
205	P04406	GAPDH	-0.205958	0.834585
206	P04430	IGKV1-16	0.53223	0.683231
207	P04433	IGKV3-11	-0.676313	-0.288443
208	P04439	HLA-A	-0.373982	1.31331
209	P05019	IGF1	-3.7436	-3.77611
210	P05062	ALDOB	1.80502	0.981093
211	P05090	APOD	-1.12743	0.456578
212	P05109	S100A8	0.784938	-0.160526
213	P05154	SERPINA5	0.186727	-1.5503
214	P05155	SERPING1	-0.496197	-0.213061
215	P05156	CFI	2.89656	0.769335
216	P05160	F13B	-1.44414	0.263171
217	P05452	CLEC3B	-1.53989	-2.25914
218	P05543	SERPINA7	-0.473007	0.671512
219	P05546	SERPIND1	2.15657	0.0645648
220	P06276	BCHE	2.21238	1.62154
222	P06312	IGKV4-1	-1.6606	-1.21161
223	P06331	IGHV4-34	-0.0308876	-0.0385724
224	P06396	GSN	-3.75612	-1.69786
225	P06681	C2	1.80696	-0.0544765
226	P06702	S100A9	0.792602	-0.414569
227	P06703	S100A6	0.664567	0.328666
228	P06727	APOA4	-2.63541	-2.48165
229	P07195	LDHB	-0.288794	0.509279
230	P07225	PROS1	1.7249	-0.0457444
231	P07237	P4HB	1.94724	1.24486
232	P07333	CSF1R	1.06068	0.736981
233	P07357	C8A	2.45357	0.280916
234	P07358	C8B	3.31302	0.65399
235	P07359	GP1BA	-2.24081	-0.0649171
236	P07360	C8G	3.09664	0.854332
237	P07737	PFN1	0.365986	0.247183
238	P07988	SFTPB	1.09895	0.600298
239	P07996	THBS1	0.519401	0.224062
240	P07998	RNASE1	0.331232	-0.0173921
241	P08185	SERPINA6	-3.0021	-2.35608
242	P08195	SLC3A2	-0.740012	-0.439869
243	P08253	MMP2	-1.83091	-1.09928
244	P08294	SOD3	-2.90496	-1.89341
245	P08493	MGP	1.23971	0.844823
246	P08519	LPA	0.752014	2.19909
247	P08571	CD14	-1.09953	-0.915349
248	P08603	CFH	3.07963	1.00195
249	P08637	FCGR3A	0.268093	0.213685
250	P08697	SERPINF2	-0.462605	-0.672911
251	P08709	F7	1.56924	0.022879
252	P09038	FGF2	-0.776899	-0.404635
253	P09172	DBH	0.614826	0.326333
254	P09382	LGALS1	-1.32937	-1.50594
255	P09871	C1S	2.6841	-0.0867496
256	P0C0L4	C4A	0.142297	-0.466737
257	P0C0L5	C4B	0.565443	-0.506663
258	P0CG47;P0CG48;P62979;P62987	UBB	1.07959	0.255476
259	P0DJI8	SAA1	1.68009	0.987795
260	P0DJI9	SAA2	-1.00587	-1.32649
267	P0DOY3	IGLC3	-0.0473448	0.0278193
268	P0DP01	IGHV1-8	-1.96933	-1.27095
269	P0DP08	IGHV4-38-2	0.668608	0.605846
270	P0DTE1	IGHV3-38-3	-2.34089	-0.721479
271	P0DTE2	IGHV8-51-1	-0.615772	-0.453194
272	P0DTE7;P0DTE8;P0DUB6	AMY1B	-0.296744	0.321703
273	P0DV77	TPRX2	-0.443974	-0.432905
274	P10643	C7	-1.79981	-1.80421
275	P10646	TFPI	-0.372069	-0.31382
276	P10909	CLU	-0.151382	-1.00377
277	P11021	HSPA5	-0.34761	-0.962729
278	P11226	MBL2	-0.617681	-2.1229
279	P11597	CETP	-2.61604	-1.71004
280	P12111	COL6A3	-1.41746	-1.34788
281	P12259	F5	2.02862	1.28348
282	P12814	ACTN1	0.460341	0.594217
283	P12830	CDH1	-0.90747	0.223891
284	P12955	PEPD	0.0806684	-0.299978
285	P13473	LAMP2	2.09893	1.11339
286	P13591	NCAM1	-0.640469	-0.985118
287	P13598	ICAM2	-0.144881	0.573957
289	P13671	C6	0.1345	-0.454237
290	P13796	LCP1	-0.238345	-1.14696
291	P14151	SELL	-2.50666	-2.01709
292	P14209	CD99	-2.31951	-1.38208
293	P14625	HSP90B1	-2.21593	-1.03201
294	P15144	ANPEP	0.347775	0.423004
295	P15151	PVR	0.531074	0.647416
296	P15169	CPN1	-0.299443	0.401347
297	P15291	B4GALT1	-3.6676	-1.72531
298	P15311;P26038;P35241	EZR	0.116922	-0.459706
299	P15814	IGLL1	0.232923	1.05738
300	P16070	CD44	-2.05225	-1.20195
301	P16930	FAH	1.95056	1.17144
302	P17301	ITGA2	1.78069	1.51357
303	P17931	LGALS3	-1.17353	0.144494
304	P17936	IGFBP3	-0.736505	-1.63374
305	P18065	IGFBP2	-2.9187	-1.36234
306	P18428	LBP	2.14437	0.751729
307	P19320	VCAM1	-0.709601	-0.707057
308	P19652	ORM2	0.472118	-0.188004
309	P19823	ITIH2	-0.141939	-1.23126
310	P19827	ITIH1	0.251163	-1.52292
311	P20701	ITGAL	-0.554722	-1.14345
312	P20742	PZP	-0.208713	1.10093
313	P20851	C4BPB	0.619928	-0.870774
314	P21333	FLNA	-1.13973	-1.06667
315	P22105	TNXB	-1.54616	-0.151027
316	P22352	GPX3	-0.670987	-1.59013
317	P22692	IGFBP4	0.517228	0.240336
318	P22792	CPN2	0.688754	1.04197
319	P22891	PROZ	1.6931	0.833313
320	P23083	IGHV1-2	-0.993529	-0.929872
321	P23142	FBLN1	-1.09031	0.887441
322	P23470	PTPRG	-2.75219	-0.895958
323	P24592	IGFBP6	-1.25623	0.450282
324	P24593	IGFBP5	-1.83882	-1.08491
325	P25311	AZGP1	-2.54833	-2.33291
326	P25786	PSMA1	0.204825	-0.459902
327	P26447	S100A4	1.25839	0.82725
328	P26927	MST1	0.333695	-0.50952
329	P27169	PON1	1.36142	-0.213248
330	P27487	DPP4	0.411244	0.239921
331	P27918	CFP	0.339101	-0.0847262
332	P29622	SERPINA4	-0.82115	-1.32544
333	P30041	PRDX6	1.5013	0.811018
334	P30043	BLVRB	1.64449	-0.754797
335	P32119	PRDX2	2.3891	1.71327
336	P33151	CDH5	-1.55137	-2.29129
337	P33908	MAN1A1	0.541426	0.421092
338	P34096	RNASE4	-0.0880917	-0.34926
339	P35443	THBS4	-1.0436	-1.1913
340	P35542	SAA4	2.55914	1.16868
341	P35609	ACTN2	0.270623	0.417068
342	P35858	IGFALS	-1.56774	-2.49647
344	P36955	SERPINF1	0.575213	0.0760775
345	P36980	CFHR2	-1.32637	-1.14431
346	P37802	TAGLN2	-1.14485	-1.9183
347	P39060	COL18A1	0.263895	-0.227259
348	P40189	IL6ST	-0.540955	-0.142736
349	P41222	PTGDS	-1.49875	-0.401059
350	P43121	MCAM	-0.263163	1.48548
351	P43251	BTD	2.04169	0.452526
352	P43652	AFM	2.52292	0.720471
353	P48740	MASP1	1.39902	0.158295
354	P49747	COMP	-0.136961	-0.0436204
355	P49908	SELENOP	-0.670615	-1.67978
356	P49913	CAMP	-0.716967	-1.83948
357	P51884	LUM	0.417095	0.053594
358	P53794	SLC5A3	2.63806	1.0372
359	P54108	CRISP3	-3.96319	-1.85686
360	P54802	NAGLU	0.0142762	0.966969
361	P55056	APOC4	1.08905	-0.705158
362	P55058	PLTP	0.118365	-0.190038
363	P55103	INHBC	1.34077	0.964618
364	P55290	CDH13	-2.39608	-1.66659
365	P58335	ANTXR2	0.96011	0.97514
366	P59665;P59666	DEFA1	-1.40046	-1.03262
367	P60709	ACTB	1.39727	1.27956
368	P60985	KRTDAP	-0.715072	-0.484912
369	P61224;P62834	RAP1B	-0.698298	0.116973
370	P61626	LYZ	-1.17256	-1.47221
371	P61769	B2M	-0.080877	0.305292
374	P63010	AP2B1	1.18464	0.524834
375	P67936	TPM4	-0.120357	0.233747
376	P68363;P68366;Q9BQE3;Q9H853;Q9NY65	TUBA1B	0.0240929	-0.3875
377	P68871	HBB	2.42761	1.86713
378	P69892	HBG2	1.2642	0.60388
379	P69905	HBA1	2.57541	2.02859
380	P78417	GSTO1	0.663731	0.488342
381	P80108	GPLD1	0.339276	-0.227637
382	P80748	IGLV3-21	-1.21959	-1.05419
383	P98160	HSPG2	-2.57037	-0.500527
384	P98171	ARHGAP4	-0.769291	-0.292423
385	Q01459	CTBS	0.225096	-1.43596
386	Q02985	CFHR3	0.392263	-1.23929
387	Q03591	CFHR1	0.820147	-0.234394
388	Q04756	HGFAC	0.580235	0.866536
389	Q06033	ITIH3	-0.473704	1.16221
390	Q08380	LGALS3BP	3.62716	0.964319
391	Q08499	PDE4D	-1.57075	-1.39593
392	Q10588	BST1	0.209538	0.565104
393	Q12805	EFEMP1	-0.203312	1.32016
394	Q12860	CNTN1	-0.0822667	-0.419858
395	Q12913	PTPRJ	2.33471	2.07432
396	Q13093	PLA2G7	0.813515	2.09377
397	Q13103	SPP2	-0.605841	0.851171
398	Q13740	ALCAM	-1.36951	0.354681
399	Q13790	APOF	-3.22901	-1.69396
400	Q13822	ENPP2	-0.88311	-0.395832
401	Q14515	SPARCL1	-1.79923	-1.25936
402	Q14520	HABP2	0.885753	-0.864601
403	Q14624	ITIH4	0.471274	-0.30215
404	Q14667	BLTP2	0.151276	-0.552383
405	Q15113	PCOLCE	0.384416	1.422
406	Q15166	PON3	-2.27757	-0.732387
407	Q15465	SHH	1.21194	1.10888
408	Q15485	FCN2	1.24356	-0.314707
409	Q15582	TGFBI	0.0612321	0.33119
410	Q15848	ADIPOQ	-1.22046	0.333107
411	Q16270	IGFBP7	1.24513	0.702267
412	Q16610	ECM1	-1.23722	1.26776
413	Q16706	MAN2A1	0.357558	0.21092
414	Q16853	AOC3	0.570729	0.402078
415	Q5GLZ8	HERC4	0.373519	-0.0116845
416	Q5T013	HYI	-1.44013	-0.346897
417	Q6EMK4	VASN	-2.03875	-0.992987
419	Q6P179	ERAP2	0.367338	0.379327
420	Q6Q788	APOA5	1.88249	0.22719
421	Q6UWM9	UGT2A3	0.965278	-0.678933
422	Q6UX71	PLXDC2	0.284605	0.118204
423	Q6UXB8	PI16	-2.61287	-1.28416
424	Q6UY14	ADAMTSL4	-0.00792096	0.107906
425	Q6YHK3	CD109	0.911852	-0.238027
426	Q76LX8	ADAMTS13	-0.911982	-0.769474
427	Q7L014	DDX46	1.3637	-0.203162
428	Q7L1S5	CHST9	0.87973	1.01335
430	Q86U17	SERPINA11	-0.0775864	0.679022
431	Q86UD1	OAF	-0.00458288	-0.226006
433	Q86VB7	CD163	3.06248	1.21814
434	Q86XP3	DDX42	1.33369	0.535203
435	Q8IYM2	SLFN12	-0.340667	-0.0862805
436	Q8N8K9	KIAA1958	-1.17903	-1.90033
437	Q8NBJ4	GOLM1	0.432079	0.777888
438	Q8NBP7	PCSK9	-0.420455	0.726919
440	Q8TCU6	PREX1	-0.205371	0.0683821
441	Q8WWG9	KCNE4	0.952551	0.10547
442	Q8WZ75	ROBO4	-0.439368	-0.483838
443	Q92496	CFHR4	-0.43621	-0.0161495
444	Q92820	GGH	0.457388	0.128074
445	Q92945;Q96AE4	KHSRP	-0.261484	-0.655938
446	Q92954	PRG4	3.86342	1.48803
447	Q969T7	NT5C3B	-0.473982	-1.49252
448	Q96A28	SLAMF9	-0.115288	-0.277314
449	Q96A65	EXOC4	1.798	1.60794
450	Q96EE4	CCDC126	-0.387676	-0.686252
451	Q96FW1	OTUB1	-1.09821	-0.200042
452	Q96IY4	CPB2	0.615623	0.0360528
453	Q96KN2	CNDP1	-0.0747943	-0.777463
454	Q96NS5	ASB16	-1.97644	-1.22098
455	Q96PD5	PGLYRP2	-0.913398	-1.5575
456	Q99650	OSMR	1.66835	1.50168
457	Q99728	BARD1	-0.624313	-1.47641
458	Q99784	OLFM1	-1.52076	-3.06157
459	Q99969	RARRES2	1.75828	-0.405051
460	Q99996	AKAP9	-0.0128895	0.207764
461	Q9BQ89	FAM110A	-0.817743	-1.72584
462	Q9BUN1	MENT	-0.733102	-0.654775
463	Q9BWP8	COLEC11	-0.446975	-0.867927
464	Q9BXR6	CFHR5	0.660439	0.580631
465	Q9H4B7	TUBB1	-1.64915	-1.46649
466	Q9H4G4	GLIPR2	1.86228	0.642874
467	Q9H8L6	MMRN2	-3.42933	-2.13051
468	Q9HC97	GPR35	0.490201	0.373883
469	Q9HDC9	APMAP	0.439859	0.085133
470	Q9NP78	ABCB9	-0.203644	1.20593
471	Q9NPH3	IL1RAP	-1.76994	-0.478628
472	Q9NQ79	CRTAC1	-0.513737	0.910922
473	Q9NRZ9	HELLS	-0.889867	-0.978482
474	Q9NZK5	ADA2	1.29151	2.03122
475	Q9NZP8	C1RL	-0.807986	-1.17806
476	Q9P2S5	WRAP73	-1.78751	-1.43737
477	Q9UBX5	FBLN5	-2.77996	-0.704802
478	Q9UGM5	FETUB	0.365606	0.660069
479	Q9UHG3	PCYOX1	1.4768	0.109653
480	Q9UK55	SERPINA10	2.96106	1.40097
481	Q9UNN8	PROCR	-0.983075	-1.15624
482	Q9UNW1	MINPP1	-2.4216	-1.18474
483	Q9Y274	ST3GAL6	-1.13986	0.10935
484	Q9Y3R0	GRIP1	0.196572	-0.383611
485	Q9Y490	TLN1	0.614972	0.180293
486	Q9Y4F1	FARP1	1.33878	1.57567
487	Q9Y5Y7	LYVE1	0.144571	-0.332017
488	Q9Y646	CPQ	0.785038	-0.579294
489	Q9Y6C2	EMILIN1	-1.19863	-1.05031
490	Q9Y6R7	FCGBP	1.51263	2.68827
491	Q9Y6Z7	COLEC10	0.0188549	-0.185105

## Sheet: AHI_HS
row_index	PG.ProteinGroups	Gene	t_AHI_age	t_HS_age
0	A0A075B6H9	IGLV4-69	-0.0752169	-0.743877
1	A0A075B6I0	IGLV8-61	-0.856809	-1.41067
2	A0A075B6I1	IGLV4-60	-0.519159	-1.14146
3	A0A075B6I4	IGLV10-54	-0.188715	0.133151
4	A0A075B6I9	IGLV7-46	0.236306	-0.718182
5	A0A075B6J1	IGLV5-37	1.43477	0.901388
6	A0A075B6J2	IGLV2-33	-0.453515	1.16583
7	A0A075B6J9	IGLV2-18	-1.05535	-0.223516
8	A0A075B6K0	IGLV3-16	0.0148548	-0.647782
9	A0A075B6K2	IGLV3-12	-0.917084	-1.51599
10	A0A075B6K4	IGLV3-10	0.525995	0.193274
11	A0A075B6K5	IGLV3-9	0.178503	-0.762925
12	A0A075B6K6	IGLV4-3	-3.84688	-0.239969
13	A0A075B6P5;P01615	IGKV2-28	0.0164822	-0.147111
14	A0A075B6Q5	IGHV3-64	-0.507444	-1.01561
15	A0A075B6R2	IGHV4-4	-0.0994462	-1.01433
16	A0A075B6R9;A0A0C4DH68	IGKV2D-24	-0.428618	1.48497
17	A0A075B6S2	IGKV2D-29	-0.502079	-0.399261
18	A0A075B6S5	IGKV1-27	-1.32232	-1.77685
19	A0A075B6S6	IGKV2D-30	0.252528	0.795075
20	A0A075B6S9;P0DSN7	IGKV1-37	-1.59276	-0.0270629
21	A0A087WSX0	IGLV5-45	0.278663	0.358892
22	A0A087WSY4	IGHV4-30-2	0.622433	0.00762087
23	A0A087WSY6	IGKV3D-15	-1.63431	-1.40895
24	A0A087WSZ0	IGKV1D-8	-0.679027	-0.247717
25	A0A087WW87;P01614	IGKV2-40	-2.16238	-0.725666
26	A0A0A0MRZ9	IGLV5-52	-1.2622	-1.8644
27	A0A0A0MS14	IGHV1-45	-0.396143	-0.00685985
28	A0A0A0MS15	IGHV3-49	-0.0927941	-0.507399
30	A0A0A0MT89	IGKJ1	-0.771079	-0.782436
31	A0A0B4J1U3	IGLV1-36	-2.14911	-1.52151
32	A0A0B4J1U7	IGHV6-1	-0.956852	-0.924281
33	A0A0B4J1V0	IGHV3-15	-1.50992	-1.17831
34	A0A0B4J1V1	IGHV3-21	-0.101161	-0.400724
35	A0A0B4J1V2	IGHV2-26	-2.52197	-1.5627
36	A0A0B4J1V6	IGHV3-73	-1.01521	-1.57244
37	A0A0B4J1X5	IGHV3-74	0.257914	1.05505
38	A0A0B4J1X8	IGHV3-43	-1.19973	-1.09923
39	A0A0B4J1Y8	IGLV9-49	-0.860059	-0.185771
40	A0A0B4J1Y9	IGHV3-72	-0.0832346	-0.540344
42	A0A0B4J2D9;P0DP09	IGKV1D-13	-1.19858	-1.99558
43	A0A0B4J2H0	IGHV1-69D	-0.982313	-0.775582
44	A0A0C4DH24	IGKV6-21	-0.579897	-1.61602
45	A0A0C4DH25	IGKV3D-20	-0.0723829	-0.86053
46	A0A0C4DH29	IGHV1-3	0.442249	-0.0138579
47	A0A0C4DH30	IGHV3-16	-0.65895	-0.359414
48	A0A0C4DH31	IGHV1-18	-0.204129	-0.408186
49	A0A0C4DH32	IGHV3-20	-0.0483595	-0.321186
50	A0A0C4DH33	IGHV1-24	0.543878	0.389052
51	A0A0C4DH34	IGHV4-28	-1.59013	-1.34837
52	A0A0C4DH35	IGHV3-35	-0.418688	0.783319
53	A0A0C4DH36	IGHV3-38	-1.42693	-0.865342
54	A0A0C4DH38	IGHV5-51	-0.918179	-0.943184
55	A0A0C4DH39	IGHV1-58	-1.70695	-2.75006
56	A0A0C4DH43	IGHV2-70D	-0.819039	-0.751492
57	A0A0C4DH55	IGKV3D-7	-2.39577	-1.16348
58	A0A0C4DH67	IGKV1-8	-0.524955	-0.417906
59	A0A0C4DH73;P01611	IGKV1-12	-2.33255	-1.3368
60	A0A0G2JS06	IGLV5-39	-1.59456	-0.238959
61	A0A0J9YVY3	IGHV7-4-1	-1.65586	-0.796582
62	A0A0J9YX35	IGHV3-64D	-2.06083	-1.73462
63	A0A0J9YXX1	IGHV5-10-1	-0.00455947	0.422912
64	A0A1B0GTC6	C3orf85	0.295825	0.56332
65	A0M8Q6	IGLC7	-0.807459	-0.609684
66	A2NJV5	IGKV2-29	1.81365	1.55116
67	A2PYH4	HFM1	0.388742	-0.220191
68	O00187	MASP2	2.07365	0.439826
69	O00391	QSOX1	-1.59409	-0.344031
70	O00533	CHL1	-1.93953	0.24348
71	O14786	NRP1	0.316197	0.00952352
72	O14791	APOL1	-0.0096116	0.967103
74	O43493	TGOLN2	-0.390747	-0.442272
75	O43866	CD5L	-0.370047	0.138263
76	O75015	FCGR3B	0.704388	0.433913
77	O75093	SLIT1	0.496377	0.270486
78	O75144	ICOSLG	-0.46012	-1.93776
79	O75636	FCN3	3.02843	0.898711
80	O75818	RPP40	-2.66584	-1.57705
81	O75882	ATRN	4.21985	2.1294
82	O75884	RBBP9	-0.419258	-1.83797
83	O95219	SNX4	-0.521022	-0.824524
84	O95445	APOM	0.0374007	0.107325
85	O95479	H6PD	1.11478	0.088966
86	O95497	VNN1	1.26939	1.85294
87	O95803;Q9H3R1	NDST3	0.911926	1.81115
88	P00325;P07327	ADH1B	2.0621	1.80505
89	P00338	LDHA	1.9429	0.388913
90	P00450	CP	1.5198	1.37436
91	P00488	F13A1	-0.662708	-0.0532704
92	P00734	F2	0.122345	1.44204
93	P00736	C1R	1.09598	0.430955
94	P00738	HP	1.52341	1.35485
95	P00739	HPR	-2.03252	0.0621864
96	P00740	F9	1.9831	2.15606
97	P00742	F10	0.84915	1.16589
98	P00746	CFD	1.59809	2.45965
99	P00747	PLG	-0.398482	0.312664
100	P00748	F12	0.772478	-0.564132
101	P00751	CFB	2.39307	2.67117
102	P00915	CA1	2.15577	1.47756
103	P00918	CA2	0.977424	1.43688
104	P01008	SERPINC1	-2.96093	-2.18455
105	P01009	SERPINA1	-1.21472	-1.20191
106	P01011	SERPINA3	-0.34749	0.442605
107	P01019	AGT	-0.455381	0.284903
108	P01023	A2M	-1.68972	-1.19595
109	P01024	C3	3.30321	2.55156
110	P01031	C5	2.05618	2.60417
111	P01034	CST3	0.783484	0.943724
112	P01042	KNG1	1.06285	0.857618
113	P01344	IGF2	-1.14481	-0.333854
114	P01591	JCHAIN	1.2736	1.6285
115	P01593;P01594	IGKV1D-33	-2.61957	-1.328
116	P01597;P04432	IGKV1-39	-1.45573	-0.589185
117	P01599	IGKV1-17	-0.80104	0.35487
118	P01601	IGKV1D-16	-1.14949	-0.96178
119	P01602	IGKV1-5	0.218808	0.528314
120	P01619	IGKV3-20	-0.931665	-0.204645
122	P01700	IGLV1-47	-0.661009	-0.4264
123	P01701	IGLV1-51	-0.363738	-1.97789
124	P01703	IGLV1-40	-1.80861	-1.55449
125	P01704	IGLV2-14	0.403163	-1.70097
126	P01705	IGLV2-23	-0.0392948	1.14131
127	P01706	IGLV2-11	1.48129	0.859307
128	P01709	IGLV2-8	-1.03704	-0.696138
129	P01714	IGLV3-19	1.80432	0.265645
130	P01715	IGLV3-1	0.571556	0.679438
131	P01717	IGLV3-25	-1.31214	-1.79403
132	P01718	IGLV3-27	1.06955	0.954677
133	P01721	IGLV6-57	-1.27449	-0.211371
134	P01742	IGHV1-69	-1.28914	0.0212273
135	P01743	IGHV1-46	-0.703204	0.795873
136	P01762	IGHV3-11	-2.43643	-1.91569
137	P01763	IGHV3-48	-0.974532	-0.66607
138	P01764	IGHV3-23	-0.918649	-0.598479
139	P01766	IGHV3-13	-2.50321	-0.953365
141	P01780	IGHV3-7	-0.193215	-0.46252
142	P01782	IGHV3-9	-1.52197	-0.610498
143	P01814	IGHV2-70	-0.782952	-0.405458
144	P01817	IGHV2-5	-0.347858	1.3942
145	P01833	PIGR	2.69084	1.14988
146	P01834	IGKC	-2.29373	-1.56783
148	P01859	IGHG2	0.563635	-0.214097
149	P01860	IGHG3	0.77276	0.944294
150	P01861	IGHG4	-2.37755	-2.71026
151	P01871	IGHM	-0.586742	0.0435007
152	P01876	IGHA1	-0.62491	-1.37351
153	P01880	IGHD	-0.78816	-1.12221
154	P02042	HBD	2.01962	1.4106
155	P02144	MB	0.840271	1.76646
156	P02452	COL1A1	-1.41891	-0.924699
157	P02647	APOA1	-0.814873	-0.904243
158	P02649	APOE	1.045	1.22433
159	P02652	APOA2	0.13406	-0.00429663
160	P02654	APOC1	-1.05446	-1.26294
161	P02655	APOC2	1.43818	1.18474
162	P02656	APOC3	1.46546	1.39363
163	P02671	FGA	-0.045484	-0.302613
164	P02675	FGB	0.259534	0.0144197
165	P02679	FGG	0.0487449	-0.362821
166	P02730	SLC4A1	2.27401	0.962303
167	P02741	CRP	2.35788	2.56708
168	P02743	APCS	1.97974	2.27478
169	P02745	C1QA	-0.741896	-2.1777
170	P02746	C1QB	-0.881979	-2.3614
171	P02747	C1QC	-0.891346	-3.49407
172	P02748	C9	0.227948	0.268283
173	P02749	APOH	-0.725619	1.15054
174	P02750	LRG1	-0.355167	-0.164297
175	P02751	FN1	0.70513	-0.0449954
176	P02753	RBP4	-1.91353	-1.3508
177	P02760	AMBP	-1.28002	-0.471091
178	P02763	ORM1	0.767644	0.0854237
179	P02765	AHSG	-0.480647	-1.50496
180	P02766	TTR	-1.6641	-1.69216
181	P02768	ALB	-3.77904	-2.30479
182	P02774	GC	-1.4246	-1.35653
183	P02775	PPBP	0.497014	-1.55558
184	P02776	PF4	0.242294	-1.68793
185	P02786	TFRC	0.780541	0.407292
186	P02787	TF	-0.657606	-0.20852
187	P02788	LTF	-0.670584	0.524628
188	P02790	HPX	0.296269	1.73307
189	P03950	ANG	1.17911	-0.150909
190	P03951	F11	0.348095	-0.0719375
191	P03952	KLKB1	1.71598	1.25901
192	P04003	C4BPA	2.49161	1.55674
193	P04004	VTN	2.3774	2.77716
194	P04040	CAT	1.87253	1.42747
195	P04070	PROC	1.61675	0.639843
196	P04075	ALDOA	-1.25512	-0.185589
197	P04114	APOB	1.86127	1.79982
198	P04180	LCAT	2.58192	0.730744
199	P04196	HRG	-0.52948	0.62783
200	P04211	IGLV7-43	-1.28877	-1.88762
201	P04217	A1BG	0.685719	1.33445
202	P04264	KRT1	-0.545597	-0.757572
203	P04275	VWF	-0.440939	-0.789986
204	P04278	SHBG	-0.803957	-0.792216
205	P04406	GAPDH	-0.205958	-1.45798
206	P04430	IGKV1-16	0.53223	1.63843
207	P04433	IGKV3-11	-0.676313	-1.43266
208	P04439	HLA-A	-0.373982	-1.04055
209	P05019	IGF1	-3.7436	-3.49301
210	P05062	ALDOB	1.80502	1.47224
211	P05090	APOD	-1.12743	-0.0604107
212	P05109	S100A8	0.784938	-0.58497
213	P05154	SERPINA5	0.186727	1.62655
214	P05155	SERPING1	-0.496197	0.905561
215	P05156	CFI	2.89656	2.87516
216	P05160	F13B	-1.44414	-0.852445
217	P05452	CLEC3B	-1.53989	-1.24625
218	P05543	SERPINA7	-0.473007	-0.194959
219	P05546	SERPIND1	2.15657	2.27028
220	P06276	BCHE	2.21238	0.447206
222	P06312	IGKV4-1	-1.6606	-1.31917
223	P06331	IGHV4-34	-0.0308876	-0.908628
224	P06396	GSN	-3.75612	-2.73138
225	P06681	C2	1.80696	1.6624
226	P06702	S100A9	0.792602	-0.403941
227	P06703	S100A6	0.664567	-0.720081
228	P06727	APOA4	-2.63541	-1.04881
229	P07195	LDHB	-0.288794	-1.23959
230	P07225	PROS1	1.7249	1.95982
231	P07237	P4HB	1.94724	1.45676
232	P07333	CSF1R	1.06068	1.19338
233	P07357	C8A	2.45357	1.45734
234	P07358	C8B	3.31302	1.63988
235	P07359	GP1BA	-2.24081	-1.41825
236	P07360	C8G	3.09664	2.55177
237	P07737	PFN1	0.365986	-2.11339
238	P07988	SFTPB	1.09895	1.03805
239	P07996	THBS1	0.519401	-1.55147
240	P07998	RNASE1	0.331232	0.292975
241	P08185	SERPINA6	-3.0021	-1.86752
242	P08195	SLC3A2	-0.740012	-0.934921
243	P08253	MMP2	-1.83091	-1.39836
244	P08294	SOD3	-2.90496	-2.76083
245	P08493	MGP	1.23971	0.906856
246	P08519	LPA	0.752014	1.09817
247	P08571	CD14	-1.09953	-0.789544
248	P08603	CFH	3.07963	3.26989
249	P08637	FCGR3A	0.268093	0.834577
250	P08697	SERPINF2	-0.462605	-0.723008
251	P08709	F7	1.56924	1.65402
252	P09038	FGF2	-0.776899	-2.32912
253	P09172	DBH	0.614826	0.309305
254	P09382	LGALS1	-1.32937	-1.74041
255	P09871	C1S	2.6841	1.42924
256	P0C0L4	C4A	0.142297	-0.217502
257	P0C0L5	C4B	0.565443	0.377016
258	P0CG47;P0CG48;P62979;P62987	UBB	1.07959	-0.479063
259	P0DJI8	SAA1	1.68009	1.75494
260	P0DJI9	SAA2	-1.00587	-1.87886
267	P0DOY3	IGLC3	-0.0473448	0.152137
268	P0DP01	IGHV1-8	-1.96933	-2.22758
269	P0DP08	IGHV4-38-2	0.668608	-0.584082
270	P0DTE1	IGHV3-38-3	-2.34089	-2.53604
271	P0DTE2	IGHV8-51-1	-0.615772	-0.523595
272	P0DTE7;P0DTE8;P0DUB6	AMY1B	-0.296744	0.785648
273	P0DV77	TPRX2	-0.443974	1.40972
274	P10643	C7	-1.79981	-1.41087
275	P10646	TFPI	-0.372069	-0.862635
276	P10909	CLU	-0.151382	-1.04817
277	P11021	HSPA5	-0.34761	-1.60517
278	P11226	MBL2	-0.617681	-1.38894
279	P11597	CETP	-2.61604	-1.72446
280	P12111	COL6A3	-1.41746	-0.930311
281	P12259	F5	2.02862	2.7826
282	P12814	ACTN1	0.460341	-0.644046
283	P12830	CDH1	-0.90747	0.362513
284	P12955	PEPD	0.0806684	-1.12809
285	P13473	LAMP2	2.09893	1.70044
286	P13591	NCAM1	-0.640469	-1.68379
287	P13598	ICAM2	-0.144881	0.1984
289	P13671	C6	0.1345	0.321991
290	P13796	LCP1	-0.238345	-0.408255
291	P14151	SELL	-2.50666	-2.14379
292	P14209	CD99	-2.31951	-1.60901
293	P14625	HSP90B1	-2.21593	-0.775885
294	P15144	ANPEP	0.347775	-0.890705
295	P15151	PVR	0.531074	1.78788
296	P15169	CPN1	-0.299443	-1.07366
297	P15291	B4GALT1	-3.6676	-0.629557
298	P15311;P26038;P35241	EZR	0.116922	-0.13282
299	P15814	IGLL1	0.232923	0.256683
300	P16070	CD44	-2.05225	-1.9124
301	P16930	FAH	1.95056	2.75495
302	P17301	ITGA2	1.78069	1.17027
303	P17931	LGALS3	-1.17353	0.519247
304	P17936	IGFBP3	-0.736505	-1.69634
305	P18065	IGFBP2	-2.9187	-1.80867
306	P18428	LBP	2.14437	1.33496
307	P19320	VCAM1	-0.709601	-0.798291
308	P19652	ORM2	0.472118	1.55632
309	P19823	ITIH2	-0.141939	-1.52842
310	P19827	ITIH1	0.251163	-0.900423
311	P20701	ITGAL	-0.554722	1.43682
312	P20742	PZP	-0.208713	1.15071
313	P20851	C4BPB	0.619928	0.653098
314	P21333	FLNA	-1.13973	-1.82644
315	P22105	TNXB	-1.54616	-1.73266
316	P22352	GPX3	-0.670987	-3.35664
317	P22692	IGFBP4	0.517228	1.25244
318	P22792	CPN2	0.688754	-0.440242
319	P22891	PROZ	1.6931	0.28904
320	P23083	IGHV1-2	-0.993529	-0.183154
321	P23142	FBLN1	-1.09031	-1.54784
322	P23470	PTPRG	-2.75219	-3.17212
323	P24592	IGFBP6	-1.25623	-0.572642
324	P24593	IGFBP5	-1.83882	-1.14804
325	P25311	AZGP1	-2.54833	-1.05655
326	P25786	PSMA1	0.204825	1.175
327	P26447	S100A4	1.25839	0.0191228
328	P26927	MST1	0.333695	-0.59668
329	P27169	PON1	1.36142	0.638314
330	P27487	DPP4	0.411244	-1.10906
331	P27918	CFP	0.339101	-0.244401
332	P29622	SERPINA4	-0.82115	-0.0811601
333	P30041	PRDX6	1.5013	0.5419
334	P30043	BLVRB	1.64449	2.57511
335	P32119	PRDX2	2.3891	1.8949
336	P33151	CDH5	-1.55137	-1.57229
337	P33908	MAN1A1	0.541426	1.78587
338	P34096	RNASE4	-0.0880917	-0.771062
339	P35443	THBS4	-1.0436	-0.688592
340	P35542	SAA4	2.55914	1.32314
341	P35609	ACTN2	0.270623	-1.66475
342	P35858	IGFALS	-1.56774	-1.80576
344	P36955	SERPINF1	0.575213	1.02176
345	P36980	CFHR2	-1.32637	-0.670655
346	P37802	TAGLN2	-1.14485	-1.24885
347	P39060	COL18A1	0.263895	0.629085
348	P40189	IL6ST	-0.540955	0.847662
349	P41222	PTGDS	-1.49875	-2.22072
350	P43121	MCAM	-0.263163	0.150427
351	P43251	BTD	2.04169	1.82221
352	P43652	AFM	2.52292	3.00501
353	P48740	MASP1	1.39902	-0.201636
354	P49747	COMP	-0.136961	-1.15643
355	P49908	SELENOP	-0.670615	-1.51645
356	P49913	CAMP	-0.716967	-1.02934
357	P51884	LUM	0.417095	0.65078
358	P53794	SLC5A3	2.63806	0.835092
359	P54108	CRISP3	-3.96319	-3.04348
360	P54802	NAGLU	0.0142762	1.55406
361	P55056	APOC4	1.08905	0.732798
362	P55058	PLTP	0.118365	-0.0417628
363	P55103	INHBC	1.34077	0.374603
364	P55290	CDH13	-2.39608	-1.09114
365	P58335	ANTXR2	0.96011	1.18562
366	P59665;P59666	DEFA1	-1.40046	-0.923388
367	P60709	ACTB	1.39727	-0.284288
368	P60985	KRTDAP	-0.715072	-0.696065
369	P61224;P62834	RAP1B	-0.698298	-0.554256
370	P61626	LYZ	-1.17256	-2.64792
371	P61769	B2M	-0.080877	1.02998
374	P63010	AP2B1	1.18464	1.11105
375	P67936	TPM4	-0.120357	0.314592
376	P68363;P68366;Q9BQE3;Q9H853;Q9NY65	TUBA1B	0.0240929	-1.30195
377	P68871	HBB	2.42761	1.63292
378	P69892	HBG2	1.2642	-0.187516
379	P69905	HBA1	2.57541	1.665
380	P78417	GSTO1	0.663731	0.0297372
381	P80108	GPLD1	0.339276	0.603506
382	P80748	IGLV3-21	-1.21959	-1.15995
383	P98160	HSPG2	-2.57037	-2.37344
384	P98171	ARHGAP4	-0.769291	0.0850159
385	Q01459	CTBS	0.225096	0.197671
386	Q02985	CFHR3	0.392263	-0.116799
387	Q03591	CFHR1	0.820147	-1.00004
388	Q04756	HGFAC	0.580235	1.73736
389	Q06033	ITIH3	-0.473704	-0.6801
390	Q08380	LGALS3BP	3.62716	2.77396
391	Q08499	PDE4D	-1.57075	-0.680905
392	Q10588	BST1	0.209538	1.75828
393	Q12805	EFEMP1	-0.203312	-0.0867857
394	Q12860	CNTN1	-0.0822667	0.10019
395	Q12913	PTPRJ	2.33471	1.70861
396	Q13093	PLA2G7	0.813515	0.899288
397	Q13103	SPP2	-0.605841	-1.3291
398	Q13740	ALCAM	-1.36951	-1.14651
399	Q13790	APOF	-3.22901	-1.7326
400	Q13822	ENPP2	-0.88311	-0.62899
401	Q14515	SPARCL1	-1.79923	-0.556649
402	Q14520	HABP2	0.885753	1.86577
403	Q14624	ITIH4	0.471274	-0.591828
404	Q14667	BLTP2	0.151276	0.374053
405	Q15113	PCOLCE	0.384416	0.349324
406	Q15166	PON3	-2.27757	-2.0337
407	Q15465	SHH	1.21194	2.36717
408	Q15485	FCN2	1.24356	-0.203558
409	Q15582	TGFBI	0.0612321	0.897261
410	Q15848	ADIPOQ	-1.22046	-1.22395
411	Q16270	IGFBP7	1.24513	1.11297
412	Q16610	ECM1	-1.23722	-0.150946
413	Q16706	MAN2A1	0.357558	0.648803
414	Q16853	AOC3	0.570729	1.1642
415	Q5GLZ8	HERC4	0.373519	0.349201
416	Q5T013	HYI	-1.44013	-0.292431
417	Q6EMK4	VASN	-2.03875	-1.21237
419	Q6P179	ERAP2	0.367338	1.02877
420	Q6Q788	APOA5	1.88249	1.17695
421	Q6UWM9	UGT2A3	0.965278	-0.370707
422	Q6UX71	PLXDC2	0.284605	0.514746
423	Q6UXB8	PI16	-2.61287	-1.01578
424	Q6UY14	ADAMTSL4	-0.00792096	0.0417841
425	Q6YHK3	CD109	0.911852	0.156486
426	Q76LX8	ADAMTS13	-0.911982	-0.729074
427	Q7L014	DDX46	1.3637	1.36754
428	Q7L1S5	CHST9	0.87973	-0.921525
430	Q86U17	SERPINA11	-0.0775864	-0.395011
431	Q86UD1	OAF	-0.00458288	3.1704
433	Q86VB7	CD163	3.06248	1.84861
434	Q86XP3	DDX42	1.33369	1.47273
435	Q8IYM2	SLFN12	-0.340667	1.34345
436	Q8N8K9	KIAA1958	-1.17903	-1.73522
437	Q8NBJ4	GOLM1	0.432079	0.61055
438	Q8NBP7	PCSK9	-0.420455	0.124902
440	Q8TCU6	PREX1	-0.205371	-0.475829
441	Q8WWG9	KCNE4	0.952551	1.30407
442	Q8WZ75	ROBO4	-0.439368	-0.603008
443	Q92496	CFHR4	-0.43621	0.0202713
444	Q92820	GGH	0.457388	2.19442
445	Q92945;Q96AE4	KHSRP	-0.261484	-0.827127
446	Q92954	PRG4	3.86342	3.24347
447	Q969T7	NT5C3B	-0.473982	-0.619948
448	Q96A28	SLAMF9	-0.115288	-0.960724
449	Q96A65	EXOC4	1.798	1.64116
450	Q96EE4	CCDC126	-0.387676	0.578484
451	Q96FW1	OTUB1	-1.09821	0.254678
452	Q96IY4	CPB2	0.615623	0.918954
453	Q96KN2	CNDP1	-0.0747943	0.163312
454	Q96NS5	ASB16	-1.97644	0.371612
455	Q96PD5	PGLYRP2	-0.913398	0.868041
456	Q99650	OSMR	1.66835	2.37708
457	Q99728	BARD1	-0.624313	-0.129077
458	Q99784	OLFM1	-1.52076	-1.26093
459	Q99969	RARRES2	1.75828	2.58924
460	Q99996	AKAP9	-0.0128895	-1.22775
461	Q9BQ89	FAM110A	-0.817743	-0.444863
462	Q9BUN1	MENT	-0.733102	-0.116349
463	Q9BWP8	COLEC11	-0.446975	-0.422231
464	Q9BXR6	CFHR5	0.660439	0.96659
465	Q9H4B7	TUBB1	-1.64915	-1.94936
466	Q9H4G4	GLIPR2	1.86228	2.41643
467	Q9H8L6	MMRN2	-3.42933	-1.47663
468	Q9HC97	GPR35	0.490201	-0.153345
469	Q9HDC9	APMAP	0.439859	-0.730049
470	Q9NP78	ABCB9	-0.203644	0.329017
471	Q9NPH3	IL1RAP	-1.76994	-0.74043
472	Q9NQ79	CRTAC1	-0.513737	0.270938
473	Q9NRZ9	HELLS	-0.889867	-0.687908
474	Q9NZK5	ADA2	1.29151	1.22254
475	Q9NZP8	C1RL	-0.807986	-1.58051
476	Q9P2S5	WRAP73	-1.78751	-1.32482
477	Q9UBX5	FBLN5	-2.77996	-0.438185
478	Q9UGM5	FETUB	0.365606	0.488886
479	Q9UHG3	PCYOX1	1.4768	0.970273
480	Q9UK55	SERPINA10	2.96106	1.25507
481	Q9UNN8	PROCR	-0.983075	-2.20061
482	Q9UNW1	MINPP1	-2.4216	-0.51763
483	Q9Y274	ST3GAL6	-1.13986	-0.988825
484	Q9Y3R0	GRIP1	0.196572	0.64502
485	Q9Y490	TLN1	0.614972	-0.808953
486	Q9Y4F1	FARP1	1.33878	0.826566
487	Q9Y5Y7	LYVE1	0.144571	0.775543
488	Q9Y646	CPQ	0.785038	1.08274
489	Q9Y6C2	EMILIN1	-1.19863	-0.592223
490	Q9Y6R7	FCGBP	1.51263	1.06288
491	Q9Y6Z7	COLEC10	0.0188549	-1.71214

## Sheet: ODI3_HA
row_index	PG.ProteinGroups	Gene	t_ODI3_age	t_HA_age
0	A0A075B6H9	IGLV4-69	0.120928	0.575577
1	A0A075B6I0	IGLV8-61	-0.69611	-0.487906
2	A0A075B6I1	IGLV4-60	-0.340415	0.747615
3	A0A075B6I4	IGLV10-54	-0.137014	-2.07924
4	A0A075B6I9	IGLV7-46	0.381643	-0.470246
5	A0A075B6J1	IGLV5-37	0.992844	0.938456
6	A0A075B6J2	IGLV2-33	-0.60797	0.411964
7	A0A075B6J9	IGLV2-18	-0.710818	-0.278328
8	A0A075B6K0	IGLV3-16	-0.302833	0.807277
9	A0A075B6K2	IGLV3-12	-0.378544	-0.645537
10	A0A075B6K4	IGLV3-10	0.401297	0.0747851
11	A0A075B6K5	IGLV3-9	-0.0239804	-0.800992
12	A0A075B6K6	IGLV4-3	-2.52254	-3.2711
13	A0A075B6P5;P01615	IGKV2-28	-0.395662	0.454288
14	A0A075B6Q5	IGHV3-64	-0.259176	-0.18187
15	A0A075B6R2	IGHV4-4	-0.274756	-0.32058
16	A0A075B6R9;A0A0C4DH68	IGKV2D-24	-0.526736	-0.0873319
17	A0A075B6S2	IGKV2D-29	-0.405314	-0.260518
18	A0A075B6S5	IGKV1-27	-1.33693	-1.08764
19	A0A075B6S6	IGKV2D-30	-0.19219	0.942638
20	A0A075B6S9;P0DSN7	IGKV1-37	-2.04055	-0.334069
21	A0A087WSX0	IGLV5-45	0.250266	-0.605972
22	A0A087WSY4	IGHV4-30-2	0.783716	-0.947105
23	A0A087WSY6	IGKV3D-15	-1.7318	-0.956733
24	A0A087WSZ0	IGKV1D-8	-1.02106	0.347603
25	A0A087WW87;P01614	IGKV2-40	-2.48558	-1.41235
26	A0A0A0MRZ9	IGLV5-52	-1.38729	0.853699
27	A0A0A0MS14	IGHV1-45	-0.356597	-0.775693
28	A0A0A0MS15	IGHV3-49	-0.0552338	0.503271
30	A0A0A0MT89	IGKJ1	-0.819494	-0.156485
31	A0A0B4J1U3	IGLV1-36	-2.26508	-1.32129
32	A0A0B4J1U7	IGHV6-1	-0.990995	-0.120252
33	A0A0B4J1V0	IGHV3-15	-1.51593	-0.238126
34	A0A0B4J1V1	IGHV3-21	-0.00260679	-0.050531
35	A0A0B4J1V2	IGHV2-26	-2.76359	-0.247572
36	A0A0B4J1V6	IGHV3-73	-0.724522	-0.982316
37	A0A0B4J1X5	IGHV3-74	-0.0590367	1.25741
38	A0A0B4J1X8	IGHV3-43	-1.31809	-0.700234
39	A0A0B4J1Y8	IGLV9-49	-0.86611	-0.675631
40	A0A0B4J1Y9	IGHV3-72	-0.044287	0.185315
42	A0A0B4J2D9;P0DP09	IGKV1D-13	-0.588893	-1.9486
43	A0A0B4J2H0	IGHV1-69D	-1.03535	-0.821851
44	A0A0C4DH24	IGKV6-21	-0.474466	0.65443
45	A0A0C4DH25	IGKV3D-20	-0.167975	0.917292
46	A0A0C4DH29	IGHV1-3	0.284874	0.0110285
47	A0A0C4DH30	IGHV3-16	-0.857982	-0.194202
48	A0A0C4DH31	IGHV1-18	-0.278423	0.899728
49	A0A0C4DH32	IGHV3-20	-0.144538	0.876644
50	A0A0C4DH33	IGHV1-24	0.558732	0.832263
51	A0A0C4DH34	IGHV4-28	-1.54953	-1.26565
52	A0A0C4DH35	IGHV3-35	-0.751595	-0.311932
53	A0A0C4DH36	IGHV3-38	-1.5099	-0.707282
54	A0A0C4DH38	IGHV5-51	-1.06435	-0.805495
55	A0A0C4DH39	IGHV1-58	-0.563865	-3.12767
56	A0A0C4DH43	IGHV2-70D	-0.675592	-0.658277
57	A0A0C4DH55	IGKV3D-7	-2.52075	-0.647936
58	A0A0C4DH67	IGKV1-8	-0.266669	-0.485912
59	A0A0C4DH73;P01611	IGKV1-12	-2.06424	-0.763169
60	A0A0G2JS06	IGLV5-39	-1.6298	-0.849175
61	A0A0J9YVY3	IGHV7-4-1	-1.3729	-1.06548
62	A0A0J9YX35	IGHV3-64D	-1.91435	-0.650983
63	A0A0J9YXX1	IGHV5-10-1	-0.0729673	0.14549
64	A0A1B0GTC6	C3orf85	-0.332949	0.379622
65	A0M8Q6	IGLC7	-0.812956	-0.181386
66	A2NJV5	IGKV2-29	2.42505	0.365961
67	A2PYH4	HFM1	-0.00538824	0.488349
68	O00187	MASP2	1.9383	1.43876
69	O00391	QSOX1	-1.6892	-1.67082
70	O00533	CHL1	-1.94805	-1.4433
71	O14786	NRP1	0.478062	0.084984
72	O14791	APOL1	-0.319891	-0.702611
74	O43493	TGOLN2	-0.0996944	-1.28916
75	O43866	CD5L	-0.335942	-0.369759
76	O75015	FCGR3B	0.563118	1.10771
77	O75093	SLIT1	0.492854	-0.341072
78	O75144	ICOSLG	-0.672141	0.770135
79	O75636	FCN3	2.76326	1.30916
80	O75818	RPP40	-2.67714	-3.30298
81	O75882	ATRN	4.12923	1.65593
82	O75884	RBBP9	-0.221259	0.428156
83	O95219	SNX4	-0.17629	0.374262
84	O95445	APOM	-0.0986396	1.55939
85	O95479	H6PD	1.13658	0.463814
86	O95497	VNN1	1.48203	0.109959
87	O95803;Q9H3R1	NDST3	0.791041	0.784795
88	P00325;P07327	ADH1B	2.23405	2.34229
89	P00338	LDHA	2.36055	1.68739
90	P00450	CP	1.42994	0.953368
91	P00488	F13A1	-1.20144	1.1192
92	P00734	F2	-0.00627997	-0.299338
93	P00736	C1R	1.58822	-1.52398
94	P00738	HP	1.84311	0.246499
95	P00739	HPR	-2.30313	-0.849125
96	P00740	F9	1.87533	0.139406
97	P00742	F10	1.15809	-0.969691
98	P00746	CFD	1.80495	1.34283
99	P00747	PLG	-0.100077	-0.907789
100	P00748	F12	0.920211	1.06282
101	P00751	CFB	2.44033	0.682457
102	P00915	CA1	1.74026	2.20837
103	P00918	CA2	0.759973	-0.411069
104	P01008	SERPINC1	-2.61573	-3.51271
105	P01009	SERPINA1	-1.27495	-0.586231
106	P01011	SERPINA3	-0.0250127	-0.98001
107	P01019	AGT	-0.40841	-0.685465
108	P01023	A2M	-1.59846	-1.25824
109	P01024	C3	3.18093	1.046
110	P01031	C5	1.8852	1.28218
111	P01034	CST3	0.790254	0.68126
112	P01042	KNG1	1.18304	-0.445067
113	P01344	IGF2	-1.07275	-1.33642
114	P01591	JCHAIN	1.11671	0.759649
115	P01593;P01594	IGKV1D-33	-2.77157	-0.9725
116	P01597;P04432	IGKV1-39	-1.50952	-0.959044
117	P01599	IGKV1-17	-0.758621	0.405616
118	P01601	IGKV1D-16	-1.31078	-0.0629021
119	P01602	IGKV1-5	0.329003	-0.278918
120	P01619	IGKV3-20	-0.972147	-0.812457
122	P01700	IGLV1-47	-1.10048	-0.323906
123	P01701	IGLV1-51	-0.0311272	-0.238619
124	P01703	IGLV1-40	-1.56102	-1.30197
125	P01704	IGLV2-14	0.438383	-0.132828
126	P01705	IGLV2-23	-0.0266389	-0.0589698
127	P01706	IGLV2-11	1.4445	0.477308
128	P01709	IGLV2-8	-1.03416	-0.558213
129	P01714	IGLV3-19	2.09974	0.338604
130	P01715	IGLV3-1	0.433051	-0.0469931
131	P01717	IGLV3-25	-1.02411	-0.822007
132	P01718	IGLV3-27	0.77581	1.2799
133	P01721	IGLV6-57	-1.33442	-1.01821
134	P01742	IGHV1-69	-0.572578	-2.89657
135	P01743	IGHV1-46	-0.955912	-1.30693
136	P01762	IGHV3-11	-2.41214	-0.423711
137	P01763	IGHV3-48	-1.08343	-0.557296
138	P01764	IGHV3-23	-0.917867	0.449005
139	P01766	IGHV3-13	-2.52291	-0.946118
141	P01780	IGHV3-7	-0.442952	0.293746
142	P01782	IGHV3-9	-1.49612	-0.255871
143	P01814	IGHV2-70	-0.779683	-0.712407
144	P01817	IGHV2-5	-0.668881	-0.17723
145	P01833	PIGR	2.71856	1.58687
146	P01834	IGKC	-2.40975	-0.342531
148	P01859	IGHG2	0.286255	0.945834
149	P01860	IGHG3	0.882444	-1.04735
150	P01861	IGHG4	-2.32634	-1.14949
151	P01871	IGHM	-0.508008	-0.358751
152	P01876	IGHA1	-0.756278	0.496292
153	P01880	IGHD	-0.558517	-0.134794
154	P02042	HBD	1.79606	1.5277
155	P02144	MB	0.76993	-0.302549
156	P02452	COL1A1	-1.13346	-1.12202
157	P02647	APOA1	-0.913389	0.644882
158	P02649	APOE	0.756445	0.438734
159	P02652	APOA2	-0.203915	1.63516
160	P02654	APOC1	-0.992128	0.0684868
161	P02655	APOC2	1.25744	0.180365
162	P02656	APOC3	1.32136	-0.532262
163	P02671	FGA	0.0392821	1.5439
164	P02675	FGB	0.353491	1.65214
165	P02679	FGG	0.18657	1.66681
166	P02730	SLC4A1	2.86005	0.252413
167	P02741	CRP	2.56698	1.22641
168	P02743	APCS	1.87323	0.324224
169	P02745	C1QA	-0.721643	-1.46064
170	P02746	C1QB	-0.703763	-1.36545
171	P02747	C1QC	-0.37154	-1.57828
172	P02748	C9	0.511594	-0.62812
173	P02749	APOH	-0.889568	-0.504808
174	P02750	LRG1	-0.352999	-0.419501
175	P02751	FN1	0.582377	2.13112
176	P02753	RBP4	-1.75359	-1.75847
177	P02760	AMBP	-1.31033	-1.28955
178	P02763	ORM1	1.05267	-0.628872
179	P02765	AHSG	-0.889491	-0.61804
180	P02766	TTR	-1.75819	-1.2505
181	P02768	ALB	-3.30211	-3.09598
182	P02774	GC	-1.35669	-2.13751
183	P02775	PPBP	0.925642	0.273105
184	P02776	PF4	0.582329	-0.439365
185	P02786	TFRC	0.556139	-0.070796
186	P02787	TF	-0.590224	-1.43458
187	P02788	LTF	-1.18729	-0.245142
188	P02790	HPX	0.434371	-1.13047
189	P03950	ANG	1.72261	-0.909411
190	P03951	F11	0.764087	-0.361316
191	P03952	KLKB1	1.9392	0.0518885
192	P04003	C4BPA	2.55361	0.524142
193	P04004	VTN	2.303	-0.310908
194	P04040	CAT	1.83901	1.01477
195	P04070	PROC	1.43291	0.850926
196	P04075	ALDOA	-0.84997	-2.0021
197	P04114	APOB	1.4776	1.45547
198	P04180	LCAT	2.4702	0.735646
199	P04196	HRG	-0.546557	-0.333697
200	P04211	IGLV7-43	-1.46135	-0.15684
201	P04217	A1BG	0.531608	0.84061
202	P04264	KRT1	-0.793916	-0.337697
203	P04275	VWF	-0.749178	1.95717
204	P04278	SHBG	-0.84421	0.621382
205	P04406	GAPDH	-0.12269	0.834585
206	P04430	IGKV1-16	0.131241	0.683231
207	P04433	IGKV3-11	-0.276631	-0.288443
208	P04439	HLA-A	-0.741292	1.31331
209	P05019	IGF1	-3.10572	-3.77611
210	P05062	ALDOB	1.88696	0.981093
211	P05090	APOD	-1.12654	0.456578
212	P05109	S100A8	1.41468	-0.160526
213	P05154	SERPINA5	0.0204062	-1.5503
214	P05155	SERPING1	-0.269918	-0.213061
215	P05156	CFI	2.99072	0.769335
216	P05160	F13B	-1.84642	0.263171
217	P05452	CLEC3B	-1.44804	-2.25914
218	P05543	SERPINA7	-0.719555	0.671512
219	P05546	SERPIND1	2.20233	0.0645648
220	P06276	BCHE	2.04361	1.62154
222	P06312	IGKV4-1	-1.40339	-1.21161
223	P06331	IGHV4-34	0.132062	-0.0385724
224	P06396	GSN	-3.60699	-1.69786
225	P06681	C2	2.06111	-0.0544765
226	P06702	S100A9	1.45416	-0.414569
227	P06703	S100A6	0.751843	0.328666
228	P06727	APOA4	-2.58424	-2.48165
229	P07195	LDHB	-0.070982	0.509279
230	P07225	PROS1	1.45872	-0.0457444
231	P07237	P4HB	1.45274	1.24486
232	P07333	CSF1R	1.21394	0.736981
233	P07357	C8A	2.93847	0.280916
234	P07358	C8B	3.94065	0.65399
235	P07359	GP1BA	-2.77097	-0.0649171
236	P07360	C8G	3.15435	0.854332
237	P07737	PFN1	0.77054	0.247183
238	P07988	SFTPB	0.99147	0.600298
239	P07996	THBS1	0.938078	0.224062
240	P07998	RNASE1	0.557523	-0.0173921
241	P08185	SERPINA6	-2.73713	-2.35608
242	P08195	SLC3A2	-0.897746	-0.439869
243	P08253	MMP2	-1.78256	-1.09928
244	P08294	SOD3	-2.99284	-1.89341
245	P08493	MGP	1.35698	0.844823
246	P08519	LPA	0.672314	2.19909
247	P08571	CD14	-0.971781	-0.915349
248	P08603	CFH	3.21701	1.00195
249	P08637	FCGR3A	0.13983	0.213685
250	P08697	SERPINF2	-0.417647	-0.672911
251	P08709	F7	1.25835	0.022879
252	P09038	FGF2	-0.590817	-0.404635
253	P09172	DBH	0.96193	0.326333
254	P09382	LGALS1	-0.4293	-1.50594
255	P09871	C1S	2.98151	-0.0867496
256	P0C0L4	C4A	0.489991	-0.466737
257	P0C0L5	C4B	0.833947	-0.506663
258	P0CG47;P0CG48;P62979;P62987	UBB	1.23844	0.255476
259	P0DJI8	SAA1	1.70029	0.987795
260	P0DJI9	SAA2	-0.52764	-1.32649
267	P0DOY3	IGLC3	0.101549	0.0278193
268	P0DP01	IGHV1-8	-1.6321	-1.27095
269	P0DP08	IGHV4-38-2	0.635835	0.605846
270	P0DTE1	IGHV3-38-3	-1.69589	-0.721479
271	P0DTE2	IGHV8-51-1	-0.662712	-0.453194
272	P0DTE7;P0DTE8;P0DUB6	AMY1B	-0.140288	0.321703
273	P0DV77	TPRX2	-0.480077	-0.432905
274	P10643	C7	-1.44081	-1.80421
275	P10646	TFPI	-0.270998	-0.31382
276	P10909	CLU	0.388793	-1.00377
277	P11021	HSPA5	-0.0972236	-0.962729
278	P11226	MBL2	-0.438606	-2.1229
279	P11597	CETP	-2.72026	-1.71004
280	P12111	COL6A3	-1.34875	-1.34788
281	P12259	F5	1.82218	1.28348
282	P12814	ACTN1	0.448636	0.594217
283	P12830	CDH1	-1.68563	0.223891
284	P12955	PEPD	0.488093	-0.299978
285	P13473	LAMP2	2.21422	1.11339
286	P13591	NCAM1	-0.318296	-0.985118
287	P13598	ICAM2	-0.105933	0.573957
289	P13671	C6	0.417645	-0.454237
290	P13796	LCP1	0.282539	-1.14696
291	P14151	SELL	-2.08363	-2.01709
292	P14209	CD99	-2.28817	-1.38208
293	P14625	HSP90B1	-2.01554	-1.03201
294	P15144	ANPEP	0.695431	0.423004
295	P15151	PVR	-0.138402	0.647416
296	P15169	CPN1	-0.206704	0.401347
297	P15291	B4GALT1	-3.94373	-1.72531
298	P15311;P26038;P35241	EZR	0.653105	-0.459706
299	P15814	IGLL1	-0.449138	1.05738
300	P16070	CD44	-1.75355	-1.20195
301	P16930	FAH	1.78794	1.17144
302	P17301	ITGA2	1.41031	1.51357
303	P17931	LGALS3	-1.36229	0.144494
304	P17936	IGFBP3	-0.473618	-1.63374
305	P18065	IGFBP2	-2.31587	-1.36234
306	P18428	LBP	2.20401	0.751729
307	P19320	VCAM1	-0.811368	-0.707057
308	P19652	ORM2	0.351918	-0.188004
309	P19823	ITIH2	0.142721	-1.23126
310	P19827	ITIH1	0.564375	-1.52292
311	P20701	ITGAL	-0.636918	-1.14345
312	P20742	PZP	-0.266327	1.10093
313	P20851	C4BPB	0.618063	-0.870774
314	P21333	FLNA	-0.754992	-1.06667
315	P22105	TNXB	-1.63268	-0.151027
316	P22352	GPX3	-0.305241	-1.59013
317	P22692	IGFBP4	0.177552	0.240336
318	P22792	CPN2	0.473489	1.04197
319	P22891	PROZ	1.97644	0.833313
320	P23083	IGHV1-2	-0.869687	-0.929872
321	P23142	FBLN1	-1.38858	0.887441
322	P23470	PTPRG	-2.62223	-0.895958
323	P24592	IGFBP6	-1.93792	0.450282
324	P24593	IGFBP5	-2.03468	-1.08491
325	P25311	AZGP1	-2.50265	-2.33291
326	P25786	PSMA1	0.18901	-0.459902
327	P26447	S100A4	1.20049	0.82725
328	P26927	MST1	0.572768	-0.50952
329	P27169	PON1	1.52086	-0.213248
330	P27487	DPP4	0.576444	0.239921
331	P27918	CFP	0.7671	-0.0847262
332	P29622	SERPINA4	-0.832876	-1.32544
333	P30041	PRDX6	1.31933	0.811018
334	P30043	BLVRB	1.74446	-0.754797
335	P32119	PRDX2	2.04538	1.71327
336	P33151	CDH5	-1.31419	-2.29129
337	P33908	MAN1A1	0.271874	0.421092
338	P34096	RNASE4	0.15696	-0.34926
339	P35443	THBS4	-0.850429	-1.1913
340	P35542	SAA4	2.66067	1.16868
341	P35609	ACTN2	0.40544	0.417068
342	P35858	IGFALS	-1.27955	-2.49647
344	P36955	SERPINF1	0.268509	0.0760775
345	P36980	CFHR2	-1.45777	-1.14431
346	P37802	TAGLN2	-0.819139	-1.9183
347	P39060	COL18A1	0.026557	-0.227259
348	P40189	IL6ST	-0.501756	-0.142736
349	P41222	PTGDS	-1.65665	-0.401059
350	P43121	MCAM	-0.392239	1.48548
351	P43251	BTD	1.93545	0.452526
352	P43652	AFM	2.30748	0.720471
353	P48740	MASP1	1.34392	0.158295
354	P49747	COMP	-0.0712724	-0.0436204
355	P49908	SELENOP	-0.646612	-1.67978
356	P49913	CAMP	-0.532783	-1.83948
357	P51884	LUM	0.38946	0.053594
358	P53794	SLC5A3	2.81706	1.0372
359	P54108	CRISP3	-3.68769	-1.85686
360	P54802	NAGLU	-0.160537	0.966969
361	P55056	APOC4	1.0479	-0.705158
362	P55058	PLTP	0.213185	-0.190038
363	P55103	INHBC	1.23144	0.964618
364	P55290	CDH13	-2.37736	-1.66659
365	P58335	ANTXR2	0.467513	0.97514
366	P59665;P59666	DEFA1	-0.858818	-1.03262
367	P60709	ACTB	1.24096	1.27956
368	P60985	KRTDAP	-0.650945	-0.484912
369	P61224;P62834	RAP1B	-0.475808	0.116973
370	P61626	LYZ	-0.797484	-1.47221
371	P61769	B2M	-0.054058	0.305292
374	P63010	AP2B1	1.04387	0.524834
375	P67936	TPM4	-0.162827	0.233747
376	P68363;P68366;Q9BQE3;Q9H853;Q9NY65	TUBA1B	0.242328	-0.3875
377	P68871	HBB	2.17012	1.86713
378	P69892	HBG2	1.48953	0.60388
379	P69905	HBA1	2.2976	2.02859
380	P78417	GSTO1	0.822795	0.488342
381	P80108	GPLD1	0.382454	-0.227637
382	P80748	IGLV3-21	-1.16497	-1.05419
383	P98160	HSPG2	-2.79619	-0.500527
384	P98171	ARHGAP4	-1.00469	-0.292423
385	Q01459	CTBS	0.289025	-1.43596
386	Q02985	CFHR3	0.574018	-1.23929
387	Q03591	CFHR1	0.79204	-0.234394
388	Q04756	HGFAC	0.265333	0.866536
389	Q06033	ITIH3	-0.409788	1.16221
390	Q08380	LGALS3BP	3.84916	0.964319
391	Q08499	PDE4D	-1.71172	-1.39593
392	Q10588	BST1	-0.276418	0.565104
393	Q12805	EFEMP1	-0.703995	1.32016
394	Q12860	CNTN1	0.335214	-0.419858
395	Q12913	PTPRJ	1.84526	2.07432
396	Q13093	PLA2G7	0.302158	2.09377
397	Q13103	SPP2	-0.631039	0.851171
398	Q13740	ALCAM	-1.33625	0.354681
399	Q13790	APOF	-2.86624	-1.69396
400	Q13822	ENPP2	-0.823919	-0.395832
401	Q14515	SPARCL1	-1.78341	-1.25936
402	Q14520	HABP2	0.585618	-0.864601
403	Q14624	ITIH4	0.657465	-0.30215
404	Q14667	BLTP2	0.295541	-0.552383
405	Q15113	PCOLCE	0.204567	1.422
406	Q15166	PON3	-2.22824	-0.732387
407	Q15465	SHH	1.02037	1.10888
408	Q15485	FCN2	1.59158	-0.314707
409	Q15582	TGFBI	-0.0766913	0.33119
410	Q15848	ADIPOQ	-1.08606	0.333107
411	Q16270	IGFBP7	0.963557	0.702267
412	Q16610	ECM1	-1.31272	1.26776
413	Q16706	MAN2A1	0.0166867	0.21092
414	Q16853	AOC3	0.288858	0.402078
415	Q5GLZ8	HERC4	0.389005	-0.0116845
416	Q5T013	HYI	-1.11369	-0.346897
417	Q6EMK4	VASN	-2.08262	-0.992987
419	Q6P179	ERAP2	0.0777099	0.379327
420	Q6Q788	APOA5	1.92482	0.22719
421	Q6UWM9	UGT2A3	0.974278	-0.678933
422	Q6UX71	PLXDC2	-0.178438	0.118204
423	Q6UXB8	PI16	-2.92664	-1.28416
424	Q6UY14	ADAMTSL4	0.0460564	0.107906
425	Q6YHK3	CD109	1.01013	-0.238027
426	Q76LX8	ADAMTS13	-0.767023	-0.769474
427	Q7L014	DDX46	1.39073	-0.203162
428	Q7L1S5	CHST9	0.92455	1.01335
430	Q86U17	SERPINA11	0.0187428	0.679022
431	Q86UD1	OAF	-0.309192	-0.226006
433	Q86VB7	CD163	3.2461	1.21814
434	Q86XP3	DDX42	1.36995	0.535203
435	Q8IYM2	SLFN12	-0.833829	-0.0862805
436	Q8N8K9	KIAA1958	-1.04211	-1.90033
437	Q8NBJ4	GOLM1	0.311608	0.777888
438	Q8NBP7	PCSK9	-0.815779	0.726919
440	Q8TCU6	PREX1	-0.270221	0.0683821
441	Q8WWG9	KCNE4	0.637626	0.10547
442	Q8WZ75	ROBO4	-0.210573	-0.483838
443	Q92496	CFHR4	-0.49948	-0.0161495
444	Q92820	GGH	0.377	0.128074
445	Q92945;Q96AE4	KHSRP	-0.121424	-0.655938
446	Q92954	PRG4	3.54298	1.48803
447	Q969T7	NT5C3B	-0.349095	-1.49252
448	Q96A28	SLAMF9	0.0214238	-0.277314
449	Q96A65	EXOC4	1.39454	1.60794
450	Q96EE4	CCDC126	-0.618261	-0.686252
451	Q96FW1	OTUB1	-1.55721	-0.200042
452	Q96IY4	CPB2	0.779832	0.0360528
453	Q96KN2	CNDP1	0.0365316	-0.777463
454	Q96NS5	ASB16	-2.25404	-1.22098
455	Q96PD5	PGLYRP2	-0.8888	-1.5575
456	Q99650	OSMR	1.08446	1.50168
457	Q99728	BARD1	-0.108785	-1.47641
458	Q99784	OLFM1	-1.38715	-3.06157
459	Q99969	RARRES2	1.84515	-0.405051
460	Q99996	AKAP9	-0.0346687	0.207764
461	Q9BQ89	FAM110A	-0.778677	-1.72584
462	Q9BUN1	MENT	-0.531948	-0.654775
463	Q9BWP8	COLEC11	-0.410297	-0.867927
464	Q9BXR6	CFHR5	0.667703	0.580631
465	Q9H4B7	TUBB1	-1.41191	-1.46649
466	Q9H4G4	GLIPR2	1.97535	0.642874
467	Q9H8L6	MMRN2	-3.25666	-2.13051
468	Q9HC97	GPR35	0.499891	0.373883
469	Q9HDC9	APMAP	1.17586	0.085133
470	Q9NP78	ABCB9	-0.264615	1.20593
471	Q9NPH3	IL1RAP	-1.68934	-0.478628
472	Q9NQ79	CRTAC1	-0.854486	0.910922
473	Q9NRZ9	HELLS	-0.801679	-0.978482
474	Q9NZK5	ADA2	0.50332	2.03122
475	Q9NZP8	C1RL	-0.42365	-1.17806
476	Q9P2S5	WRAP73	-2.01625	-1.43737
477	Q9UBX5	FBLN5	-3.64049	-0.704802
478	Q9UGM5	FETUB	0.359761	0.660069
479	Q9UHG3	PCYOX1	1.4565	0.109653
480	Q9UK55	SERPINA10	3.09345	1.40097
481	Q9UNN8	PROCR	-0.66156	-1.15624
482	Q9UNW1	MINPP1	-2.61457	-1.18474
483	Q9Y274	ST3GAL6	-1.24444	0.10935
484	Q9Y3R0	GRIP1	0.0946057	-0.383611
485	Q9Y490	TLN1	0.738437	0.180293
486	Q9Y4F1	FARP1	1.03186	1.57567
487	Q9Y5Y7	LYVE1	0.191106	-0.332017
488	Q9Y646	CPQ	0.661227	-0.579294
489	Q9Y6C2	EMILIN1	-0.709018	-1.05031
490	Q9Y6R7	FCGBP	1.18955	2.68827
491	Q9Y6Z7	COLEC10	0.34761	-0.185105

## Sheet: ODI3_HS
row_index	PG.ProteinGroups	Gene	t_ODI3_age	t_HS_age
0	A0A075B6H9	IGLV4-69	0.120928	-0.743877
1	A0A075B6I0	IGLV8-61	-0.69611	-1.41067
2	A0A075B6I1	IGLV4-60	-0.340415	-1.14146
3	A0A075B6I4	IGLV10-54	-0.137014	0.133151
4	A0A075B6I9	IGLV7-46	0.381643	-0.718182
5	A0A075B6J1	IGLV5-37	0.992844	0.901388
6	A0A075B6J2	IGLV2-33	-0.60797	1.16583
7	A0A075B6J9	IGLV2-18	-0.710818	-0.223516
8	A0A075B6K0	IGLV3-16	-0.302833	-0.647782
9	A0A075B6K2	IGLV3-12	-0.378544	-1.51599
10	A0A075B6K4	IGLV3-10	0.401297	0.193274
11	A0A075B6K5	IGLV3-9	-0.0239804	-0.762925
12	A0A075B6K6	IGLV4-3	-2.52254	-0.239969
13	A0A075B6P5;P01615	IGKV2-28	-0.395662	-0.147111
14	A0A075B6Q5	IGHV3-64	-0.259176	-1.01561
15	A0A075B6R2	IGHV4-4	-0.274756	-1.01433
16	A0A075B6R9;A0A0C4DH68	IGKV2D-24	-0.526736	1.48497
17	A0A075B6S2	IGKV2D-29	-0.405314	-0.399261
18	A0A075B6S5	IGKV1-27	-1.33693	-1.77685
19	A0A075B6S6	IGKV2D-30	-0.19219	0.795075
20	A0A075B6S9;P0DSN7	IGKV1-37	-2.04055	-0.0270629
21	A0A087WSX0	IGLV5-45	0.250266	0.358892
22	A0A087WSY4	IGHV4-30-2	0.783716	0.00762087
23	A0A087WSY6	IGKV3D-15	-1.7318	-1.40895
24	A0A087WSZ0	IGKV1D-8	-1.02106	-0.247717
25	A0A087WW87;P01614	IGKV2-40	-2.48558	-0.725666
26	A0A0A0MRZ9	IGLV5-52	-1.38729	-1.8644
27	A0A0A0MS14	IGHV1-45	-0.356597	-0.00685985
28	A0A0A0MS15	IGHV3-49	-0.0552338	-0.507399
30	A0A0A0MT89	IGKJ1	-0.819494	-0.782436
31	A0A0B4J1U3	IGLV1-36	-2.26508	-1.52151
32	A0A0B4J1U7	IGHV6-1	-0.990995	-0.924281
33	A0A0B4J1V0	IGHV3-15	-1.51593	-1.17831
34	A0A0B4J1V1	IGHV3-21	-0.00260679	-0.400724
35	A0A0B4J1V2	IGHV2-26	-2.76359	-1.5627
36	A0A0B4J1V6	IGHV3-73	-0.724522	-1.57244
37	A0A0B4J1X5	IGHV3-74	-0.0590367	1.05505
38	A0A0B4J1X8	IGHV3-43	-1.31809	-1.09923
39	A0A0B4J1Y8	IGLV9-49	-0.86611	-0.185771
40	A0A0B4J1Y9	IGHV3-72	-0.044287	-0.540344
42	A0A0B4J2D9;P0DP09	IGKV1D-13	-0.588893	-1.99558
43	A0A0B4J2H0	IGHV1-69D	-1.03535	-0.775582
44	A0A0C4DH24	IGKV6-21	-0.474466	-1.61602
45	A0A0C4DH25	IGKV3D-20	-0.167975	-0.86053
46	A0A0C4DH29	IGHV1-3	0.284874	-0.0138579
47	A0A0C4DH30	IGHV3-16	-0.857982	-0.359414
48	A0A0C4DH31	IGHV1-18	-0.278423	-0.408186
49	A0A0C4DH32	IGHV3-20	-0.144538	-0.321186
50	A0A0C4DH33	IGHV1-24	0.558732	0.389052
51	A0A0C4DH34	IGHV4-28	-1.54953	-1.34837
52	A0A0C4DH35	IGHV3-35	-0.751595	0.783319
53	A0A0C4DH36	IGHV3-38	-1.5099	-0.865342
54	A0A0C4DH38	IGHV5-51	-1.06435	-0.943184
55	A0A0C4DH39	IGHV1-58	-0.563865	-2.75006
56	A0A0C4DH43	IGHV2-70D	-0.675592	-0.751492
57	A0A0C4DH55	IGKV3D-7	-2.52075	-1.16348
58	A0A0C4DH67	IGKV1-8	-0.266669	-0.417906
59	A0A0C4DH73;P01611	IGKV1-12	-2.06424	-1.3368
60	A0A0G2JS06	IGLV5-39	-1.6298	-0.238959
61	A0A0J9YVY3	IGHV7-4-1	-1.3729	-0.796582
62	A0A0J9YX35	IGHV3-64D	-1.91435	-1.73462
63	A0A0J9YXX1	IGHV5-10-1	-0.0729673	0.422912
64	A0A1B0GTC6	C3orf85	-0.332949	0.56332
65	A0M8Q6	IGLC7	-0.812956	-0.609684
66	A2NJV5	IGKV2-29	2.42505	1.55116
67	A2PYH4	HFM1	-0.00538824	-0.220191
68	O00187	MASP2	1.9383	0.439826
69	O00391	QSOX1	-1.6892	-0.344031
70	O00533	CHL1	-1.94805	0.24348
71	O14786	NRP1	0.478062	0.00952352
72	O14791	APOL1	-0.319891	0.967103
74	O43493	TGOLN2	-0.0996944	-0.442272
75	O43866	CD5L	-0.335942	0.138263
76	O75015	FCGR3B	0.563118	0.433913
77	O75093	SLIT1	0.492854	0.270486
78	O75144	ICOSLG	-0.672141	-1.93776
79	O75636	FCN3	2.76326	0.898711
80	O75818	RPP40	-2.67714	-1.57705
81	O75882	ATRN	4.12923	2.1294
82	O75884	RBBP9	-0.221259	-1.83797
83	O95219	SNX4	-0.17629	-0.824524
84	O95445	APOM	-0.0986396	0.107325
85	O95479	H6PD	1.13658	0.088966
86	O95497	VNN1	1.48203	1.85294
87	O95803;Q9H3R1	NDST3	0.791041	1.81115
88	P00325;P07327	ADH1B	2.23405	1.80505
89	P00338	LDHA	2.36055	0.388913
90	P00450	CP	1.42994	1.37436
91	P00488	F13A1	-1.20144	-0.0532704
92	P00734	F2	-0.00627997	1.44204
93	P00736	C1R	1.58822	0.430955
94	P00738	HP	1.84311	1.35485
95	P00739	HPR	-2.30313	0.0621864
96	P00740	F9	1.87533	2.15606
97	P00742	F10	1.15809	1.16589
98	P00746	CFD	1.80495	2.45965
99	P00747	PLG	-0.100077	0.312664
100	P00748	F12	0.920211	-0.564132
101	P00751	CFB	2.44033	2.67117
102	P00915	CA1	1.74026	1.47756
103	P00918	CA2	0.759973	1.43688
104	P01008	SERPINC1	-2.61573	-2.18455
105	P01009	SERPINA1	-1.27495	-1.20191
106	P01011	SERPINA3	-0.0250127	0.442605
107	P01019	AGT	-0.40841	0.284903
108	P01023	A2M	-1.59846	-1.19595
109	P01024	C3	3.18093	2.55156
110	P01031	C5	1.8852	2.60417
111	P01034	CST3	0.790254	0.943724
112	P01042	KNG1	1.18304	0.857618
113	P01344	IGF2	-1.07275	-0.333854
114	P01591	JCHAIN	1.11671	1.6285
115	P01593;P01594	IGKV1D-33	-2.77157	-1.328
116	P01597;P04432	IGKV1-39	-1.50952	-0.589185
117	P01599	IGKV1-17	-0.758621	0.35487
118	P01601	IGKV1D-16	-1.31078	-0.96178
119	P01602	IGKV1-5	0.329003	0.528314
120	P01619	IGKV3-20	-0.972147	-0.204645
122	P01700	IGLV1-47	-1.10048	-0.4264
123	P01701	IGLV1-51	-0.0311272	-1.97789
124	P01703	IGLV1-40	-1.56102	-1.55449
125	P01704	IGLV2-14	0.438383	-1.70097
126	P01705	IGLV2-23	-0.0266389	1.14131
127	P01706	IGLV2-11	1.4445	0.859307
128	P01709	IGLV2-8	-1.03416	-0.696138
129	P01714	IGLV3-19	2.09974	0.265645
130	P01715	IGLV3-1	0.433051	0.679438
131	P01717	IGLV3-25	-1.02411	-1.79403
132	P01718	IGLV3-27	0.77581	0.954677
133	P01721	IGLV6-57	-1.33442	-0.211371
134	P01742	IGHV1-69	-0.572578	0.0212273
135	P01743	IGHV1-46	-0.955912	0.795873
136	P01762	IGHV3-11	-2.41214	-1.91569
137	P01763	IGHV3-48	-1.08343	-0.66607
138	P01764	IGHV3-23	-0.917867	-0.598479
139	P01766	IGHV3-13	-2.52291	-0.953365
141	P01780	IGHV3-7	-0.442952	-0.46252
142	P01782	IGHV3-9	-1.49612	-0.610498
143	P01814	IGHV2-70	-0.779683	-0.405458
144	P01817	IGHV2-5	-0.668881	1.3942
145	P01833	PIGR	2.71856	1.14988
146	P01834	IGKC	-2.40975	-1.56783
148	P01859	IGHG2	0.286255	-0.214097
149	P01860	IGHG3	0.882444	0.944294
150	P01861	IGHG4	-2.32634	-2.71026
151	P01871	IGHM	-0.508008	0.0435007
152	P01876	IGHA1	-0.756278	-1.37351
153	P01880	IGHD	-0.558517	-1.12221
154	P02042	HBD	1.79606	1.4106
155	P02144	MB	0.76993	1.76646
156	P02452	COL1A1	-1.13346	-0.924699
157	P02647	APOA1	-0.913389	-0.904243
158	P02649	APOE	0.756445	1.22433
159	P02652	APOA2	-0.203915	-0.00429663
160	P02654	APOC1	-0.992128	-1.26294
161	P02655	APOC2	1.25744	1.18474
162	P02656	APOC3	1.32136	1.39363
163	P02671	FGA	0.0392821	-0.302613
164	P02675	FGB	0.353491	0.0144197
165	P02679	FGG	0.18657	-0.362821
166	P02730	SLC4A1	2.86005	0.962303
167	P02741	CRP	2.56698	2.56708
168	P02743	APCS	1.87323	2.27478
169	P02745	C1QA	-0.721643	-2.1777
170	P02746	C1QB	-0.703763	-2.3614
171	P02747	C1QC	-0.37154	-3.49407
172	P02748	C9	0.511594	0.268283
173	P02749	APOH	-0.889568	1.15054
174	P02750	LRG1	-0.352999	-0.164297
175	P02751	FN1	0.582377	-0.0449954
176	P02753	RBP4	-1.75359	-1.3508
177	P02760	AMBP	-1.31033	-0.471091
178	P02763	ORM1	1.05267	0.0854237
179	P02765	AHSG	-0.889491	-1.50496
180	P02766	TTR	-1.75819	-1.69216
181	P02768	ALB	-3.30211	-2.30479
182	P02774	GC	-1.35669	-1.35653
183	P02775	PPBP	0.925642	-1.55558
184	P02776	PF4	0.582329	-1.68793
185	P02786	TFRC	0.556139	0.407292
186	P02787	TF	-0.590224	-0.20852
187	P02788	LTF	-1.18729	0.524628
188	P02790	HPX	0.434371	1.73307
189	P03950	ANG	1.72261	-0.150909
190	P03951	F11	0.764087	-0.0719375
191	P03952	KLKB1	1.9392	1.25901
192	P04003	C4BPA	2.55361	1.55674
193	P04004	VTN	2.303	2.77716
194	P04040	CAT	1.83901	1.42747
195	P04070	PROC	1.43291	0.639843
196	P04075	ALDOA	-0.84997	-0.185589
197	P04114	APOB	1.4776	1.79982
198	P04180	LCAT	2.4702	0.730744
199	P04196	HRG	-0.546557	0.62783
200	P04211	IGLV7-43	-1.46135	-1.88762
201	P04217	A1BG	0.531608	1.33445
202	P04264	KRT1	-0.793916	-0.757572
203	P04275	VWF	-0.749178	-0.789986
204	P04278	SHBG	-0.84421	-0.792216
205	P04406	GAPDH	-0.12269	-1.45798
206	P04430	IGKV1-16	0.131241	1.63843
207	P04433	IGKV3-11	-0.276631	-1.43266
208	P04439	HLA-A	-0.741292	-1.04055
209	P05019	IGF1	-3.10572	-3.49301
210	P05062	ALDOB	1.88696	1.47224
211	P05090	APOD	-1.12654	-0.0604107
212	P05109	S100A8	1.41468	-0.58497
213	P05154	SERPINA5	0.0204062	1.62655
214	P05155	SERPING1	-0.269918	0.905561
215	P05156	CFI	2.99072	2.87516
216	P05160	F13B	-1.84642	-0.852445
217	P05452	CLEC3B	-1.44804	-1.24625
218	P05543	SERPINA7	-0.719555	-0.194959
219	P05546	SERPIND1	2.20233	2.27028
220	P06276	BCHE	2.04361	0.447206
222	P06312	IGKV4-1	-1.40339	-1.31917
223	P06331	IGHV4-34	0.132062	-0.908628
224	P06396	GSN	-3.60699	-2.73138
225	P06681	C2	2.06111	1.6624
226	P06702	S100A9	1.45416	-0.403941
227	P06703	S100A6	0.751843	-0.720081
228	P06727	APOA4	-2.58424	-1.04881
229	P07195	LDHB	-0.070982	-1.23959
230	P07225	PROS1	1.45872	1.95982
231	P07237	P4HB	1.45274	1.45676
232	P07333	CSF1R	1.21394	1.19338
233	P07357	C8A	2.93847	1.45734
234	P07358	C8B	3.94065	1.63988
235	P07359	GP1BA	-2.77097	-1.41825
236	P07360	C8G	3.15435	2.55177
237	P07737	PFN1	0.77054	-2.11339
238	P07988	SFTPB	0.99147	1.03805
239	P07996	THBS1	0.938078	-1.55147
240	P07998	RNASE1	0.557523	0.292975
241	P08185	SERPINA6	-2.73713	-1.86752
242	P08195	SLC3A2	-0.897746	-0.934921
243	P08253	MMP2	-1.78256	-1.39836
244	P08294	SOD3	-2.99284	-2.76083
245	P08493	MGP	1.35698	0.906856
246	P08519	LPA	0.672314	1.09817
247	P08571	CD14	-0.971781	-0.789544
248	P08603	CFH	3.21701	3.26989
249	P08637	FCGR3A	0.13983	0.834577
250	P08697	SERPINF2	-0.417647	-0.723008
251	P08709	F7	1.25835	1.65402
252	P09038	FGF2	-0.590817	-2.32912
253	P09172	DBH	0.96193	0.309305
254	P09382	LGALS1	-0.4293	-1.74041
255	P09871	C1S	2.98151	1.42924
256	P0C0L4	C4A	0.489991	-0.217502
257	P0C0L5	C4B	0.833947	0.377016
258	P0CG47;P0CG48;P62979;P62987	UBB	1.23844	-0.479063
259	P0DJI8	SAA1	1.70029	1.75494
260	P0DJI9	SAA2	-0.52764	-1.87886
267	P0DOY3	IGLC3	0.101549	0.152137
268	P0DP01	IGHV1-8	-1.6321	-2.22758
269	P0DP08	IGHV4-38-2	0.635835	-0.584082
270	P0DTE1	IGHV3-38-3	-1.69589	-2.53604
271	P0DTE2	IGHV8-51-1	-0.662712	-0.523595
272	P0DTE7;P0DTE8;P0DUB6	AMY1B	-0.140288	0.785648
273	P0DV77	TPRX2	-0.480077	1.40972
274	P10643	C7	-1.44081	-1.41087
275	P10646	TFPI	-0.270998	-0.862635
276	P10909	CLU	0.388793	-1.04817
277	P11021	HSPA5	-0.0972236	-1.60517
278	P11226	MBL2	-0.438606	-1.38894
279	P11597	CETP	-2.72026	-1.72446
280	P12111	COL6A3	-1.34875	-0.930311
281	P12259	F5	1.82218	2.7826
282	P12814	ACTN1	0.448636	-0.644046
283	P12830	CDH1	-1.68563	0.362513
284	P12955	PEPD	0.488093	-1.12809
285	P13473	LAMP2	2.21422	1.70044
286	P13591	NCAM1	-0.318296	-1.68379
287	P13598	ICAM2	-0.105933	0.1984
289	P13671	C6	0.417645	0.321991
290	P13796	LCP1	0.282539	-0.408255
291	P14151	SELL	-2.08363	-2.14379
292	P14209	CD99	-2.28817	-1.60901
293	P14625	HSP90B1	-2.01554	-0.775885
294	P15144	ANPEP	0.695431	-0.890705
295	P15151	PVR	-0.138402	1.78788
296	P15169	CPN1	-0.206704	-1.07366
297	P15291	B4GALT1	-3.94373	-0.629557
298	P15311;P26038;P35241	EZR	0.653105	-0.13282
299	P15814	IGLL1	-0.449138	0.256683
300	P16070	CD44	-1.75355	-1.9124
301	P16930	FAH	1.78794	2.75495
302	P17301	ITGA2	1.41031	1.17027
303	P17931	LGALS3	-1.36229	0.519247
304	P17936	IGFBP3	-0.473618	-1.69634
305	P18065	IGFBP2	-2.31587	-1.80867
306	P18428	LBP	2.20401	1.33496
307	P19320	VCAM1	-0.811368	-0.798291
308	P19652	ORM2	0.351918	1.55632
309	P19823	ITIH2	0.142721	-1.52842
310	P19827	ITIH1	0.564375	-0.900423
311	P20701	ITGAL	-0.636918	1.43682
312	P20742	PZP	-0.266327	1.15071
313	P20851	C4BPB	0.618063	0.653098
314	P21333	FLNA	-0.754992	-1.82644
315	P22105	TNXB	-1.63268	-1.73266
316	P22352	GPX3	-0.305241	-3.35664
317	P22692	IGFBP4	0.177552	1.25244
318	P22792	CPN2	0.473489	-0.440242
319	P22891	PROZ	1.97644	0.28904
320	P23083	IGHV1-2	-0.869687	-0.183154
321	P23142	FBLN1	-1.38858	-1.54784
322	P23470	PTPRG	-2.62223	-3.17212
323	P24592	IGFBP6	-1.93792	-0.572642
324	P24593	IGFBP5	-2.03468	-1.14804
325	P25311	AZGP1	-2.50265	-1.05655
326	P25786	PSMA1	0.18901	1.175
327	P26447	S100A4	1.20049	0.0191228
328	P26927	MST1	0.572768	-0.59668
329	P27169	PON1	1.52086	0.638314
330	P27487	DPP4	0.576444	-1.10906
331	P27918	CFP	0.7671	-0.244401
332	P29622	SERPINA4	-0.832876	-0.0811601
333	P30041	PRDX6	1.31933	0.5419
334	P30043	BLVRB	1.74446	2.57511
335	P32119	PRDX2	2.04538	1.8949
336	P33151	CDH5	-1.31419	-1.57229
337	P33908	MAN1A1	0.271874	1.78587
338	P34096	RNASE4	0.15696	-0.771062
339	P35443	THBS4	-0.850429	-0.688592
340	P35542	SAA4	2.66067	1.32314
341	P35609	ACTN2	0.40544	-1.66475
342	P35858	IGFALS	-1.27955	-1.80576
344	P36955	SERPINF1	0.268509	1.02176
345	P36980	CFHR2	-1.45777	-0.670655
346	P37802	TAGLN2	-0.819139	-1.24885
347	P39060	COL18A1	0.026557	0.629085
348	P40189	IL6ST	-0.501756	0.847662
349	P41222	PTGDS	-1.65665	-2.22072
350	P43121	MCAM	-0.392239	0.150427
351	P43251	BTD	1.93545	1.82221
352	P43652	AFM	2.30748	3.00501
353	P48740	MASP1	1.34392	-0.201636
354	P49747	COMP	-0.0712724	-1.15643
355	P49908	SELENOP	-0.646612	-1.51645
356	P49913	CAMP	-0.532783	-1.02934
357	P51884	LUM	0.38946	0.65078
358	P53794	SLC5A3	2.81706	0.835092
359	P54108	CRISP3	-3.68769	-3.04348
360	P54802	NAGLU	-0.160537	1.55406
361	P55056	APOC4	1.0479	0.732798
362	P55058	PLTP	0.213185	-0.0417628
363	P55103	INHBC	1.23144	0.374603
364	P55290	CDH13	-2.37736	-1.09114
365	P58335	ANTXR2	0.467513	1.18562
366	P59665;P59666	DEFA1	-0.858818	-0.923388
367	P60709	ACTB	1.24096	-0.284288
368	P60985	KRTDAP	-0.650945	-0.696065
369	P61224;P62834	RAP1B	-0.475808	-0.554256
370	P61626	LYZ	-0.797484	-2.64792
371	P61769	B2M	-0.054058	1.02998
374	P63010	AP2B1	1.04387	1.11105
375	P67936	TPM4	-0.162827	0.314592
376	P68363;P68366;Q9BQE3;Q9H853;Q9NY65	TUBA1B	0.242328	-1.30195
377	P68871	HBB	2.17012	1.63292
378	P69892	HBG2	1.48953	-0.187516
379	P69905	HBA1	2.2976	1.665
380	P78417	GSTO1	0.822795	0.0297372
381	P80108	GPLD1	0.382454	0.603506
382	P80748	IGLV3-21	-1.16497	-1.15995
383	P98160	HSPG2	-2.79619	-2.37344
384	P98171	ARHGAP4	-1.00469	0.0850159
385	Q01459	CTBS	0.289025	0.197671
386	Q02985	CFHR3	0.574018	-0.116799
387	Q03591	CFHR1	0.79204	-1.00004
388	Q04756	HGFAC	0.265333	1.73736
389	Q06033	ITIH3	-0.409788	-0.6801
390	Q08380	LGALS3BP	3.84916	2.77396
391	Q08499	PDE4D	-1.71172	-0.680905
392	Q10588	BST1	-0.276418	1.75828
393	Q12805	EFEMP1	-0.703995	-0.0867857
394	Q12860	CNTN1	0.335214	0.10019
395	Q12913	PTPRJ	1.84526	1.70861
396	Q13093	PLA2G7	0.302158	0.899288
397	Q13103	SPP2	-0.631039	-1.3291
398	Q13740	ALCAM	-1.33625	-1.14651
399	Q13790	APOF	-2.86624	-1.7326
400	Q13822	ENPP2	-0.823919	-0.62899
401	Q14515	SPARCL1	-1.78341	-0.556649
402	Q14520	HABP2	0.585618	1.86577
403	Q14624	ITIH4	0.657465	-0.591828
404	Q14667	BLTP2	0.295541	0.374053
405	Q15113	PCOLCE	0.204567	0.349324
406	Q15166	PON3	-2.22824	-2.0337
407	Q15465	SHH	1.02037	2.36717
408	Q15485	FCN2	1.59158	-0.203558
409	Q15582	TGFBI	-0.0766913	0.897261
410	Q15848	ADIPOQ	-1.08606	-1.22395
411	Q16270	IGFBP7	0.963557	1.11297
412	Q16610	ECM1	-1.31272	-0.150946
413	Q16706	MAN2A1	0.0166867	0.648803
414	Q16853	AOC3	0.288858	1.1642
415	Q5GLZ8	HERC4	0.389005	0.349201
416	Q5T013	HYI	-1.11369	-0.292431
417	Q6EMK4	VASN	-2.08262	-1.21237
419	Q6P179	ERAP2	0.0777099	1.02877
420	Q6Q788	APOA5	1.92482	1.17695
421	Q6UWM9	UGT2A3	0.974278	-0.370707
422	Q6UX71	PLXDC2	-0.178438	0.514746
423	Q6UXB8	PI16	-2.92664	-1.01578
424	Q6UY14	ADAMTSL4	0.0460564	0.0417841
425	Q6YHK3	CD109	1.01013	0.156486
426	Q76LX8	ADAMTS13	-0.767023	-0.729074
427	Q7L014	DDX46	1.39073	1.36754
428	Q7L1S5	CHST9	0.92455	-0.921525
430	Q86U17	SERPINA11	0.0187428	-0.395011
431	Q86UD1	OAF	-0.309192	3.1704
433	Q86VB7	CD163	3.2461	1.84861
434	Q86XP3	DDX42	1.36995	1.47273
435	Q8IYM2	SLFN12	-0.833829	1.34345
436	Q8N8K9	KIAA1958	-1.04211	-1.73522
437	Q8NBJ4	GOLM1	0.311608	0.61055
438	Q8NBP7	PCSK9	-0.815779	0.124902
440	Q8TCU6	PREX1	-0.270221	-0.475829
441	Q8WWG9	KCNE4	0.637626	1.30407
442	Q8WZ75	ROBO4	-0.210573	-0.603008
443	Q92496	CFHR4	-0.49948	0.0202713
444	Q92820	GGH	0.377	2.19442
445	Q92945;Q96AE4	KHSRP	-0.121424	-0.827127
446	Q92954	PRG4	3.54298	3.24347
447	Q969T7	NT5C3B	-0.349095	-0.619948
448	Q96A28	SLAMF9	0.0214238	-0.960724
449	Q96A65	EXOC4	1.39454	1.64116
450	Q96EE4	CCDC126	-0.618261	0.578484
451	Q96FW1	OTUB1	-1.55721	0.254678
452	Q96IY4	CPB2	0.779832	0.918954
453	Q96KN2	CNDP1	0.0365316	0.163312
454	Q96NS5	ASB16	-2.25404	0.371612
455	Q96PD5	PGLYRP2	-0.8888	0.868041
456	Q99650	OSMR	1.08446	2.37708
457	Q99728	BARD1	-0.108785	-0.129077
458	Q99784	OLFM1	-1.38715	-1.26093
459	Q99969	RARRES2	1.84515	2.58924
460	Q99996	AKAP9	-0.0346687	-1.22775
461	Q9BQ89	FAM110A	-0.778677	-0.444863
462	Q9BUN1	MENT	-0.531948	-0.116349
463	Q9BWP8	COLEC11	-0.410297	-0.422231
464	Q9BXR6	CFHR5	0.667703	0.96659
465	Q9H4B7	TUBB1	-1.41191	-1.94936
466	Q9H4G4	GLIPR2	1.97535	2.41643
467	Q9H8L6	MMRN2	-3.25666	-1.47663
468	Q9HC97	GPR35	0.499891	-0.153345
469	Q9HDC9	APMAP	1.17586	-0.730049
470	Q9NP78	ABCB9	-0.264615	0.329017
471	Q9NPH3	IL1RAP	-1.68934	-0.74043
472	Q9NQ79	CRTAC1	-0.854486	0.270938
473	Q9NRZ9	HELLS	-0.801679	-0.687908
474	Q9NZK5	ADA2	0.50332	1.22254
475	Q9NZP8	C1RL	-0.42365	-1.58051
476	Q9P2S5	WRAP73	-2.01625	-1.32482
477	Q9UBX5	FBLN5	-3.64049	-0.438185
478	Q9UGM5	FETUB	0.359761	0.488886
479	Q9UHG3	PCYOX1	1.4565	0.970273
480	Q9UK55	SERPINA10	3.09345	1.25507
481	Q9UNN8	PROCR	-0.66156	-2.20061
482	Q9UNW1	MINPP1	-2.61457	-0.51763
483	Q9Y274	ST3GAL6	-1.24444	-0.988825
484	Q9Y3R0	GRIP1	0.0946057	0.64502
485	Q9Y490	TLN1	0.738437	-0.808953
486	Q9Y4F1	FARP1	1.03186	0.826566
487	Q9Y5Y7	LYVE1	0.191106	0.775543
488	Q9Y646	CPQ	0.661227	1.08274
489	Q9Y6C2	EMILIN1	-0.709018	-0.592223
490	Q9Y6R7	FCGBP	1.18955	1.06288
491	Q9Y6Z7	COLEC10	0.34761	-1.71214

## Sheet: Summary
description	comparison	n_proteins	rho_spearman	p_value	png
No >10-patients-per-group QC filter; HA/HS untransformed	AHI vs HS	471	0.755731	2.93406e-88	Figure 4 D
No >10-patients-per-group QC filter; HA/HS untransformed	AHI vs HA	471	0.677836	1.20702e-64	Figure 4 E
No >10-patients-per-group QC filter; HA/HS untransformed	ODI3 vs HS	471	0.683484	4.15947e-66	Figure 4 F
No >10-patients-per-group QC filter; HA/HS untransformed	ODI3 vs HA	471	0.597299	7.09132e-47	Figure 4 G
